# Supplementary material for: Late 21st‐Century Climate and Land Use Driven Loss of Plant Diversity in African Mountains
Source: Glob Chang Biol. 2025 Sep 22;31(9):e70492. doi: 10.1111/gcb.70492 (PMC12451491; doi:10.1111/gcb.70492)
Supplement: Supplementary file 1 — Data S1: gcb70492‐sup‐0001‐DataS1.zip. [file GCB-31-e70492-s001.zip]

Archive with 3 entries (3 files):
- gcb70492-sup-0002-DataS2.xlsx
- gcb70492-sup-0003-DataS3.xlsx
- gcb70492-sup-0001-DataS1.xlsx
