# Supplementary material for: Late 21st‐Century Climate and Land Use Driven Loss of Plant Diversity in African Mountains
Source: Glob Chang Biol. 2025 Sep 22;31(9):e70492. doi: 10.1111/gcb.70492 (PMC12451491; doi:10.1111/gcb.70492)
Supplement: Supplementary file 1 — Data S1: gcb70492‐sup‐0001‐DataS1.zip. [file GCB-31-e70492-s001.zip › gcb70492-sup-0002-DataS2.xlsx]

## Sheet: Supplementary_file_2_Area_chang
species	current_area	current_area_climate_only	current_latmin	current_latmax	current_latmean	current_elevmin	current_elevmax	current_elevmean	area_loss_126	area_stable_126	area_gain_126	area_loss_370	area_stable_370	area_gain_370	area_loss_585	area_stable_585	area_gain_585	area_loss_126_climate_only	area_stable_126_climate_only	area_gain_126_climate_only	area_loss_370_climate_only	area_stable_370_climate_only	area_gain_370_climate_only	area_loss_585_climate_only	area_stable_585_climate_only	area_gain_585_climate_only	latitudinal_change_126_min	latitudinal_change_370_min	latitudinal_change_585_min	latitudinal_change_126_max	latitudinal_change_370_max	latitudinal_change_585_max	latitudinal_change_126_mean	latitudinal_change_370_mean	latitudinal_change_585_mean	elevation_change_126_min	elevation_change_370_min	elevation_change_585_min	elevation_change_126_max	elevation_change_370_max	elevation_change_585_max	elevation_change_126_mean	elevation_change_370_mean	elevation_change_585_mean	prop_loss_126	prop_loss_370	prop_loss_585	prop_gain_126	prop_gain_370
Abrus aureus	104731	106007	-24.9876	-12.4543	-18.9428	-1	2768.1	1015.7	7089.74	97640.9	6409.18	14161	90569.6	6211.64	14445.4	90285.3	17001.7	7237.76	98768.9	5281.18	14312.3	91694.3	5086.95	14636.3	91370.3	15916.6	0	0	0	0	0	0	-19.0807	-19.0741	-19.2356	0	0	0	2768.1	2768.1	2768.1	1017.98	996.455	988.262	0.067695	0.135214	0.137929	0.0611968	0.0593107
Abutilon sonneratianum	381231	387040	-34.821	-15.0376	-29.8272	0	2653.87	810.018	46236.9	334994	2.91208e+06	82003.2	299228	2.7763e+06	97839.8	283391	2.73785e+06	47333.3	339707	2.90736e+06	83365	303675	2.77185e+06	99293.2	287747	2.7335e+06	-0.0416667	-0.0416667	-0.0416667	-32.8333	-32.75	-32.75	-2.25998	-2.31602	-2.20228	0	0	0	4324.21	4497.73	4784.17	846.266	856.212	857.815	0.121283	0.215101	0.256642	7.63861	7.28246
Acalypha ornata	3.47836e+06	3.63043e+06	-27.4043	17.254	-3.25469	-123	4209.56	905.147	145018	3.33335e+06	1.3387e+06	146882	3.33148e+06	2.0387e+06	152809	3.32555e+06	2.29556e+06	152321	3.47811e+06	1.19394e+06	155107	3.47532e+06	1.89486e+06	160528	3.4699e+06	2.15121e+06	7.375	7.375	7.375	-0.666667	-0.666667	-0.666667	-3.16197	-3.64799	-3.42359	-123	-123	-123	4209.56	4782.19	4782.19	844.233	840.331	830.231	0.0416916	0.0422274	0.0439313	0.384866	0.586109
Acalypha psilostachya	635049	699456	-26.6543	17.5457	1.01519	2	5776.23	1799.93	188249	446800	307653	379478	255570	215395	444231	190817	174781	200865	498591	255862	412006	287450	183516	482730	216725	148873	8.125	8.125	8.125	-2.25	2.79167	4.08333	-8.92208	-10.9427	-11.5787	3.01753	3.01753	3.01753	5776.23	5776.23	5776.23	1691.5	1826.27	1878.62	0.296432	0.597558	0.699523	0.484457	0.339179
Achyrospermum oblongifolium	510249	517205	-4.61264	11.4207	1.72302	0.983285	3874.4	475.703	180828	329420	507173	409467	100782	97331.5	430050	80198.4	79262	182255	334950	501644	414312	102893	95220.4	435237	81968.5	77491.9	10.5833	10.4167	10.4167	0.0416667	0.208333	0.25	-0.0333849	0.570613	0.43159	1.01699	1.01699	2.01811	4784.17	4784.17	4784.17	645.594	975.63	1030.94	0.354393	0.802485	0.842825	0.993972	0.190753
Adenia digitata	1.63851e+06	1.65843e+06	-31.0293	-1.78764	-20.3367	0	5776.23	1015.25	812959	825555	480438	1.29799e+06	340527	319050	1.36409e+06	274426	276875	822219	836206	469787	1.31524e+06	343184	316393	1.3822e+06	276223	275078	2.5	2.5	2.5	-3.45833	-3.45833	-3.45833	-22.5629	-24.9929	-25.7795	0.016701	1	1	5776.23	5776.23	5776.23	1271.18	1412.16	1428.6	0.496156	0.792173	0.832515	0.293216	0.194719
Adenia rumicifolia	3.07333e+06	3.17346e+06	-26.8626	15.379	0.156167	-0.966533	5776.23	790.192	431504	2.64183e+06	743974	477214	2.59612e+06	839157	970750	2.10258e+06	651583	438077	2.73539e+06	650417	484429	2.68903e+06	746241	987128	2.18633e+06	567831	7.91667	7.91667	7.91667	-5.875	-5.875	-5.875	0.0809381	0.215164	0.96096	-3.88369	-3.88369	-3.88369	5776.23	5776.23	5776.23	769.412	774.993	762.92	0.140403	0.155276	0.315862	0.242074	0.273045
Adenostemma caffrum	3.74435e+06	4.0355e+06	-34.821	14.5874	-5.44492	-3.88369	5776.23	967.335	663256	3.08109e+06	1.31762e+06	1.44201e+06	2.30234e+06	1.00931e+06	1.77939e+06	1.96496e+06	882736	688025	3.34748e+06	1.05123e+06	1.5196e+06	2.51591e+06	795741	1.89161e+06	2.14389e+06	703804	-0.0416667	-0.0416667	-0.0416667	-6.45833	-6.5	-6.5	-7.03149	-7.46201	-7.94627	-3.88369	-3.88369	0	5776.23	5776.23	5776.23	893.882	940.188	955.862	0.177135	0.385117	0.475219	0.351894	0.269555
Adenostemma mauritianum	940125	999049	-26.6543	14.5457	-6.21368	0	5776.23	1132.88	185562	754563	288871	429144	510981	221236	464679	475446	210488	193734	805315	238118	452267	546782	185435	490822	508227	177707	8.125	8.125	8.125	-1.125	-0.541667	-0.541667	-9.74791	-11.6941	-12.2446	1.01677	1.03319	1.03319	5776.23	5776.23	5776.23	1188.32	1265.68	1266.86	0.19738	0.456475	0.494274	0.307268	0.235326
Adiantum patens	1.34454e+06	1.42627e+06	-20.5293	13.3374	-5.85166	9.11815	5776.23	1138.09	732601	611942	941616	1.0974e+06	247140	513910	1.17629e+06	168253	445334	751544	674723	878834	1.1539e+06	272371	488679	1.24119e+06	185073	428514	11.7083	11.7083	11.7083	-2.16667	-2.16667	-2.20833	-3.53121	-2.26845	-1.54602	6.41121	9.29443	9.29443	5776.23	5776.23	5776.23	1411.68	1814.43	1917.11	0.54487	0.81619	0.874862	0.700324	0.382219
Aeollanthus buchnerianus	373894	377905	-34.2793	2.54569	-23.3066	-90.2071	5776.23	1491.91	79523.7	294371	71131.4	180506	193388	24007	191535	182360	16335.8	80657.3	297247	68254.6	182519	195385	22009.6	193606	184299	14396.7	-0.0416667	-0.0416667	-0.0416667	-14.8333	-14.7917	-12.2083	-19.0131	-22.681	-24.2064	-32.4636	20.2287	17.281	5776.23	5776.23	5776.23	1724.72	1804.4	1783.42	0.21269	0.482773	0.512269	0.190245	0.0642081
Aeollanthus subacaulis	1.11841e+06	1.14137e+06	-26.446	8.71236	-11.5073	-11.4637	5776.23	1404.82	785205	333202	256307	1.04802e+06	70381.8	143578	1.06723e+06	51178.7	117613	796824	344549	244960	1.06637e+06	74999.6	138960	1.08682e+06	54551.5	114240	3.04167	3	3	0.916667	1.33333	1.375	-12.5829	-14.3696	-15.4739	-75.8771	-75.8771	581.536	5776.23	5776.23	5776.23	1575.98	1825.4	1864.98	0.702075	0.93707	0.95424	0.229172	0.128377
Afroaster hispidus	81108.6	81951.5	-34.446	-22.746	-30.0398	2.13219	2861.86	1077.81	24436.3	56672.3	1.16575e+06	50712.5	30396.1	797014	56867.3	24241.3	689327	24649.8	57301.8	1.16512e+06	51315.3	30636.2	796774	57485.3	24466.2	689102	-0.0416667	-0.0416667	-0.0833333	-30.4167	-30.1667	-30.1667	-1.57927	-1.34405	-1.10274	0.313585	4.44644	4.44644	3088.8	3088.8	2824.54	586.225	583.327	598.655	0.301279	0.625242	0.701126	14.3727	9.82651
Afrocanthium mundianum	244328	247673	-34.821	-11.5376	-29.6195	0	3390.15	983.356	56689.8	187639	987160	113366	130963	466475	139308	105021	368585	57097.8	190576	984223	114469	133205	464234	140973	106700	366906	-0.0416667	-0.0416667	-0.0416667	-27.2917	-26.4167	-26.2917	-4.86916	-6.66466	-6.58669	2.13219	3.01753	3.01753	5776.23	5776.23	5776.23	1319.28	1702.93	1810.4	0.232023	0.463989	0.570165	4.0403	1.90922
Afrocarpus falcatus	292746	297391	-34.821	-9.37097	-28.0113	0	3390.15	872.526	36019.6	256727	1.69243e+06	73053.7	219692	1.25572e+06	99268.6	193478	953672	36445.6	260946	1.68821e+06	74313.7	223078	1.25233e+06	100808	196583	950566	-0.0416667	-0.0416667	-0.0416667	-20.1667	-20.1667	-20.1667	-5.18368	-5.45182	-5.8302	-167.075	-156.845	-156.845	4800.85	4800.85	4800.85	1055.57	1148.51	1260.89	0.12304	0.249546	0.339094	5.78122	4.28943
Ajuga ophrydis	146893	147900	-34.571	-22.9543	-29.0395	4.26418	3131.17	1364.03	61137.1	85755.8	786.433	108172	38721	255.44	136371	10521.9	158.162	61396.8	86503.5	38.805	108924	38976.5	0	137220	10680	0	0	0	0	1.70833	2.125	3.16667	-29.0789	-28.9381	-30.4486	5.78338	26.5725	26.5725	3098.06	2915.48	2791.9	1372.68	1332.56	1075.8	0.416202	0.7364	0.928371	0.00535378	0.00173895
Alangium chinense	510779	559748	-25.1126	12.004	1.70935	2.01812	5776.23	1546.68	46891.9	463888	420397	128153	382627	343351	163251	347528	321838	49304.8	510443	373841	134686	425062	300915	171850	387898	281468	9.45833	9.45833	9.45833	-1.70833	-1.70833	-1.70833	-0.759978	-0.874847	-0.685787	0.0501744	0.0660816	0.0660816	5776.23	5776.23	5776.23	1188.29	1252.21	1243.12	0.0918045	0.250897	0.319612	0.823049	0.67221
Albizia gummifera	1.73102e+06	1.82039e+06	-26.8626	17.5874	-4.7378	-1	5776.23	1025.61	469087	1.26194e+06	331765	829904	901119	255391	1.02668e+06	704341	191599	482314	1.33808e+06	255621	858909	961485	195024	1.0601e+06	760292	135649	7.125	7.125	7.125	-2.33333	-2.29167	-2.20833	-7.88917	-8.47856	-8.52405	-171.407	-156.845	-156.845	5776.23	5776.23	5776.23	1136.05	1223.02	1286.87	0.270989	0.47943	0.593107	0.191658	0.147537
Alchemilla cryptantha	402653	441242	-31.0293	15.129	-4.33334	1.03291	5776.23	1827.87	79252.9	323401	103354	188395	214258	73991.1	225703	176951	64914.3	83459.1	357783	68971.3	199101	242141	46108.2	240239	201003	40861.8	3.75	3.75	3.75	1.66667	1.75	1.75	-7.84459	-7.41835	-8.03495	4.01767	4.01767	4.01767	5776.23	5776.23	5776.23	1872.1	2037.95	2079.9	0.196826	0.467885	0.560538	0.256682	0.183759
Alchornea hirtella	2.18923e+06	2.27097e+06	-31.0293	14.2957	-0.749954	-3.88369	5776.23	658.666	81206.7	2.10802e+06	426531	67540.4	2.12169e+06	653240	199180	1.99005e+06	433137	82585	2.18838e+06	346170	68955.3	2.20201e+06	572916	203650	2.06732e+06	355868	3.75	3.75	3.75	0.5	0.583333	0.583333	0.0342925	0.152729	0.378372	-3.88369	-3.88369	-3.88369	5776.23	5776.23	5776.23	818.653	826.636	825.592	0.0370938	0.0308512	0.0909819	0.194832	0.298388
Alectra sessiliflora	3.77964e+06	3.92187e+06	-34.821	17.5874	-11.2854	-171.407	5776.23	1056.03	1.28002e+06	2.49961e+06	107745	2.2431e+06	1.53653e+06	76425.9	2.47911e+06	1.30052e+06	67565.2	1.32406e+06	2.59781e+06	9550.62	2.31555e+06	1.60632e+06	6639.36	2.55873e+06	1.36313e+06	4953.97	-0.0416667	-0.0416667	-0.0416667	0	0.0416667	0.0416667	-11.5879	-13.2756	-13.8473	-171.407	-171.407	-171.407	5776.23	5776.23	5776.23	1102.81	1193.94	1203.4	0.338663	0.59347	0.655913	0.0285066	0.0202205
Alepidea peduncularis	946510	984431	-34.821	17.5874	-13.2156	0	5776.23	1440.67	295008	651503	132411	529984	416526	59507.6	607481	339030	49346	304908	679523	104391	549397	435035	40999.4	629479	354953	33422.9	-0.0416667	-0.0416667	-0.0416667	0.0416667	0.916667	2.83333	-13.744	-16.835	-17.6099	-156.845	-156.845	-63.055	5776.23	5776.23	5776.23	1496.51	1631.15	1660.59	0.311679	0.559935	0.641811	0.139894	0.0628705
Allophylus abyssinicus	680180	739592	-26.821	15.129	-2.45178	1	4782.19	1514.9	193515	486665	386445	383969	296211	243014	450473	229706	191410	205624	533968	339141	410567	329025	210200	481155	258437	162679	7.95833	7.95833	7.95833	0.291667	0.333333	4.04167	-6.20071	-7.16507	-7.38457	-156.845	-139.05	-63.055	4782.19	4782.19	4782.19	1344.71	1471.8	1492.69	0.284505	0.564511	0.662286	0.568151	0.357279
Allophylus chaunostachys	511300	531450	-27.5293	3.00403	-10.0807	184.047	5776.23	1444.94	268259	243041	734611	397858	113442	476366	420890	90410.5	404670	273008	258442	719210	408254	123196	466612	432604	98845.8	396235	7.25	7.25	7.25	-18.4167	-16.7917	-14.3333	-9.05316	-11.1319	-12.0625	-171.407	-63.055	-63.055	5776.23	5776.23	5776.23	1607.58	1746.63	1774.98	0.52466	0.77813	0.823175	1.43675	0.931677
Allophylus ferrugineus	1.39899e+06	1.50859e+06	-27.9043	17.5874	0.66377	-103.783	5776.23	1151.5	352852	1.04614e+06	543058	778977	620010	403482	872633	526355	351828	366971	1.14162e+06	447577	824018	684570	338922	924714	583873	294310	6.875	6.875	6.875	-3.45833	-3.45833	-3.45833	-6.0415	-8.07106	-8.62357	-103.783	-63.055	-63.055	5776.23	5776.23	5776.23	1212.8	1381.88	1415.34	0.25222	0.556815	0.62376	0.388179	0.28841
Aloe arborescens	322250	327148	-34.821	-9.37097	-27.2433	1.01677	3390.15	1057.39	82066.2	240184	1.27345e+06	147706	174544	755868	178538	143712	608205	83631.9	243516	1.27012e+06	149899	177248	753164	181128	146019	605898	-0.0416667	-0.0416667	-0.0416667	-24.875	-24.4167	-24.125	-4.68616	-5.40496	-5.43859	-156.845	-63.055	-63.055	5776.23	5776.23	5776.23	1288.73	1540.98	1630.69	0.254666	0.458358	0.554035	3.95174	2.3456
Aloe ferox	149936	152031	-34.571	-30.0376	-32.4928	7	2170.68	816.053	273.437	149662	675937	568.833	149367	571765	88.6826	149847	655906	291.445	151739	673860	717.053	151314	569818	124.453	151906	653847	0	0	0	-25.375	-25.375	-25.375	-18.624	-20.1717	-20.3823	0.313585	2.20171	0.313585	2172.41	2170.68	2221.05	570.058	568.407	615.21	0.00182369	0.00379384	0.00059147	4.50818	3.8134
Alsophila dregei	1.27963e+06	1.3264e+06	-34.821	12.129	-16.8048	0	5776.23	1244.26	445816	833814	319421	768252	511378	189674	835918	443712	143692	459533	866869	286366	796081	530320	170732	867111	459291	128114	-0.0833333	-0.125	-0.166667	-2.125	-1.29167	-1.29167	-12.8298	-14.9865	-16.0551	0	0.116719	3.01753	5776.23	5776.23	5776.23	1489.14	1629.54	1642.37	0.348395	0.60037	0.65325	0.249619	0.148226
Alsophila manniana	1.73805e+06	1.87856e+06	-26.8626	14.504	2.077	-3.88369	5776.23	876.43	79332.3	1.65871e+06	466017	92786.2	1.64526e+06	496250	208256	1.52979e+06	380037	84772	1.79379e+06	330945	97924.4	1.78063e+06	360876	221908	1.65665e+06	253177	7.5	7.5	7.5	-1.20833	-1.25	-1.125	0.444257	0.624953	0.960543	-3.88369	-3.88369	-3.88369	5776.23	5776.23	5776.23	900.766	906.601	908.929	0.0456445	0.0533853	0.119822	0.268127	0.285522
Andropogon amethystinus	362084	392125	-34.571	16.754	-8.22726	2.08359	5776.23	2059.99	135359	226725	26663.4	261952	100132	11392.7	289955	72128.5	8908.07	143495	248630	4758.1	280978	111147	377.93	311203	80922.3	114.304	-0.25	-0.333333	-0.5	1.83333	3.33333	3.375	-7.58668	-7.9298	-9.37838	27.4842	406.863	427.123	5776.23	5776.23	5776.23	2250.71	2555.99	2643	0.373833	0.723455	0.800796	0.0736387	0.0314642
Andropogon appendiculatus	551375	558428	-34.821	-15.6626	-28.8387	2.08359	3404.44	1136.3	83913.4	467462	27368.7	168290	383085	12271.7	200259	351116	9672.78	84957.3	473471	21359.7	170844	387584	7772.64	203376	355052	5736.76	-0.0416667	-0.0416667	-0.0416667	-0.458333	1.45833	2	-29.0031	-29.5905	-29.8042	1.01817	2.03347	2.03347	3404.44	3404.44	3404.44	1084.05	1107.93	1104.17	0.152189	0.305219	0.363199	0.0496372	0.0222566
Anemia vestita	350559	353934	-34.446	-9.62097	-28.0401	20.2287	3404.44	1373.37	64070.4	286488	34596.1	168727	181831	11149.5	174565	175993	8445.91	64834.4	289099	31984.9	170275	183659	9321.8	176180	177753	6685.7	-0.0833333	-0.208333	-0.25	-11.2917	-10.875	-10.8333	-26.2053	-27.8362	-28.3152	45.5273	97.1657	99.1303	5776.23	5776.23	5776.23	1534.4	1641.76	1644.91	0.182767	0.48131	0.497964	0.0986884	0.0318048
Antherotoma naudinii	1.46111e+06	1.51428e+06	-27.5293	17.5457	-8.72198	-1	5776.23	1322.49	556398	904709	129897	1.01061e+06	450497	65989.3	1.0842e+06	376906	54411	570758	943522	91083.7	1.04248e+06	471801	44685.1	1.12001e+06	394271	37046.3	1	1	1	0	2.5	2.625	-8.76203	-10.1332	-11.5612	4.03346	31.5851	64.6883	5776.23	5776.23	5776.23	1412.62	1555.6	1535.84	0.380806	0.691674	0.742041	0.0889032	0.0451639
Antherotoma senegambiensis	2.25803e+06	2.3625e+06	-26.8626	16.129	-2.61619	0	5776.23	1136.52	767439	1.4906e+06	183501	1.49497e+06	763061	109000	1.66313e+06	594904	84546.9	787965	1.57453e+06	99563.6	1.54359e+06	818903	53157.7	1.72292e+06	639581	39869.8	0.166667	0.125	0.125	0.125	0.541667	0.708333	-0.866826	1.04372	1.61267	0.983285	2.01649	6.98294	5776.23	5776.23	5776.23	1312.62	1671.31	1788.49	0.33987	0.662069	0.736539	0.0812658	0.0482721
Anthocleista madagascariensis	66008.7	66806.3	-24.946	-12.4543	-18.7935	0	2768.1	982.851	9023.52	56985.1	8867.62	15889.5	50119.1	7302.74	17157.7	48851	16094.5	9192.95	57613.4	8239.37	16180.2	50626.1	6795.76	17512.3	49294	15651.4	0	0	0	0.0416667	0.0416667	0.0416667	-19.1699	-19.3383	-19.5089	0	0	0	2768.1	2768.1	2768.1	1060.17	1088.62	1081.15	0.136702	0.240719	0.259931	0.13434	0.110633
Antrophyopsis manniana	697089	735426	-26.8626	11.9207	0.195428	1.05408	5776.23	960.886	235693	461396	149065	493255	203834	89851.1	547468	149621	48219.9	243061	492365	118097	510445	224981	68703.9	568485	166941	30899.7	6.20833	6.20833	6	-0.0416667	-0.0833333	0.25	-0.832877	-1.12907	-0.668801	1.05408	9.29443	9.29443	5776.23	5776.23	5680.87	1107.61	1605.03	1686.89	0.33811	0.707593	0.785363	0.213839	0.128895
Ardisia staudtii	592908	624662	-7.57097	7.83736	-0.0648293	1.13303	4784.17	723.672	5007.08	587901	286100	2485.92	590422	395869	7919.41	584989	349495	5336.09	619326	254676	2729.51	621932	364360	8339.65	616322	318161	12.375	12.375	12.375	-5.5	-5.5	-5.5	0.952379	0.805968	0.86795	1.03319	1.96709	1.96709	5776.23	5776.23	5776.23	1007.36	967.741	980.938	0.00844495	0.00419276	0.0133569	0.482538	0.667674
Argyrolobium tomentosum	254375	268402	-34.821	3.92069	-21.9634	3.01753	5776.23	1360	56076.9	198298	54255.7	140965	113410	37963.8	157361	97013.4	32536	60661.6	207740	44813.5	150364	118037	33336.8	167800	100601	28948.2	-0.0416667	-0.125	-0.166667	-0.125	-0.0833333	-0.0833333	-21.6267	-23.9177	-24.9238	4.01767	4.01767	14.1339	5776.23	5776.23	5776.23	1598.74	1764.19	1786.98	0.22045	0.554162	0.61862	0.21329	0.149244
Argyrolobium tuberosum	249518	252445	-34.821	-16.4543	-29.8348	2.08359	3404.44	1200.22	26810.3	222707	6836.5	74922.8	174595	4648.7	93331.5	156186	4115.17	27031.6	225413	4130.53	75786.5	176659	2585.09	94407	158038	2263.36	-0.0416667	-0.0416667	-0.0833333	0.666667	0.666667	0.791667	-29.7905	-29.9929	-29.9951	2.08359	2.08359	2.08359	3404.44	3404.44	3404.44	1219.31	1263.62	1283.28	0.107448	0.30027	0.374047	0.0273988	0.0186307
Aristea abyssinica	715031	746271	-34.821	17.629	-18.8582	2.08359	5776.23	1444.85	281470	433560	32739.5	457941	257090	11903.9	585230	129801	7801.1	290939	455332	10967.8	478886	267385	1609.05	609801	136470	1131.78	-0.0416667	-0.0416667	-0.0416667	0.0416667	6.875	6.875	-19.5771	-23.1442	-23.0265	-171.407	-156.845	-139.05	5776.23	5776.23	5776.23	1520.51	1546.14	1566.12	0.393648	0.640449	0.818468	0.0457875	0.0166482
Artabotrys monteiroae	1.87253e+06	1.93012e+06	-31.0293	17.5457	-7.56714	-1	5776.23	1082.98	172842	1.69968e+06	1.37443e+06	281448	1.59108e+06	1.55225e+06	409643	1.46288e+06	1.33607e+06	178326	1.7518e+06	1.32231e+06	288068	1.64206e+06	1.50127e+06	419590	1.51053e+06	1.28842e+06	3.75	3.75	3.75	-3.875	-3.875	-3.875	-4.40479	-3.74647	-4.12143	-63.055	-63.055	-3.88369	5776.23	5776.23	5776.23	888.666	865.342	877.558	0.0923043	0.150304	0.218765	0.733996	0.828962
Arundinella nepalensis	758926	776455	-34.821	7.79569	-22.7264	2.08359	5776.23	1309.77	163378	595548	156212	376739	382187	79698.6	421552	337374	58574.3	168228	608227	143533	386880	389575	72311.2	433298	343157	52791.1	-0.0416667	-0.0833333	-0.125	-2.25	-2.20833	-2.04167	-18.58	-20.8954	-21.9727	3.01753	4.01767	4.01767	5776.23	5776.23	5776.23	1525.55	1625.07	1636.01	0.215276	0.49641	0.555459	0.205833	0.105015
Asclepias gibba	216412	217794	-34.446	-22.8293	-29.2254	6	3404.44	1498.19	87063	129349	2597.75	168423	47989.6	1063.49	185144	31268.9	856.287	87266.7	130528	1419.44	168822	48971.9	81.0976	185669	32125.1	0	-0.0833333	-0.208333	-0.208333	-5	-4.625	2.16667	-29.5709	-30.1336	-30.1507	33.9312	329.287	416.897	3404.44	3404.44	3404.44	1635.68	1991.16	2152.51	0.402301	0.77825	0.855513	0.0120037	0.00491419
Asparagus asparagoides	776038	788357	-34.821	11.129	-25.6601	-171.407	5776.23	1157.41	159527	616512	56410.4	390870	385168	25345.4	454388	321650	20454	162540	625817	47105.1	396475	391882	18631.5	461133	327224	14879.9	-0.0416667	-0.0416667	-0.0416667	-10.2917	2.20833	2.25	-25.3998	-27.2346	-27.4833	-171.407	-171.407	-167.075	5776.23	5776.23	5776.23	1180.42	1222.21	1256.56	0.205565	0.503674	0.585523	0.0726903	0.03266
Asparagus virgatus	424742	429579	-34.821	-2.95431	-25.3061	0	4209.56	1193.47	60414.7	364328	135549	137852	286890	92640.2	199457	225286	93819.5	61423.2	368156	131721	139290	290289	89241.1	201365	228214	90891.3	-0.0833333	-0.0833333	-0.0833333	-18.4583	-17.4167	-17.4167	-19.7088	-22.1306	-20.7399	1.05408	1.05408	1.05408	4416.73	4416.73	4416.73	1361.69	1462.28	1529.82	0.142238	0.324555	0.469595	0.319133	0.218109
Aspidotis schimperi	2.69209e+06	2.77446e+06	-22.2376	17.4624	-8.8272	2.03319	5776.23	1091.25	599019	2.09307e+06	373530	1.39683e+06	1.29526e+06	202780	1.58121e+06	1.11088e+06	171618	621138	2.15333e+06	313273	1.44975e+06	1.32471e+06	173329	1.64203e+06	1.13243e+06	150061	9.66667	9.66667	9.41667	-3.70833	-3.625	-3.58333	-9.35223	-10.83	-10.8487	8.18384	18.0668	51.6886	5776.23	5776.23	5776.23	1165.33	1342.27	1400.78	0.222511	0.518863	0.587355	0.138751	0.0753244
Asplenium anisophyllum	964137	1.01808e+06	-34.821	13.4207	-2.84046	0.0501744	5776.23	1208.61	166027	798110	161391	401027	563110	110650	480235	483901	99309.1	171686	846393	113108	417850	600229	73530.8	501211	516868	66342.4	-0.0416667	-0.0833333	-0.0833333	-0.291667	0.0416667	0.0416667	-3.3743	-3.89599	-4.18593	0.0660816	1.01699	1.01699	5776.23	5776.23	5776.23	1260.85	1387.25	1398.91	0.172203	0.415944	0.498099	0.167394	0.114766
Asplenium blastophorum	1.08358e+06	1.18538e+06	-31.0293	17.5457	-9.39207	-1	5776.23	903.295	39710.7	1.04387e+06	1.84525e+06	108227	975358	1.73426e+06	116880	966705	1.74177e+06	41172.7	1.14421e+06	1.74492e+06	112367	1.07302e+06	1.6366e+06	121588	1.0638e+06	1.64468e+06	3.75	3.75	3.75	0	0	0	-4.38049	-4.46089	-4.37091	-3.88369	-3.88369	-3.88369	5776.23	5776.23	5776.23	1020.06	1044.89	1046.26	0.0366475	0.0998788	0.107864	1.70291	1.60048
Asplenium buettneri	3.08139e+06	3.22761e+06	-26.7376	17.5874	-1.67013	-1	5776.23	975.068	701438	2.37995e+06	729296	1.50887e+06	1.57252e+06	527407	1.62787e+06	1.45352e+06	494918	723199	2.50441e+06	604840	1.55931e+06	1.6683e+06	431633	1.68368e+06	1.54393e+06	404513	7.625	7.625	7.625	-3.83333	-3.83333	-3.83333	-4.45156	-5.03613	-5.13188	-63.055	0	0	5776.23	5776.23	5776.23	1022.97	1137	1149.92	0.227637	0.489671	0.528289	0.236678	0.171159
Asplenium dregeanum	1.15743e+06	1.23081e+06	-34.821	14.5457	-4.35743	-1	5776.23	1092.21	148624	1.0088e+06	141401	319621	837806	109545	433194	724234	89117.7	158542	1.07226e+06	77940.1	338135	892673	54679.3	456208	774599	38753.2	-0.0416667	-0.0416667	-0.0416667	-0.666667	-0.625	-0.5	-4.53123	-5.40655	-5.43856	-0.933405	0	0	5776.23	5776.23	5776.23	1174.08	1273.88	1296.06	0.128409	0.276148	0.374273	0.122169	0.0946456
Asplenium formosum	2.58837e+06	2.66451e+06	-26.8626	14.5874	-6.32614	-3.88369	4287.77	1017.99	1.30535e+06	1.28302e+06	580843	2.03446e+06	553906	337671	2.27422e+06	314152	185117	1.32625e+06	1.33827e+06	525594	2.07414e+06	590376	301201	2.32585e+06	338669	160599	7.5	7.5	7.5	-6.58333	-6.54167	-0.333333	-7.85545	-9.13263	-8.3598	-167.075	-156.845	-156.845	5776.23	5776.23	5776.23	1164.85	1392.46	1484.03	0.504314	0.786002	0.878629	0.224405	0.130457
Asplenium friesiorum	861111	919700	-30.7793	17.5457	-6.05335	32.1713	5776.23	1655.04	315346	545765	87964.1	574878	286233	52690	678454	182657	34938.1	327606	592094	41635.3	601519	318181	20742.1	711693	208007	9588.21	3.79167	3.58333	3.58333	-2.41667	2.41667	4.125	-6.2431	-5.33881	-3.40825	-139.05	23.2804	45.2734	5776.23	5776.23	5776.23	1816.53	2065.17	2209.36	0.366209	0.6676	0.787882	0.102152	0.0611884
Asplenium gemmiferum	443770	471429	-34.821	7.33736	-13.977	1.05408	5776.23	1343.04	143373	300397	259154	272022	171749	131605	319187	124583	106141	150429	321000	238551	288051	183378	119976	336797	134632	96091.9	-0.0833333	-0.25	-0.25	-6.125	-6.04167	-6.04167	-8.41841	-8.85736	-8.3098	1.96709	3.01753	3.01753	5776.23	5776.23	5776.23	1640.47	1980.99	2100.19	0.323079	0.612979	0.719262	0.583982	0.296561
Asplenium hypomelas	1.11208e+06	1.19783e+06	-27.5293	17.5874	-0.335831	0	5776.23	1453.05	230108	881970	571016	470780	641298	388813	554264	557814	331250	238033	959801	493185	496432	701402	328710	583994	613840	275225	7.25	7.25	7.25	-3.83333	0.916667	2.83333	-5.27304	-5.57933	-5.61618	-171.407	-156.845	-63.055	5776.23	5776.23	5776.23	1294.42	1422.83	1471.15	0.206917	0.423333	0.498404	0.513468	0.349628
Asplenium inaequilaterale	1.35332e+06	1.4144e+06	-34.821	14.5874	-9.17955	-3.88369	5776.23	1139.32	399640	953678	176743	776316	577002	77884.5	883154	470164	62442.2	410446	1.00395e+06	126468	804558	609841	45044.8	917787	496612	35993.7	-0.0416667	-0.0833333	-0.0833333	0.583333	1.20833	1.25	-9.61236	-12.6428	-13.5983	0	1.01678	1.01678	5776.23	5776.23	5776.23	1246.33	1439.11	1495.35	0.295304	0.573639	0.652584	0.1306	0.0575508
Asplenium lunulatum	260452	274889	-34.821	4.12903	-16.1613	2.0503	4275.1	1312.3	56762.4	203690	607517	105421	155031	277232	135048	125404	194334	59222.6	215667	595540	110452	164438	267826	141608	133281	186457	-0.0416667	-0.0416667	-0.0416667	-6.875	-5.5	-5.375	-4.95454	-6.31581	-6.79408	0	2.01649	2.01649	4209.56	4209.56	4209.56	1069.84	1338.72	1453.26	0.217938	0.404762	0.518513	2.33255	1.06442
Asplenium macrophlebium	438872	488736	-11.5293	10.4207	0.33444	3.14848	5776.23	1134.86	40431.2	398440	248198	63458.9	375413	235052	86940.4	351931	203579	48692.3	440044	206595	76318	412418	198046	103360	385376	170134	11.4583	11.4583	11.375	-5.25	-5.29167	-4.79167	1.60969	1.60823	1.46932	0.0660816	2	2	5776.23	5776.23	5776.23	1349.34	1382.39	1404.12	0.0921255	0.144596	0.1981	0.565537	0.535583
Asplenium mannii	1.10529e+06	1.15787e+06	-26.3626	14.0457	-6.05136	0	5776.23	1241.97	351050	754244	501093	652597	452696	241863	729968	375326	167502	360545	797325	458012	673280	484590	209970	754761	403109	139719	7.95833	7.95833	7.95833	0	0.0416667	0.583333	-11.2923	-12.6283	-11.9749	0	0	0	5776.23	5776.23	5776.23	1278.64	1492.63	1553.42	0.317608	0.590429	0.660429	0.453358	0.218823
Asplenium megalura	492299	529270	-25.3626	13.0874	-0.345838	1.05408	5776.23	1032.7	112288	380010	270855	245624	246675	200835	266639	225660	185533	115574	413696	237170	254054	275217	172293	276304	252966	158227	8.58333	8.58333	8.58333	-0.375	-0.375	-0.333333	-2.51855	-2.68389	-2.31848	1.05408	1.05408	2.03347	5776.23	5776.23	5776.23	1382.55	1609.17	1643.55	0.22809	0.498933	0.54162	0.550185	0.407954
Asplenium protensum	1.40584e+06	1.46818e+06	-34.821	17.5874	-11.9592	0	5776.23	1344.02	627898	777940	93314.3	996614	409224	58192.3	1.17891e+06	226932	32559.7	647686	820498	50756.6	1.03017e+06	438018	29399	1.21864e+06	249541	9949.96	-0.0416667	-0.0416667	-0.0416667	-2.33333	-2.33333	4.20833	-12.5174	-13.0203	-8.33722	-171.407	-63.055	0.0662005	5776.23	5776.23	5776.23	1527.61	1722.69	1930.63	0.446636	0.708911	0.838579	0.0663763	0.0413933
Asplenium sandersonii	954809	1.0216e+06	-34.821	11.7124	-7.15658	0	5776.23	1158.45	215889	738919	92468.8	483393	471415	54960.7	541550	413258	47406.3	226449	795155	36232.9	514181	507422	18953.9	576838	444765	15899.1	-0.0416667	-0.125	-0.166667	-0.0833333	-0.0416667	-0.0416667	-8.07565	-11.1926	-11.4022	0	4.01767	4.01767	5776.23	5776.23	5776.23	1289.04	1477.92	1512.6	0.226108	0.506272	0.567182	0.0968454	0.057562
Asplenium unilaterale	1.32044e+06	1.42454e+06	-25.7376	11.9207	4.48612	-3.88369	4800.85	852.944	2392.88	1.31805e+06	2.5648e+06	2329.59	1.31811e+06	3.01982e+06	2329.59	1.31811e+06	3.12239e+06	2720.61	1.42182e+06	2.46102e+06	2636.21	1.4219e+06	2.91602e+06	2636.21	1.4219e+06	3.0186e+06	7.875	7.875	7.875	-0.625	-1.79167	-1.79167	1.19443	1.07299	1.20945	-3.88369	-3.88369	-3.88369	4800.85	4800.85	4800.85	694.849	705.314	702.259	0.00181219	0.00176426	0.00176426	1.94238	2.28698
Astropanax barteri	669463	694287	-7.52931	10.629	1.83901	0.0501744	4645.9	585.793	108754	560710	710313	260373	409090	639249	321609	347854	514491	111343	582944	688079	266783	427504	620836	329515	364772	497573	20.2083	20.2083	20.2083	-6.95833	-6.95833	-6.95833	1.69824	2.02778	2.59333	-3.88369	-3.88369	-3.88369	5776.23	5776.23	5776.23	1169.36	1317.78	1372.21	0.162449	0.388928	0.480398	1.06102	0.954868
Athyrium schimperi	1.30114e+06	1.34447e+06	-34.2793	14.2957	-12.0177	10.1832	5776.23	1473.76	524258	776886	61642.4	934654	366491	28923.5	1.02282e+06	278323	21752.7	535446	809027	29501.8	958204	386268	9146.55	1.05016e+06	294309	5767.36	-0.125	-1.5	-1.5	0.166667	0.208333	0.25	-11.469	-11.8146	-12.5877	75.5834	236.745	410.214	5776.23	5776.23	5776.23	1605.76	1840.79	1902.29	0.402921	0.718332	0.786093	0.0473755	0.0222293
Baccharoides lasiopus	1.43031e+06	1.51119e+06	-26.8626	17.5457	-2.52221	0	5776.23	1260.29	451372	978939	400998	834312	595999	261774	1.01011e+06	420197	162337	460171	1.05101e+06	328923	860606	650579	207194	1.04632e+06	464862	117673	2.70833	2.70833	2.70833	0	3.04167	5.20833	-3.6434	-3.45661	-2.5959	0	0	0	5776.23	5776.23	5776.23	1255.56	1399.79	1498	0.315576	0.583308	0.70622	0.280357	0.183019
Bakerella clavata	165238	168149	-25.5293	-12.121	-18.3268	-1	2768.1	772.908	45624.3	119613	2385.11	100073	65164.4	1305.58	138682	26555.8	648.466	46277.2	121872	126.875	101806	66343.1	126.875	141071	27077.4	126.875	-0.458333	-0.5	-1	-23.9583	-23.9583	-23.9583	-18.0738	-18.0607	-17.1203	-0.933405	0	0	2768.1	2768.1	2768.1	780.67	818.492	713.277	0.276113	0.605632	0.839287	0.0144344	0.00790123
Barleria ventricosa	1.34769e+06	1.4765e+06	-27.4876	18.754	2.2804	0	5776.23	1451.6	99167.7	1.24852e+06	438750	252481	1.09521e+06	339641	307224	1.04046e+06	317617	101799	1.3747e+06	312573	262190	1.21431e+06	220541	319869	1.15663e+06	201454	4.5	4.5	4.5	1.16667	1.16667	1.16667	-1.0392	-0.969291	-0.910857	0	0	0	5776.23	5776.23	5776.23	1379.88	1479.01	1506.84	0.0735836	0.187344	0.227964	0.325558	0.252017
Begonia hirsutula	352606	358456	-9.11264	6.71236	-0.0320995	1.13303	3874.4	448.725	18036.1	334570	63214.2	54955.5	297651	52695.8	146780	205826	30411.1	18626.6	339830	57954.7	56503.4	301953	48393.6	149702	208755	27482.4	3.20833	3.16667	3.08333	-0.916667	-0.708333	0.0833333	-0.754298	-0.854341	-0.437487	1.03319	1.03319	1.03319	3874.4	4038.55	3874.4	546.153	581.006	574.602	0.0511507	0.155855	0.416273	0.179277	0.149446
Begonia meyeri-johannis	310094	350905	-16.071	4.17069	-2.34075	106.033	5776.23	1571	88022.5	222072	525355	175110	134985	363739	198618	111477	297978	96350.8	254554	492873	193084	157821	340903	220664	130241	279214	18.7083	18.625	18.5833	-17.25	-12.5	-9.375	-5.37825	-5.09005	-4.94422	3.01753	3.01753	3.01753	5776.23	5776.23	5776.23	1702.75	1899.76	1985.61	0.283857	0.564697	0.640508	1.69418	1.17299
Begonia oxyloba	1.26273e+06	1.33211e+06	-26.8626	10.6707	-4.04011	-3.88369	5776.23	872.239	453112	809615	392905	699202	563524	358645	882002	380725	267942	463694	868416	334104	720449	611661	310509	914514	417596	231071	7.91667	7.91667	7.91667	-10.4583	-6.91667	-6.875	-3.63225	-3.42609	-3.56062	-167.075	-156.845	-156.845	5776.23	5776.23	5776.23	1206.77	1364.7	1450.29	0.358836	0.553724	0.69849	0.311156	0.284025
Behnia reticulata	286192	291489	-34.821	-9.45431	-26.6787	0	3390.15	914.524	17832.2	268360	317098	36393.8	249798	287509	43785	242407	277614	18282.9	273206	312252	37401.6	254087	283221	44900.7	246588	273433	-0.0416667	-0.0416667	-0.0416667	-8.41667	-8.41667	-8.41667	-16.8741	-17.096	-17.1568	0.0331785	0.0331785	0.0331785	5776.23	5776.23	5776.23	1195.65	1214.76	1220.78	0.0623084	0.127166	0.152991	1.10799	1.0046
Berkheya setifera	299792	302192	-34.821	-11.496	-27.758	2.04996	3404.44	1310.93	89637.3	210155	4017.73	175306	124486	2237.58	202259	97533.6	1846.33	90189.4	212003	2169.5	176153	126039	684.348	203206	98986	393.916	-0.166667	-0.25	-0.25	-0.166667	-0.125	-0.0833333	-28.0842	-28.3646	-28.4079	2.08359	4.01767	9.29443	3404.44	3404.44	3404.44	1381.1	1534.38	1605.28	0.298998	0.584759	0.674663	0.0134017	0.00746376
Bersama abyssinica	2.29832e+06	2.41733e+06	-26.8626	17.5874	-0.227964	-4.81778	5776.23	976.01	731862	1.56646e+06	489958	1.17956e+06	1.11876e+06	344904	1.54078e+06	757537	223821	754619	1.66271e+06	393703	1.2219e+06	1.19542e+06	268241	1.59539e+06	821940	159418	7.91667	7.91667	7.91667	-3.83333	-3.83333	-3.83333	-5.06701	-4.44368	-3.58114	-171.407	-171.407	-156.845	5776.23	5776.23	5776.23	1094.24	1182.33	1307.47	0.318434	0.513226	0.670395	0.213181	0.150068
Blechnum attenuatum	1.26241e+06	1.33271e+06	-34.821	14.1707	-8.58388	-1	5776.23	1342.63	411266	851148	325747	791282	471132	119326	922704	339711	63343.8	420274	912438	264456	817931	514780	75678	957668	375044	28010.7	-0.0416667	-0.0416667	-0.0416667	0.166667	0.75	0.791667	-6.34762	-6.73726	-5.83741	0	0	0.116719	5776.23	5776.23	5776.23	1275.3	1592.6	1778.85	0.325778	0.6268	0.730904	0.258035	0.094522
Blechnum punctulatum	388229	394103	-34.821	-0.995973	-24.9209	3	5776.23	1205.99	100394	287834	276201	241644	146585	170052	274510	113718	143320	102576	291527	272508	245364	148739	167897	278594	115509	141529	-0.0416667	-0.125	-0.208333	-11.75	-11.6667	-11.6667	-12.1388	-10.8585	-10.3494	3.01753	3.01753	4.01767	5776.23	5776.23	5776.23	1655.71	1925.47	2013.95	0.258596	0.622427	0.707084	0.71144	0.438019
Blechnum tabulare	1.41161e+06	1.4829e+06	-34.821	14.5874	-11.3994	0	5776.23	1359.93	331835	1.07977e+06	190572	690257	721353	123613	820967	590643	91266.4	346066	1.13683e+06	133516	719687	763210	81755.4	856026	626871	55038.6	-0.0416667	-0.166667	-0.25	-8.5	-8.375	-8.33333	-11.7033	-13.6954	-13.7524	-171.407	-171.407	-171.407	5776.23	5776.23	5776.23	1464.65	1591.26	1624.17	0.235076	0.488986	0.581582	0.135003	0.0875686
Blotiella natalensis	647371	710085	-34.571	4.17069	-11.5859	0.313585	5776.23	1236.06	104354	543017	3.06149e+06	206878	440493	2.72714e+06	240907	406464	2.67091e+06	107704	602381	3.00213e+06	216955	493130	2.67451e+06	252646	457439	2.61994e+06	0	0	-0.208333	-10.5833	-9.54167	-9.375	-1.32008	-1.15848	-1.02437	1	1.0332	1.0332	5776.23	5776.23	5776.23	848.603	855.566	852.572	0.161197	0.319567	0.372131	4.72911	4.21264
Bolbitis acrostichoides	3.57259e+06	3.8158e+06	-17.196	18.754	1.16017	-4.81778	5776.23	656.252	216203	3.35639e+06	1.91952e+06	456731	3.11586e+06	1.81097e+06	530383	3.04221e+06	1.72165e+06	223943	3.59186e+06	1.68405e+06	476643	3.33916e+06	1.58767e+06	558503	3.2573e+06	1.50656e+06	11.625	11.625	11.625	-2.66667	-2.66667	-2.66667	1.06565	1.27885	1.44864	-156.845	-156.845	-156.845	5776.23	5776.23	5776.23	806.629	815.88	816.849	0.060517	0.127843	0.148459	0.537291	0.506908
Bowiea volubilis	352866	357272	-34.821	4.12903	-25.8073	-171.407	4209.56	1103.32	37333.1	315533	56184.5	84966.8	267899	39028.1	96284.8	256581	43870.8	38736.3	318536	53181.3	86752.1	270520	36407	98172.9	259099	41352.5	-0.0833333	-0.166667	-0.166667	-2.75	-2.04167	-2.04167	-26.377	-28.1197	-27.8718	-171.407	-171.407	-171.407	4209.56	4209.56	4209.56	1149.78	1187.88	1195.7	0.1058	0.240791	0.272865	0.159223	0.110603
Brachypodium flexum	449629	477952	-34.821	14.754	-16.199	3.10016	5776.23	1737.39	172495	277134	34872.2	331581	118048	16650.4	368274	81354.8	10280	180072	297880	14125.9	348846	129106	5591.88	389433	88518.7	3116.05	-0.125	-0.458333	-0.5	1.33333	1.375	1.375	-14.8176	-15.5692	-17.2533	18.9169	59.6719	70.0498	5776.23	5776.23	5776.23	1951.63	2239.39	2329.19	0.383639	0.737455	0.819062	0.0775578	0.0370315
Brachystegia tamarindoides	1.77303e+06	1.79392e+06	-26.7793	5.33736	-11.4958	-11.4637	4782.19	996.528	355517	1.41751e+06	158997	576142	1.19689e+06	141209	840483	932545	118830	357112	1.43681e+06	139701	579846	1.21407e+06	124021	846721	947199	104175	1.375	1.375	1.25	-0.875	0.708333	3.20833	-10.8732	-10.7994	-10.6698	-0.831688	-0.831688	0	4782.19	4782.19	4782.19	990.046	1018.71	1028.48	0.200514	0.324948	0.474038	0.0896755	0.0796427
Bridelia brideliifolia	351976	398120	-16.2376	17.7124	-4.03027	204.134	5776.23	1502.53	151294	200682	952078	264847	87128.7	575108	287213	64763.5	435808	163442	234678	918082	296582	101538	560698	322997	75122.8	425448	17.75	17.75	17.75	-3.70833	-3.70833	-3.625	-12.2979	-11.996	-11.7218	-171.407	-171.407	-156.845	5776.23	5776.23	5776.23	1607.78	1783.9	1868.94	0.429842	0.752458	0.816	2.70495	1.63394
Brillantaisia cicatricosa	671367	736253	-26.8626	18.754	-5.14213	0	5776.23	1394.02	201096	470272	495850	423376	247991	359334	456854	214513	332526	221527	514726	451396	464312	271941	335385	501411	234842	312197	3.70833	3.66667	3.66667	1.16667	1.16667	1.16667	-5.78215	-6.48433	-6.74353	3	33.5461	33.5461	5776.23	5776.23	5776.23	1579.55	1748.34	1777.15	0.299531	0.630617	0.680484	0.738568	0.535227
Brillantaisia madagascariensis	1.48925e+06	1.58197e+06	-25.571	17.7124	-4.59578	-1	4782.19	1151.25	449796	1.03945e+06	120166	862254	626995	67341.7	985734	503515	51883.2	481966	1.1e+06	59614.7	917225	664746	29590.1	1.04729e+06	534679	20718.9	0	-0.5	-0.5	0.125	0.166667	0.166667	-4.81671	-5.34775	-6.0562	0	0.983302	0.983302	4782.19	4782.19	4782.19	1227.98	1316.42	1346.81	0.302029	0.578986	0.6619	0.0806889	0.0452186
Brunsvigia radulosa	491243	498394	-34.821	-22.621	-29.6361	2.08359	3404.44	1196.59	48956.5	442286	7513.14	134307	356936	5131.19	163231	328012	4225.19	49520.7	448874	925.498	136667	361727	339.394	166251	332143	94.2862	-0.0416667	-0.0833333	-0.25	0	0.0833333	0.0833333	-29.8093	-30.0541	-30.0665	2.08359	2.08359	2.08359	3404.44	3404.44	3404.44	1211.38	1262.36	1288.39	0.0996586	0.273403	0.332281	0.0152941	0.0104453
Buddleja saligna	613672	624214	-34.821	-17.6626	-30.3755	2.08359	3390.15	1080.89	128418	485254	2.06414e+06	291487	322185	1.59504e+06	329905	283767	1.51551e+06	131518	492696	2.0567e+06	296373	327841	1.58938e+06	335162	289053	1.51023e+06	-0.0416667	-0.0416667	-0.0416667	-41.125	-40.5417	-40.5417	-4.81923	-3.46916	-2.89574	-171.407	-171.407	-171.407	5776.23	5776.23	5776.23	1207.48	1274	1283.23	0.209261	0.474988	0.537592	3.36359	2.59917
Buddleja salviifolia	607661	618045	-34.821	-1.16264	-26.9069	2.08359	5776.23	1235.91	64785.1	542876	323274	166420	441241	153289	187934	419727	123922	66097.2	551948	314202	170280	447765	146765	192534	425511	118138	-0.0416667	-0.0833333	-0.0833333	-22.625	-22.5833	-22.5833	-16.2141	-20.4692	-21.6352	1	3.01753	3.01753	5776.23	5776.23	5776.23	1585.3	1584.02	1569.61	0.106614	0.27387	0.309274	0.531996	0.252261
Bulbine abyssinica	1.21526e+06	1.25404e+06	-34.821	17.7124	-22.2651	2.08359	5722.6	1375.29	424826	790435	31556.8	839863	375398	12834.3	953020	262241	8552.14	440243	813796	8196.12	868869	385170	3062.74	985192	268847	1946.87	-0.0416667	-0.0416667	-0.0416667	0.125	2.16667	4.70833	-24.6036	-26.6017	-27.2836	2.08359	2.08359	2.08359	5722.6	5776.23	5776.23	1370.55	1447.79	1495.15	0.349576	0.691097	0.78421	0.0259671	0.0105609
Bulbine latifolia	440881	447214	-34.821	-9.45431	-30.0687	0.313585	3390.15	1004.14	95151.1	345730	27181.6	186864	254017	19350.1	209326	231554	17034.9	96212.8	351001	21910.4	189352	257862	15505.5	212302	234912	13677.3	-0.0416667	-0.0416667	-0.0416667	-0.166667	-0.166667	-0.166667	-30.3729	-30.9892	-31.1571	3.01753	3.01753	3.01753	3404.44	3404.44	3404.44	1066.45	1066.86	1060.74	0.215821	0.423842	0.474791	0.0616529	0.0438897
Bulbophyllum cochleatum	578283	611718	-16.196	13.129	-1.45214	0.0660816	5776.23	1055.03	219018	359265	93473.9	380754	197529	39288.7	403769	174514	32774.7	224089	387629	65110.2	391021	220697	16121.1	415700	196018	11270.5	0.458333	0.458333	0.416667	1	2.125	2.125	-1.16281	-1.5612	-1.62197	3.00028	5.04943	5.04943	5776.23	5776.23	5776.23	1138.26	1576.34	1637.42	0.378738	0.658421	0.698221	0.16164	0.0679403
Bulbophyllum falcatum	1.08181e+06	1.11958e+06	-9.52931	11.1707	0.764782	-0.966533	4800.85	495.101	236139	845669	81198.4	495354	586453	51594.9	603854	477954	30738.2	242574	877006	49861.1	513161	606419	31628.6	627014	492566	16126	-0.0833333	-0.458333	-0.458333	-0.958333	-0.916667	-0.791667	0.899935	0.727069	0.930316	0.0167461	0.0167543	0.0501744	5776.23	5776.23	5776.23	542.293	613.251	587.214	0.218282	0.457895	0.55819	0.0750581	0.0476932
Bulbophyllum intertextum	321536	335373	-24.1126	13.254	-4.00159	-3.88369	5776.23	1117.59	99068.1	222468	18517.7	209432	112104	12540.7	261128	60407.8	8888.31	102109	233263	7722.44	215974	119399	5245.5	270150	65222.8	4073.29	-0.125	-0.375	-1.83333	-0.0833333	0	2.5	-4.21951	-5.09093	-4.4692	-3.88369	3.01647	8.19824	5776.23	5776.23	5776.23	1293.51	1656.86	1626.19	0.308109	0.65135	0.812127	0.0575914	0.0390024
Bulbophyllum oreonastes	910244	945387	-16.2793	10.9207	1.13722	0.0501744	5776.23	701.894	292152	618092	209034	694308	215936	119494	738113	172131	74525.3	296258	649129	177997	707899	237488	97942.4	754046	191341	55314.8	0.375	0.5	0.375	0.0833333	0.166667	0.25	0.0610357	-1.87541	-1.95138	0.0660816	0.0660816	0.0660816	5776.23	5776.23	5776.23	815.719	1259.3	1305.49	0.32096	0.762771	0.810896	0.229646	0.131277
Bulbophyllum scaberulum	847099	884375	-34.3626	12.004	-0.956529	0.14807	5776.23	879.495	157225	689874	87832.4	316551	530549	80461.5	416207	430892	63623.1	161438	722937	54769.4	325098	559277	51733.1	428253	456122	38392.9	0	-0.0416667	-0.0416667	-0.0416667	0	0	-1.3636	-2.03711	-2.05036	1.01699	1.01699	2.01811	5776.23	5776.23	5776.23	970.658	1059.45	1065.82	0.185604	0.373688	0.491332	0.103686	0.0949847
Burchellia bubalina	78760.6	79514	-34.821	-22.746	-30.2326	2.13219	3390.15	722.893	1812.45	76948.2	1.48735e+06	1408.32	77352.3	1.49561e+06	1337.83	77422.8	1.47904e+06	1854.94	77659	1.48664e+06	1450.81	78063.2	1.4949e+06	1376.56	78137.4	1.47832e+06	-0.0833333	-0.0416667	-0.0416667	-20.375	-20.375	-20.375	-9.19581	-9.36735	-9.43987	0	0	0	3408.27	3408.27	3408.27	947.343	952.03	952.293	0.0230122	0.017881	0.016986	18.8845	18.9893
Calpurnia aurea	880611	932713	-34.821	17.7124	-10.3098	0	5776.23	1440.54	132462	748149	115521	263071	617540	85383	300440	580172	79180	149016	783697	79973.4	284414	648300	54623.8	322858	609856	49496.4	-0.0416667	-0.0416667	-0.0416667	0	0.125	0.125	-10.8422	-12.955	-13.47	1.03319	1.05408	1.05408	5776.23	5776.23	5776.23	1531.19	1580.02	1588.38	0.150421	0.298737	0.341172	0.131183	0.0969588
Canthium inerme	210347	213254	-34.821	-11.5376	-29.1864	0	3390.15	935.128	44213.5	166134	799394	88559.7	121788	544043	117053	93294.7	438332	44769.7	168484	797043	89634	123620	542211	118431	94823.2	436804	-0.0416667	-0.0416667	-0.0416667	-20.375	-20.375	-20.375	-6.43707	-6.85586	-6.60234	-171.407	-171.407	-171.407	5776.23	5776.23	5776.23	1355.4	1543.74	1640.75	0.210193	0.421016	0.556473	3.80035	2.5864
Canthium oligocarpum	706200	761544	-26.8626	14.504	-2.4406	0	5776.23	1382.72	125553	580646	879782	254795	451405	708461	323665	382534	633486	134766	626777	833651	272989	488554	671311	344097	417447	598573	7.91667	7.91667	7.91667	0.333333	0.791667	0.791667	-4.30737	-4.54542	-4.56957	-3.88369	-3.88369	-3.88369	5776.23	5776.23	5776.23	1035.94	1083.4	1094.21	0.177787	0.360797	0.45832	1.2458	1.0032
Cardamine trichocarpa	457888	506780	-31.0293	13.5457	1.69089	3.14848	5776.23	1753.03	50755.6	407133	94730.9	131633	326256	74351.9	155642	302247	69188.1	53149.9	453631	48233.1	139243	367537	33070.4	164952	341829	29606.1	1.79167	1.79167	1.79167	0.0416667	0.0833333	0.0833333	-0.131614	0.271607	0.311813	4.01671	8.19824	8.19824	5776.23	5776.23	5776.23	1816.23	1940.1	1975.37	0.110847	0.287478	0.339912	0.206886	0.16238
Carex chlorosaccus	949482	1.02665e+06	-26.8626	17.7124	-0.130657	1.05408	5776.23	1630.21	295082	654400	520591	566980	382502	344575	640773	308709	313120	309754	716891	458100	600976	425670	301407	680024	346622	275207	7.54167	7.54167	7.54167	0.125	0.166667	0.166667	-10.0347	-11.6049	-12.5604	3.01753	3.01753	3.01753	5776.23	5776.23	5776.23	1501.22	1625.59	1642.5	0.310782	0.597147	0.674866	0.54829	0.362908
Cassipourea gummiflua	2.45508e+06	2.55813e+06	-34.821	9.33736	-6.47552	-1	5776.23	775.387	571796	1.88328e+06	802705	1.17229e+06	1.28279e+06	589952	1.37016e+06	1.08492e+06	492208	583213	1.97491e+06	711073	1.19524e+06	1.36288e+06	509856	1.39899e+06	1.15913e+06	417996	-0.0416667	-0.0416667	-0.0416667	-12.0833	-11.9167	-11.9167	-4.27827	-4.59708	-4.71737	-171.407	-171.407	-171.407	5776.23	5776.23	5776.23	1006.28	1138.28	1189.66	0.232903	0.477496	0.558091	0.326957	0.240299
Cassipourea malosana	1.25085e+06	1.31802e+06	-34.821	17.5457	-7.50804	0	4258.31	1283.53	317440	933412	197338	672451	578402	74539.6	784573	466279	60597.3	331938	986085	144665	702028	615995	36946.3	819021	499002	27874.1	-0.0416667	-0.0416667	-0.0416667	0	2.75	3.04167	-6.81236	-9.14871	-9.39779	-139.05	-63.055	-63.055	4324.21	4272.78	4258.31	1331.54	1552.23	1588.99	0.253779	0.537594	0.627231	0.157763	0.0595911
Catha edulis	1.10741e+06	1.1553e+06	-34.821	17.5457	-9.60812	3	5776.23	1467.61	254832	852579	145396	626705	480706	85662.2	682258	425154	76476.4	264170	891126	106849	650244	505053	61316	709055	446241	55388.8	-0.0833333	-0.166667	-0.166667	0	0.875	2.45833	-10.7111	-14.3726	-15.569	4.01767	8.06874	8.06874	5776.23	5776.23	5776.23	1562.56	1674.68	1681	0.230115	0.565919	0.616083	0.131294	0.0773536
Celosia schweinfurthiana	1.14009e+06	1.21817e+06	-26.8626	17.5457	-1.16028	0	4782.19	1220.54	332080	808015	655039	639607	500487	437931	785065	355029	376060	341459	876712	586341	661158	557014	381404	812546	405625	325464	7.91667	7.91667	7.91667	2.75	3.29167	5.25	-2.32238	-2.48054	-1.37723	-171.407	-171.407	-171.407	4782.19	5357	4782.19	1025.71	1118.06	1085.53	0.291274	0.561013	0.688597	0.574548	0.384118
Cenchrus geniculatus	1.40243e+06	1.46904e+06	-34.821	17.629	-15.742	-4.81778	5776.23	1485.01	425246	977188	92411.1	803866	598568	44635.8	914227	488207	34822.5	439642	1.0294e+06	40199.3	836420	632622	10581.9	953221	515821	7208.49	-0.0416667	-0.0416667	-0.0416667	-3.875	-3.79167	-3.79167	-14.9021	-16.0188	-16.9086	-171.407	-156.845	-156.845	5776.23	5776.23	5776.23	1574.22	1688.8	1722.19	0.30322	0.573194	0.651886	0.0658934	0.0318274
Cerastium capense	258587	262587	-34.821	-22.9543	-30.6006	2.08359	3404.44	1350.74	150887	107701	54199.4	214437	44150.3	16248.4	244765	13822.3	7983.85	152122	110465	51435.1	216838	45748.6	14650.1	248230	14356.8	7449.31	-0.0416667	-0.0416667	-0.0416667	-18.8333	-16.0417	-15.1667	-25.0929	-26.6613	-24.4199	-139.05	-63.055	1	3404.44	3404.44	3404.44	1546.85	1748.74	1961.5	0.583503	0.829263	0.946547	0.209598	0.0628354
Chamaecrista kirkii	2.98976e+06	3.1079e+06	-20.8626	17.5874	-0.183397	-3.88369	5776.23	842.044	805877	2.18388e+06	160872	2.03244e+06	957316	79535.2	2.24397e+06	745781	59837.8	828247	2.27966e+06	65092.9	2.08908e+06	1.01882e+06	18026.9	2.3091e+06	798801	6818.1	3.58333	3.5	3.33333	0.958333	2	2.04167	-0.0558031	0.820244	1.18439	0.0501744	0.0660816	1.96709	5776.23	5776.23	5776.23	940.678	1271.22	1388.14	0.269546	0.679801	0.750554	0.0538077	0.0266026
Chamaecrista stricta	1.43416e+06	1.45903e+06	-34.821	1.67069	-22.1885	0	5776.23	1020.45	454144	980018	100445	777908	656254	64762.1	908724	525438	51953.7	460886	998148	82315.4	791840	667194	53822.5	924114	534920	42472	-0.0416667	-0.0416667	-0.0416667	-8.375	-8.375	-7.91667	-22.627	-24.2517	-24.5122	-63.055	-63.055	0	5776.23	5776.23	5776.23	1118.91	1236.19	1280.4	0.316661	0.542413	0.633627	0.0700376	0.0451567
Chassalia bojeri	85786.9	86747.9	-24.9876	-12.4543	-18.7556	0	2768.1	980.406	24747.1	61039.8	584.595	53817	31969.9	306.681	62594.1	23192.8	123.77	25143	61604.9	19.5076	54471.3	32276.6	0	63431.3	23316.6	0	0	-0.0416667	-0.166667	0	0	0.0416667	-18.8235	-18.5869	-18.6406	0	2.0181	2.06646	2768.1	2768.1	2768.1	1019.76	1030.37	1057.21	0.288472	0.627333	0.729647	0.00681449	0.00357492
Cheilanthes eckloniana	612317	622545	-34.821	-16.4543	-29.3946	4.01767	3404.44	1304.87	130928	481389	56684.4	332283	280034	14450.6	372976	239341	10055.6	133356	489189	48884.7	339483	283062	11422.3	381191	241354	8042.09	-0.0416667	-0.25	-0.25	-10.4583	-10.4167	-10.4167	-27.9135	-29.0417	-29.1731	4.01767	23.2804	33.9312	3404.44	3404.44	3404.44	1400.94	1534.76	1569.05	0.213824	0.542665	0.609123	0.0925737	0.0235999
Cheilanthes inaequalis	3.30223e+06	3.39224e+06	-31.0293	17.629	-11.7462	-171.407	5776.23	1247.32	1.94464e+06	1.3576e+06	482302	2.814e+06	488230	253098	2.97532e+06	326912	201099	1.97854e+06	1.4137e+06	426198	2.88106e+06	511180	230148	3.05033e+06	341913	186098	3.75	3.75	3.75	-3.875	-3.79167	-3.79167	-15.8232	-18.819	-20.6243	-171.407	-171.407	-171.407	5776.23	5776.23	5776.23	1352.76	1511.38	1542.23	0.588885	0.852152	0.901003	0.146053	0.0766445
Cheilanthes multifida	1.79014e+06	1.83212e+06	-34.821	21.879	-16.569	-171.407	5776.23	1350.41	562698	1.22744e+06	114231	1.08916e+06	700974	67214.9	1.17853e+06	611607	56775.8	569957	1.26216e+06	79508.8	1.10886e+06	723260	44928.6	1.2024e+06	629719	38663.2	-0.0416667	-0.0416667	-0.0833333	0.416667	0.458333	0.458333	-18.3118	-22.368	-23.3029	-171.407	-156.845	-156.845	5776.23	5776.23	5776.23	1412.48	1441.84	1448.31	0.314333	0.608424	0.658346	0.0638114	0.0375474
Cheilanthes quadripinnata	424084	434707	-34.3626	17.5457	-22.556	3	4209.56	1425.01	132140	291944	19537.2	275509	148575	3910.39	309811	114273	1662.82	137166	297542	13939.6	284354	150353	2131.93	318857	115850	85.2799	-0.166667	-0.291667	-0.291667	2.79167	9.95833	19.5	-23.4316	-25.6369	-26.3213	0.0331785	15.983	380.26	4209.56	4209.56	4209.56	1507.98	1706.19	1767.88	0.311588	0.649657	0.730542	0.0460692	0.00922081
Chlorophytum comosum	1.43888e+06	1.5575e+06	-34.821	14.5874	-5.49843	0	5776.23	1032.06	217243	1.22164e+06	1.7966e+06	434958	1.00392e+06	1.48731e+06	553966	884916	1.33335e+06	236964	1.32054e+06	1.6977e+06	476007	1.08149e+06	1.40974e+06	601185	956317	1.26195e+06	-0.0416667	-0.0416667	-0.0416667	-0.333333	-0.125	1.20833	-2.5379	-2.64566	-2.68871	-3.88369	-3.88369	-3.88369	5776.23	5776.23	5776.23	817.226	852.888	874.099	0.150981	0.302289	0.384998	1.24861	1.03366
Chlorophytum cooperi	176125	177031	-34.571	-22.621	-27.9055	2.13219	3379.11	1184.87	728.085	175396	200178	728.085	175396	200178	728.085	175396	200178	733.344	176298	199276	733.344	176298	199276	733.344	176298	199276	0	0	0	-7.08333	-7.08333	-7.08333	-23.3918	-23.3918	-23.3918	0	0	0	3379.11	3379.11	3379.11	1051.3	1051.3	1051.3	0.00413392	0.00413392	0.00413392	1.13657	1.13657
Chrysocoma ciliata	766731	777022	-34.821	-17.9543	-30.1075	-171.407	3404.44	1135.96	263207	503524	8209.02	545138	221593	3036.51	664717	102015	2317.36	267459	509563	2170.15	552469	224553	76.7695	672690	104332	0	-0.0416667	-0.0416667	-0.0416667	1.41667	1.41667	3.95833	-30.7838	-31.435	-32.1421	-171.407	-171.407	-156.845	3404.44	3404.44	3404.44	1120.6	1197.77	1192.79	0.343285	0.71099	0.866948	0.0107065	0.00396034
Cissampelos torulosa	512533	525365	-34.821	-0.995973	-21.0273	0	5776.23	920.717	26572.1	485961	3.52243e+06	43405.1	469128	3.72279e+06	57091.6	455442	3.63965e+06	26970.8	498394	3.50999e+06	44059.6	481306	3.71061e+06	58356	467009	3.62808e+06	-0.0416667	-0.0416667	-0.0416667	-18.5417	-18.5417	-18.5417	-0.741628	-0.549144	-0.52326	-3.88369	-3.88369	-3.88369	5776.23	5776.23	5776.23	831.568	811.961	812.652	0.0518446	0.0846874	0.111391	6.87258	7.2635
Clausena anisata	3.74885e+06	3.92602e+06	-34.821	17.629	-4.40882	-3.88369	5776.23	921.498	1.304e+06	2.44485e+06	256563	2.12183e+06	1.62702e+06	206798	2.58821e+06	1.16064e+06	161654	1.33862e+06	2.58739e+06	114016	2.18685e+06	1.73917e+06	94650.6	2.6673e+06	1.25872e+06	63570.9	-0.0416667	-0.0416667	-0.0416667	-3.5	0.0833333	0.0833333	-3.82288	-4.33951	-4.97985	-171.407	-171.407	-171.407	5776.23	5776.23	5776.23	965.207	1023.94	1078.78	0.34784	0.565995	0.690402	0.0684377	0.0551632
Clematis brachiata	1.54554e+06	1.57663e+06	-34.821	14.5874	-22.4406	0	4800.85	1153.89	423342	1.1222e+06	109958	775064	770480	31604.7	885495	660050	21769.2	432253	1.14437e+06	87787.6	791248	785378	16706.9	903967	672659	9159.89	-0.0416667	-0.0416667	-0.0416667	-6.83333	-6.83333	-6.83333	-23.4556	-27.004	-28.2638	0	3	3.01753	5776.23	5776.23	5776.23	1240.58	1256.65	1251.22	0.273911	0.501483	0.572934	0.0711453	0.0204489
Clematis simensis	958896	1.0293e+06	-26.6543	16.7957	-1.81221	0	5776.23	1465.94	215819	743077	305725	463388	495508	183011	523943	434953	164391	231469	797836	250966	491604	537700	140819	555962	473343	126001	7.33333	7.33333	7.33333	0.125	2	3.41667	-5.48188	-6.80544	-6.67513	-3.88369	2	3.0496	5776.23	5776.23	5776.23	1421.15	1599.8	1618.98	0.22507	0.483251	0.546402	0.31883	0.190856
Clerodendrum cephalanthum	1.14205e+06	1.17441e+06	-26.8626	14.0457	-6.74311	-3.88369	4782.19	632.488	91678.9	1.05037e+06	1.22382e+06	194860	947192	1.14625e+06	256674	885378	1.08856e+06	95550.7	1.07886e+06	1.19534e+06	204132	970277	1.12317e+06	268761	905648	1.06829e+06	7.91667	7.91667	7.91667	0	0	0.0416667	-6.32933	-6.33254	-6.51514	-156.845	-156.845	-139.05	4782.19	4782.19	4782.19	683.453	681.812	684.463	0.0802756	0.170623	0.224748	1.0716	1.00368
Clerodendrum johnstonii	652753	704254	-16.321	17.5457	2.66512	146.588	5776.23	1736.44	125625	527128	536160	279940	372814	380737	310950	341803	365756	131660	572594	490694	293183	411070	342480	326097	378157	329403	18.4583	18.4583	18.4583	-3.875	-3.875	-3.875	-7.71942	-9.95975	-10.4275	1.01699	2	2	5776.23	5776.23	5776.23	1433.85	1577.8	1588.6	0.192454	0.42886	0.476367	0.821382	0.583278
Cliffortia nitidula	424043	433883	-34.571	3.92069	-24.2912	13	5776.23	1569.14	177384	246659	33408.9	338216	85826.9	7777.59	357203	66839.6	4150.91	181668	252215	27852.7	345573	88309.8	5294.71	365289	68593.6	2396.9	-0.125	-0.5	-0.5	-17.4583	-7.83333	-6.875	-22.6198	-25.1432	-26.1586	177.999	328.752	441.011	5776.23	5776.23	5776.23	1794.54	2033.72	2083.16	0.418316	0.797598	0.842375	0.0787866	0.0183415
Clutia abyssinica	718166	775600	-34.821	14.504	-5.14273	1.03319	5776.23	1510.06	80807.6	637358	323146	208793	509373	235087	254257	463909	221671	87192.7	688407	272097	223241	552359	192101	271473	504127	181452	-0.0416667	-0.0416667	-0.0416667	-2.16667	-2.16667	1.04167	-4.81632	-6.07799	-6.00595	1.05408	1.05408	2.01642	5776.23	5776.23	5776.23	1361.68	1458.61	1466.39	0.112519	0.29073	0.354037	0.44996	0.327343
Clutia pulchella	549842	558172	-34.821	-11.5793	-29.0709	0	3404.44	1143.15	34483	515359	28334.2	89430.6	460412	22776.1	119600	430242	21183.3	34720.4	523452	20241.6	90515.7	467656	15531.3	121224	436948	14476.9	-0.0416667	-0.0416667	-0.0416667	-1.83333	-1.79167	-1.79167	-29.1493	-29.4477	-29.6143	0	0.0860032	0.0860032	3404.44	3404.44	3404.44	1145.85	1166.66	1172.82	0.0627144	0.162648	0.217518	0.0515316	0.041423
Cola greenwayi	637025	655157	-27.5293	5.37903	-10.0029	0	5776.23	975.398	122241	514783	1.32107e+06	157222	479802	1.48356e+06	219957	417068	1.20437e+06	123823	531334	1.30452e+06	159421	495735	1.46762e+06	222673	432484	1.18895e+06	7.25	7.25	7.25	-16.625	-16.625	-16.625	-7.35445	-5.59316	-5.69008	-139.05	-139.05	-63.055	5776.23	5776.23	5776.23	1159.41	1138.53	1190.75	0.191894	0.246807	0.345288	2.07382	2.32888
Coleochloa setifera	1.19476e+06	1.21236e+06	-31.0293	4.71236	-16.5132	-1	5776.23	989.874	199692	995071	40285.3	486211	708552	26577.5	544113	650649	25147	202645	1.00972e+06	25640.9	494867	717493	17636.5	553252	659108	16688.3	0.166667	0.125	0	1.95833	2	2.375	-17.0128	-18.3551	-18.4039	-0.933405	-0.933405	-0.933405	5776.23	5776.23	5776.23	1035.76	1080.25	1108.89	0.167139	0.406952	0.455415	0.0337182	0.022245
Coleus hadiensis	1.99779e+06	2.06772e+06	-34.821	17.5457	-13.8443	0.313585	5357	1270.51	813663	1.18412e+06	281673	1.41364e+06	584149	114275	1.54205e+06	455731	93731.6	838140	1.22958e+06	236212	1.46534e+06	602384	96041	1.59879e+06	468937	80525.7	-0.0416667	-0.0416667	-0.0416667	0.833333	3.375	3.375	-15.0591	-19.7554	-21.4283	1.05408	3.01753	3.01753	4782.19	5357	5357	1357.3	1471.18	1476.9	0.407282	0.707602	0.771882	0.140993	0.0572009
Coleus maculosus	539385	578756	-24.9876	14.6707	-0.106647	-123	5776.23	1641.87	63742.8	475642	317073	145615	393770	243737	148992	390393	234462	65932.2	512823	279892	150915	427841	209666	154811	423944	200911	9.75	9.75	9.75	-11	-10.9583	-10.9583	-2.35162	-3.43394	-3.49793	-166.88	-166.88	-144.234	5776.23	5776.23	5776.23	1372.84	1445.24	1459.52	0.118177	0.269965	0.276226	0.587842	0.45188
Coleus melleri	298413	327433	-24.9876	8.21236	-8.18327	-1	5776.23	1358.27	42347	256066	269963	107011	191402	208645	130572	167841	184946	44456.9	282976	243053	113812	213621	186426	138876	188557	164231	9.79167	9.79167	9.79167	-5.25	-5.20833	-5.20833	-4.04511	-3.72327	-3.77219	0	0.116719	1	5776.23	5776.23	5776.23	1706.08	1849.9	1905.54	0.141907	0.358601	0.437553	0.904662	0.699181
Coleus meyeri	1.17049e+06	1.24184e+06	-13.446	18.754	1.05304	0.0167461	5776.23	1414.12	292484	878003	2.00247e+06	599204	571283	1.31029e+06	693784	476703	1.10544e+06	306537	935305	1.94517e+06	622098	619744	1.26183e+06	719373	522469	1.05968e+06	19.6667	19.6667	19.6667	-2.66667	-2.66667	-2.66667	-15.327	-16.1712	-16.6591	-171.407	-171.407	-171.407	5776.23	5776.23	5776.23	1215.72	1305.98	1331.47	0.249882	0.511927	0.592731	1.7108	1.11944
Commelina eckloniana	1.69637e+06	1.76584e+06	-34.821	14.5457	-10.7339	2.13219	3993.09	1268.28	435064	1.26131e+06	473608	904246	792126	302141	1.00897e+06	687404	288453	452763	1.31308e+06	421839	945418	820424	273843	1.05351e+06	712333	263524	-0.0416667	-0.0416667	-0.0416667	-3.20833	-2.16667	-2.16667	-14.0432	-18.349	-19.8022	0.313585	3.01753	3.01753	4320.4	4324.21	4324.21	1186.67	1322.34	1337.42	0.256467	0.533047	0.59478	0.279189	0.17811
Convolvulus farinosus	612366	642634	-34.821	17.5874	-19.5216	0	4782.19	1166.84	128826	483540	30254.7	221743	390623	21413	356256	256110	10117.5	134828	507806	5989.27	238874	403760	8276.02	378496	264138	2089.54	-0.0416667	-0.0416667	-0.0416667	-0.208333	-0.208333	-0.166667	-19.5203	-21.0073	-22.9167	0	0	0	4782.19	4782.19	4209.56	1188.31	1186.59	1176.87	0.210374	0.362108	0.58177	0.0494062	0.0349676
Conyza aegyptiaca	1.80326e+06	1.89169e+06	-31.0293	14.754	-3.21524	-90.2071	5776.23	1256.42	581607	1.22166e+06	166397	1.02194e+06	781327	105723	1.11483e+06	688432	99292.3	595569	1.29612e+06	91931.8	1.05095e+06	840740	46309.2	1.15256e+06	739125	48599.6	3.75	3.70833	3.70833	-6.41667	-6.41667	-6.41667	-2.86161	-2.76243	-2.90866	-3.88369	-3.88369	-3.88369	5776.23	5776.23	5776.23	1282.47	1411.81	1418.52	0.32253	0.566715	0.61823	0.0922756	0.0586285
Cordia africana	2.88316e+06	3.05146e+06	-27.9043	18.754	-2.57983	-1	5776.23	1113.04	719465	2.16369e+06	1.19377e+06	1.34233e+06	1.54083e+06	868842	1.45069e+06	1.43247e+06	797524	732193	2.31926e+06	1.0382e+06	1.37919e+06	1.67227e+06	737401	1.49661e+06	1.55485e+06	675151	6.875	6.875	6.875	-2.66667	-2.66667	-2.66667	-7.5066	-7.97998	-7.80867	-156.845	-63.055	-63.055	5776.23	5776.23	5776.23	1098.25	1196.69	1211.6	0.249541	0.465577	0.503158	0.414048	0.301351
Cordia platythyrsa	709631	748728	-11.8626	12.129	3.96263	0.0167461	4199.15	564.077	153768	555863	707453	421039	288592	558006	445970	263661	514385	168521	580207	683109	446168	302560	544038	473150	275578	502468	17.9167	17.9167	17.9167	-3.54167	-3.54167	-3.58333	2.92305	3.33249	3.70257	0.0501744	0.0501744	0.0501744	5776.23	5776.23	5776.23	1009.47	1257.36	1304.02	0.216687	0.593321	0.628453	0.996932	0.786333
Craibia brevicaudata	723471	735814	-26.446	14.629	-4.65819	0	5776.23	1069.02	65546.4	657925	483574	100159	623312	572045	131272	592199	587540	66309.1	669505	471994	101613	634201	561156	133373	602442	577297	3.83333	3.83333	3.83333	-2	-1.125	-1.125	-4.34741	-4.06257	-3.89573	0	0	0	5776.23	5776.23	5776.23	942.055	924.114	915.698	0.0905999	0.138443	0.181448	0.668409	0.790696
Crassocephalum montuosum	1.28155e+06	1.3715e+06	-26.6543	14.379	-2.81129	-1	5776.23	1052.75	162529	1.11902e+06	356938	417316	864232	273684	476326	805222	254585	173701	1.1978e+06	278157	450487	921015	216902	514726	856776	203031	8.125	8.125	8.125	-0.5	0	0.583333	-5.20403	-6.13529	-6.40257	-63.055	-3.88369	-3.88369	5776.23	5776.23	5776.23	1097.19	1191.66	1200.15	0.126823	0.325634	0.37168	0.278521	0.213557
Crassocephalum vitellinum	566852	627487	-13.2793	17.5457	-2.09803	2.94973	5776.23	1392.21	208945	357907	632755	393427	173425	375948	436302	130550	295035	219797	407690	582971	425889	201598	347775	475293	152194	273391	21.5	21.5	21.4167	0.208333	2.79167	3.45833	-4.95443	-5.24354	-4.84294	4.01767	4.01767	4.01767	5776.23	5776.23	5776.23	1593.43	1882.46	1971.59	0.368606	0.694056	0.769692	1.11626	0.663221
Crassula alba	780182	803163	-34.821	17.5457	-19.4486	0	5776.23	1379.05	171944	608238	37903.9	331386	448796	35639	389494	390688	20990.9	177783	625380	20761.7	341960	461203	23231.8	402014	401149	10529.5	-0.0416667	-0.0416667	-0.0416667	0	0	4.16667	-20.3697	-22.2532	-23.2662	0	1.01677	2.01649	5776.23	5776.23	5776.23	1481.21	1552.98	1571.26	0.22039	0.424755	0.499235	0.0485834	0.0456803
Crassula dependens	198063	199519	-34.196	-22.996	-30.16	116.865	3379.11	1544.55	68124.5	129939	3775.7	136116	61947.3	3687.15	140854	57209.4	3687.15	68346.6	131172	2542.54	136670	62849	2785.47	141408	58111	2785.47	-0.0833333	-0.125	-0.166667	1	2	2.125	-30.4274	-30.4615	-30.4493	219.579	427.123	463.882	3404.44	3404.44	3404.44	1684.06	1945.87	1977.24	0.343953	0.687235	0.711156	0.0190631	0.018616
Crassula nudicaulis	270055	274883	-34.821	-22.746	-31.1161	3.01753	3211.54	1168.61	73470.9	196584	5023.77	149093	120962	3705.96	173828	96227.1	3258	74251.2	200632	975.887	150617	124266	401.783	175704	99179.1	306.01	-0.0416667	-0.0416667	-0.0416667	2.375	3.625	3.625	-31.4155	-31.6808	-31.8965	4.01767	5	5.00028	3169.19	3169.19	3116.59	1208.8	1287.02	1280.26	0.272059	0.552085	0.643675	0.0186028	0.013723
Crassula pellucida	606802	621716	-34.821	4.42069	-21.5285	0	5776.23	1170.66	91347	515455	125061	205933	400869	99377.3	255047	351755	86691.7	93556.7	528160	112356	210483	411233	89012.9	260699	361017	77429.6	-0.0416667	-0.0416667	-0.0416667	-1.16667	-1.16667	-0.791667	-19.497	-20.1521	-20.5611	0	0	0	5776.23	5776.23	5776.23	1312.14	1375.4	1392.88	0.150538	0.339375	0.420313	0.206098	0.163772
Crassula rupestris	268397	270776	-34.821	-22.9543	-31.6819	-171.407	2916.43	778.238	2838.66	265558	20680.5	9617.16	258780	13222.6	2102.65	266295	35808.5	2881.03	267895	18343.6	9654.6	261122	10880.8	2125.55	268651	33452.1	-0.0416667	-0.0416667	-0.0416667	0	0	0	-31.672	-31.6725	-31.6333	-171.407	-171.407	-171.407	3071.85	2940.51	2940.51	787.368	766.551	783.354	0.0105763	0.0358318	0.0078341	0.0770519	0.0492652
Crassula sarcocaulis	508348	515381	-34.571	-9.62097	-28.7935	15.2491	3404.44	1333.7	130962	377387	17187.6	294299	214050	6131.24	305849	202499	4415.8	132702	382679	11895.4	298617	216763	3417.5	310132	205248	1666.89	-0.0416667	-0.333333	-0.333333	-1.04167	-0.708333	-0.666667	-28.4362	-29.1047	-29.2786	40.4147	116.865	116.865	3404.44	3404.44	3404.44	1435.71	1593.71	1605.94	0.257622	0.578931	0.601653	0.0338106	0.0120611
Crassula setulosa	399363	403307	-34.821	-9.37097	-28.4808	1.98358	3404.44	1246.14	123267	276096	27669.6	245572	153790	18317.5	285183	114180	12411.2	123976	279331	24434.6	247388	155919	16189.4	287377	115930	10661.3	-0.0416667	-0.0416667	-0.0416667	-0.791667	-0.666667	-0.541667	-27.959	-28.4008	-28.7906	1	1	1	3404.44	3404.44	3404.44	1313.25	1381.91	1430.56	0.308659	0.614911	0.714094	0.0692842	0.0458669
Crassula vaginata	1.39242e+06	1.4372e+06	-34.821	17.5874	-13.1185	1.05024	5776.23	1442.52	612493	779927	75250.4	917076	475344	50717	1.01667e+06	375752	46027.5	626051	811151	44026	942850	494352	31708.4	1.0457e+06	391503	30277	-0.0416667	-0.0416667	-0.0416667	-3.83333	-3.83333	-3.83333	-14.7189	-17.887	-19.883	1	1	3.01753	5776.23	5776.23	5776.23	1559.95	1618.08	1604.46	0.439877	0.65862	0.730144	0.0540429	0.0364237
Crepidomanes melanotrichum	1.2071e+06	1.26211e+06	-34.821	17.5457	-12.186	-1	5776.23	1323.91	284101	922999	131563	541247	665852	74674	629877	577223	67554.3	293000	969107	85454.9	558064	704042	36484	649498	612608	32168.9	-0.0416667	-0.0416667	-0.0416667	-2.25	4.125	4.16667	-11.8534	-13.0706	-13.0976	-3.88369	0	0	5776.23	5776.23	5776.23	1379.82	1475.33	1499.61	0.235358	0.448387	0.52181	0.108991	0.0618623
Crocosmia aurea	963042	979911	-34.821	7.17069	-15.8628	0	5776.23	1075.46	297620	665422	40078.7	399570	563472	107955	507822	455220	111062	300612	679300	26201.2	404315	575597	95830.4	514288	465623	100659	-0.0416667	-0.0416667	-0.0416667	0.0416667	0	0.833333	-16.7657	-14.6867	-15.0954	0	0	0	5776.23	5776.23	5776.23	1100.36	1093.89	1108.44	0.309042	0.414904	0.52731	0.0416168	0.112098
Crotalaria agatiflora	572644	625681	-26.696	14.629	-0.24162	129.113	5776.23	1808.4	208755	363889	390140	409038	163606	253560	439223	133421	234368	223760	401921	352108	439362	186319	230847	473798	151882	215906	5.29167	5.25	5.25	-2.95833	-2.91667	-2.04167	-12.5496	-15.9422	-17.0191	9.29443	22.3062	63.959	5776.23	5776.23	5776.23	1714.4	1804.26	1808.86	0.364545	0.714297	0.767009	0.681296	0.442789
Crotalaria brevidens	1.8436e+06	1.98264e+06	-13.446	18.6707	2.09352	1	5776.23	1132.46	278051	1.56555e+06	581968	748707	1.09489e+06	319697	833518	1.01008e+06	268719	293347	1.6893e+06	458221	792401	1.19024e+06	224347	889021	1.09362e+06	185178	13.625	13.625	13.625	-2.75	-2.75	-2.75	0.704699	0.765317	0.660415	-3.88369	0	0	5776.23	5776.23	5776.23	1115.03	1336.76	1379.09	0.150819	0.406112	0.452115	0.31567	0.173409
Crotalaria cleomifolia	1.88276e+06	1.96796e+06	-26.8626	17.5874	-6.73338	-4.81778	5776.23	1229.8	639820	1.24294e+06	387124	1.12839e+06	754369	206006	1.25222e+06	630539	161752	654570	1.31339e+06	316675	1.16062e+06	807335	153039	1.29193e+06	676027	116264	5.25	5.25	5.25	0.0416667	2.83333	3.33333	-7.58337	-8.99974	-8.78497	-75.8771	-49.0577	-18.7382	5776.23	5776.23	5776.23	1230.26	1444.68	1481.69	0.339831	0.599328	0.665099	0.205615	0.109417
Crotalaria deserticola	1.34211e+06	1.41505e+06	-26.8626	17.5457	-2.50874	0	4209.56	1329.29	342669	999442	350545	677037	665074	221560	748612	593499	199812	360520	1.05453e+06	295453	714652	700403	186231	788728	626327	166984	7.91667	7.91667	7.91667	0.208333	0.875	2.45833	-6.52324	-7.60488	-7.74161	-171.407	-171.407	-171.407	4209.56	4209.56	4209.56	1254.91	1334.4	1335.02	0.255321	0.504457	0.557787	0.26119	0.165083
Crotalaria incana	1.29541e+06	1.38868e+06	-26.8626	17.5874	-2.83288	0	5776.23	1434.11	329983	965429	483132	723269	572144	268407	860415	434997	214392	340842	1.04784e+06	400724	755057	633623	206928	909810	478869	170519	7.91667	7.91667	7.91667	-3.83333	-3.79167	-2.375	-8.4283	-9.10655	-9.51486	-3.88369	1	1	5776.23	5776.23	5776.23	1431.94	1670.5	1754.51	0.254732	0.558331	0.664202	0.372956	0.207198
Crotalaria lachnocarpoides	830853	861431	-26.8626	17.5457	-3.7524	0	5776.23	1527.45	274068	556784	151718	554227	276625	79157.5	645483	185370	49735.8	281406	580026	128477	571205	290226	65556.9	665392	196039	39066.9	2.33333	2.29167	2.29167	0	3.54167	5.75	-5.74535	-5.58426	-5.59682	1.01817	3	3	5776.23	5776.23	5776.23	1578.53	1817.41	1883.81	0.329864	0.667059	0.776892	0.182605	0.0952726
Crotalaria natalitia	1.60107e+06	1.66666e+06	-31.0293	17.7124	-10.0861	-11.7336	4782.19	1283.71	768423	832647	214690	1.23754e+06	363530	130800	1.41237e+06	188700	59817.4	786593	880065	167272	1.27978e+06	386880	107451	1.46322e+06	203440	45077.3	2.95833	2.95833	2.95833	0.0833333	0.125	0.125	-11.4706	-13.5817	-10.4509	-75.8771	-75.8771	-75.8771	4782.19	5357	4782.19	1399.88	1580.5	1697.21	0.479943	0.772946	0.882142	0.134091	0.0816956
Crotalaria recta	1.05641e+06	1.1545e+06	-27.5293	16.7957	-2.034	0	4287.77	1521.08	279817	776589	93478.5	615069	441337	49361.6	686203	370203	40613.8	309911	844589	25478.4	685963	468537	22162	764970	389530	21287.5	0.875	0.875	0.875	0.0416667	0.0833333	0.125	-2.12821	-3.26737	-3.56103	1.03319	80.0624	80.0624	4290.66	4287.77	4287.77	1645.25	1845.16	1898.64	0.264877	0.582228	0.649563	0.0884873	0.046726
Crotalaria senegalensis	2.70976e+06	2.80928e+06	-26.8626	17.6707	4.27082	-121.984	4782.19	889.607	518712	2.19105e+06	1.57071e+06	527022	2.18274e+06	1.87978e+06	525342	2.18442e+06	1.94069e+06	541698	2.26758e+06	1.49418e+06	550200	2.25908e+06	1.80344e+06	548521	2.26076e+06	1.86435e+06	4.45833	4.45833	4.45833	0.0833333	0.0833333	0.0833333	1.88194	2.10295	2.02884	-121.984	-121.984	-121.984	4416.73	4416.73	4416.73	904.63	884.768	884.908	0.191423	0.19449	0.19387	0.579647	0.693705
Croton macrostachyus	1.16485e+06	1.26478e+06	-26.8626	17.5874	0.535246	-3.88369	4782.19	1428.45	359495	805359	171771	684367	480487	82403.3	802937	361917	64900.9	384748	880037	97092.9	741232	523553	39336.8	865910	398875	27943.3	1.54167	1.54167	1.54167	0.0416667	0.0416667	0.25	-0.511663	0.381309	0.331351	0	0	1.00112	4782.19	4782.19	4782.19	1534.92	1844.19	1929.41	0.308618	0.587514	0.689302	0.147461	0.0707413
Croton megalocarpus	432004	474317	-20.8626	10.754	-2.57239	0	4209.56	1490.71	63891	368113	73632.2	157441	274563	54916.3	178312	253692	48178.7	67201.5	407116	34629	168029	306288	23191.1	190352	283965	17905.4	-0.25	-0.25	-0.25	4.83333	4.83333	4.83333	-2.30251	-2.32405	-2.22826	2.01649	2.01649	2.01649	4209.56	4209.56	4209.56	1492.18	1585.1	1618.16	0.147895	0.364443	0.412756	0.170443	0.12712
Croton noronhae	75818.8	77227.8	-25.0293	-12.371	-18.9709	-1	2768.1	817.134	25372.7	50446.1	928.253	53127.7	22691.1	323.241	58444.4	17374.5	210.993	25894.4	51333.5	40.873	54213.5	23014.4	0	59642.4	17585.5	0	-0.0416667	-0.0833333	-0.375	0.0833333	0.0833333	0.0833333	-19.0201	-18.802	-18.4872	0	0	0	2768.1	2768.1	2768.1	922.001	1092.13	1147.71	0.334649	0.700719	0.770842	0.012243	0.00426333
Croton sylvaticus	1.60851e+06	1.69311e+06	-31.0293	14.5457	-2.18156	-3.88369	5776.23	907.823	425000	1.18352e+06	231820	888547	719968	196175	999392	609123	156733	442479	1.25063e+06	164708	928077	765030	151112	1.04341e+06	649698	116158	1.16667	1.16667	1.16667	-1.29167	-1.29167	-1.29167	-3.48025	-5.46658	-5.57394	0	0	0	5776.23	5776.23	5776.23	1089.61	1366.28	1438.41	0.264219	0.552402	0.621313	0.144121	0.12196
Cucumis oreosyce	606964	658399	-27.4876	14.5457	-2.67685	2.01642	5776.23	1652	98077.7	508886	175863	247127	359837	148789	278520	328444	142638	102833	555566	129184	263622	394777	113849	299394	359005	112076	7.29167	7.29167	7.29167	-2.125	-2.125	-2.125	-7.87345	-9.8484	-10.589	3.03319	4.01767	4.01767	5776.23	5776.23	5776.23	1625.83	1710.12	1718.25	0.161587	0.407152	0.458875	0.289742	0.245136
Culcasia falcifolia	1.17118e+06	1.2358e+06	-26.8626	13.254	-1.59213	0	5776.23	1121.38	282041	889140	443511	662059	509122	296657	737869	433312	252021	294851	940948	391703	690734	545065	260714	771457	464342	220991	7.91667	7.91667	7.91667	-1.54167	-0.125	-0.125	-4.43655	-6.28736	-6.55319	0	0.313585	1.05408	5776.23	5776.23	5776.23	1178.43	1451.01	1504.41	0.240818	0.565292	0.630021	0.378687	0.253297
Curtisia dentata	219866	223156	-34.821	-11.5376	-29.7981	1.05408	3390.15	975.576	37411.2	182455	318786	85447.8	134418	203499	118468	101398	164061	37822.5	185334	315907	86203.4	136953	200964	119576	103580	161878	-0.0416667	-0.0416667	-0.0416667	-32.875	-31.4167	-28.3333	-11.9958	-13.7754	-13.6826	-32.4636	0.0331785	0.0331785	5776.23	5776.23	5776.23	1684.23	1778.82	1833.24	0.170155	0.388636	0.53882	1.44991	0.925559
Cussonia paniculata	64828.7	65127	-34.2376	-23.7876	-28.7568	174.752	2218.29	1451.6	49588	15240.8	8715.36	63854.6	974.07	3174.48	64400.6	428.119	647.084	49703.3	15423.7	8532.39	64152.9	974.07	3174.48	64698.9	428.119	647.084	-0.0833333	-0.166667	-0.166667	-16.6667	-14.6667	4.83333	-28.0419	-30.5871	-31.7789	246.493	406.863	427.123	2876.96	2937.41	3149.56	1640.13	1872.39	1852.24	0.764907	0.984975	0.993396	0.134437	0.0489672
Cussonia spicata	629686	647652	-34.821	17.7124	-20.2111	0	5776.23	1204.72	168089	461597	150622	300688	328998	85260.4	397299	232387	57254.5	173237	474414	137804	310652	337000	77258.4	408517	239135	50506.5	-0.0416667	-0.0416667	-0.0416667	-3.70833	-3.70833	-3.70833	-17.093	-20.4866	-20.5927	-171.407	-171.407	-171.407	5776.23	5776.23	5776.23	1425.47	1452.99	1468	0.266942	0.477521	0.630948	0.239201	0.135401
Cyanotis vaga	1.25269e+06	1.33867e+06	-26.8626	17.629	-0.822095	-3.88369	5776.23	1485.63	481668	771021	488969	825493	427196	268831	925774	326915	202348	492879	845791	414199	862590	476079	219947	975218	363452	165811	7.91667	7.91667	7.91667	-3.79167	-2.25	-2.25	-8.37286	-8.48081	-8.10383	-171.407	-171.407	-171.407	5776.23	5776.23	5776.23	1536.54	1760.41	1847.38	0.384508	0.658977	0.739029	0.390335	0.214603
Cyathea camerooniana	478021	498668	-7.57097	13.3374	2.24505	0.0167461	4199.15	635.578	5221.87	472799	187622	5183.54	472837	275580	18123.6	459897	197795	5682.62	492986	167435	5555.11	493113	255304	18941.2	479727	177965	8.75	8.75	8.70833	0	-0.0833333	0	1.58954	1.78376	1.67339	0.0167461	0.0167461	0.0167461	5776.23	5776.23	5776.23	739.191	786.138	767.359	0.0109239	0.0108438	0.0379137	0.392498	0.576502
Cyathea dregei	786834	821513	-34.821	10.6707	-14.1618	2.08359	5776.23	1396.14	396445	390388	274781	628997	157837	160725	699386	87447.8	111351	408470	413043	252126	650092	171421	147140	723759	97754	101044	-0.0833333	-0.166667	-0.25	-4.20833	-3.54167	-2.79167	-6.75699	-4.22747	-1.79622	-139.05	18.9169	31.5972	5776.23	5776.23	5776.23	1771.16	2127.58	2297.34	0.503849	0.799403	0.888861	0.349224	0.204268
Cyathea manniana	1.01345e+06	1.07445e+06	-26.8626	14.4624	0.962663	-3.88369	5776.23	1085.69	212228	801220	231811	353007	660441	179139	552069	461379	108702	219890	854563	178468	366070	708383	131197	573424	501029	69051.5	7.45833	7.45833	7.45833	0.75	1	1.04167	-2.48732	-2.45276	-1.91994	-3.88369	-3.88369	-0.950101	5776.23	5776.23	5776.23	1191.11	1315.89	1425.87	0.209412	0.348323	0.544743	0.228735	0.176762
Cyathula cylindrica	1.26709e+06	1.32094e+06	-31.0293	17.5457	-11.7328	-156.845	5776.23	1564.16	483054	784036	214356	850174	416915	147575	936674	330415	119927	495769	825171	173221	876802	444137	120353	969373	351566	98775.3	3.75	3.75	3.75	-3.875	4.16667	4.16667	-15.7372	-17.5737	-18.4853	-63.055	3.01753	3.01753	5776.23	5776.23	5776.23	1537.87	1634.18	1655.09	0.381231	0.670966	0.739233	0.169172	0.116468
Cyathula uncinulata	1.08678e+06	1.14378e+06	-34.821	17.5874	-15.5433	2.08359	5776.23	1527.82	367324	719459	45393	724458	362325	25562	819800	266983	19638.3	383314	760464	4387.14	756470	387308	578.991	857429	286350	271.957	-0.0416667	-0.25	-0.375	-3.83333	-3.79167	-2.33333	-15.401	-15.7224	-16.0852	-167.075	14.0691	19.2481	5776.23	5776.23	5776.23	1654.15	1874.84	1962.42	0.337992	0.666608	0.754336	0.0417683	0.0235208
Cymbopogon nardus	1.59044e+06	1.67765e+06	-34.821	17.8374	-18.9551	0	5776.23	1156.61	451023	1.13942e+06	84106.9	873234	717210	58638.7	1.06027e+06	530174	39252	464400	1.21325e+06	10282	905621	772025	3823.37	1.1111e+06	566550	2875.53	-0.0416667	-0.0416667	-0.0416667	0.125	0.208333	0.25	-17.8555	-18.8721	-20.1436	0	0	0.983302	5776.23	5776.23	5776.23	1232.09	1332.15	1368.11	0.283583	0.549051	0.666651	0.0528826	0.0368694
Cynoglossum amplifolium	549762	598498	-26.6543	14.5874	1.99956	222.9	5776.23	1926.7	166803	382958	1.18882e+06	339659	210103	735836	377922	171840	637737	176456	422043	1.14973e+06	360061	238437	707501	401220	197278	612299	8.125	8.125	8.125	-12.7083	-8.91667	-8.91667	-18.1474	-20.7417	-21.2149	-156.845	3.01753	3.01753	5776.23	5776.23	5776.23	1390.23	1495.43	1517.27	0.30341	0.61783	0.687429	2.16243	1.33846
Cynoglossum coeruleum	763017	822355	-34.821	14.5874	-3.99564	3	5776.23	1649.89	138936	624081	109444	330003	433014	77226	380199	382818	72037.8	146796	675559	57965.8	344740	477615	32624.6	398189	424166	30690.3	-0.0416667	-0.25	-0.25	-2.20833	-0.458333	-0.166667	-4.43072	-3.52324	-3.45229	0	3.01753	3.01753	5776.23	5776.23	5776.23	1746.2	1898.37	1936.58	0.182087	0.432498	0.498283	0.143436	0.101211
Cynoglossum hispidum	162485	166176	-34.821	-18.0376	-30.8215	2.13219	3404.44	1200.66	71058.1	91427.1	25262.3	122773	39711.9	6433.27	134610	27875.3	3667.53	72075.1	94100.4	22588.9	125283	40892.8	5252.39	137331	28844.3	2698.47	-0.0416667	-0.0833333	-0.0833333	-33.625	-30	-25.2083	-26.2659	-29.156	-29.8489	2.13219	2.26515	2.26515	4287.77	4287.77	4287.77	1393.75	1568.84	1587.2	0.43732	0.755597	0.828444	0.155474	0.039593
Cynorkis debilis	1.1205e+06	1.16336e+06	-20.9876	10.5457	-10.3485	268.799	5776.23	1349.95	672626	447870	105661	1.02257e+06	97925.4	42944.5	1.04316e+06	77336.8	31990.7	689813	473551	79979.2	1.0538e+06	109561	31309.4	1.07643e+06	86934.5	22392.9	-0.333333	-0.958333	-0.958333	0.583333	2.75	2.75	-8.38535	-4.46113	-4.24208	0.016701	457.032	673.852	5776.23	5776.23	5776.23	1537.18	1934.43	2014.53	0.600293	0.912605	0.93098	0.094298	0.0383264
Cynorkis kassneriana	770468	813719	-27.5293	14.5874	-7.19463	46.2839	5776.23	1501.51	221797	548671	200800	460638	309830	125152	507357	263111	101905	228109	585609	163861	477779	335940	99042.5	527656	286062	78954.2	1.54167	1.54167	1.54167	-1.33333	-0.583333	-0.583333	-9.62544	-10.8113	-10.9902	2.03347	4	5.78338	5776.23	5776.23	5776.23	1465.86	1627.31	1669.86	0.287873	0.597868	0.658505	0.26062	0.162436
Cyperus dichrostachyus	1.98468e+06	2.11148e+06	-28.071	17.7124	-4.13772	-1	5776.23	1312.35	595791	1.38889e+06	968390	1.071e+06	913687	557752	1.22547e+06	759217	439048	624243	1.48723e+06	870048	1.12037e+06	991104	480335	1.28268e+06	828801	369465	6.33333	6.33333	6.33333	0.0833333	0.125	0.125	-9.72659	-9.68094	-9.89066	0	0	3	5776.23	5776.23	5776.23	1265.37	1446.65	1517.9	0.300195	0.539631	0.617462	0.487932	0.281028
Cyperus elegantulus	986038	1.05079e+06	-31.0293	17.5457	-3.3827	4.98352	5776.23	1621.1	237442	748596	282052	537685	448353	178601	610839	375199	160513	246537	804249	226399	560792	489994	136959	638227	412560	123153	3.375	3.375	3.375	0.166667	0.166667	0.208333	-8.61184	-9.39853	-10.1107	3.01753	4.06573	4.06573	5776.23	5776.23	5776.23	1581.97	1776.24	1804.86	0.240804	0.545299	0.619488	0.286046	0.18113
Cyperus glaucophyllus	417680	449073	-30.9043	17.5874	-11.5508	1.03319	5776.23	1405.48	70794.3	346885	618070	167590	250089	445776	189338	228341	395497	78399.1	370674	594282	184447	264626	431240	207785	241287	382551	3.29167	3.29167	3.25	0	0.0416667	0.0416667	-4.2563	-6.00088	-6.35033	1.03319	1.05408	2	5776.23	5776.23	5776.23	1572.79	1739.77	1776.18	0.169494	0.401241	0.45331	1.47977	1.06727
Cyperus persquarrosus	1.84703e+06	1.89204e+06	-30.8626	17.5874	-12.5542	-103.783	5776.23	1406.09	857366	989659	105665	1.38464e+06	462387	73937.9	1.48845e+06	358577	50952.5	871566	1.02048e+06	74845.2	1.41248e+06	479564	56760.5	1.51923e+06	372813	36716.9	3.29167	3.29167	3.29167	0.0416667	0.208333	0.916667	-12.8348	-13.7549	-14.3724	-75.8771	41.1147	259.957	5776.23	5776.23	5776.23	1568.71	1774.4	1830.98	0.464187	0.749659	0.805862	0.057208	0.0400308
Cyperus renschii	2.15825e+06	2.28022e+06	-20.6543	13.0457	0.086187	-3.88369	5776.23	670.093	358205	1.80005e+06	498022	1.05374e+06	1.10451e+06	398011	1.17821e+06	980046	343194	376874	1.90334e+06	394727	1.10347e+06	1.17675e+06	325776	1.24136e+06	1.03886e+06	284379	4.375	4.20833	3.20833	-1.75	-1.70833	-1.66667	1.11501	1.7891	1.80477	-3.88369	-3.88369	-3.88369	5776.23	5776.23	5776.23	880.834	1005.27	1030.36	0.16597	0.488237	0.545908	0.230753	0.184413
Cyperus rigidifolius	1.00717e+06	1.05806e+06	-34.821	17.5874	-13.9511	2.08359	5776.23	1605.05	410252	596914	71516.6	733427	273738	32402	815942	191224	22977.8	423086	634978	33452.6	764842	293221	12919.1	853271	204792	9409.34	-0.25	-0.458333	-0.5	0.0416667	4.16667	4.16667	-14.4275	-15.349	-15.3895	-171.407	-171.407	-171.407	5776.23	5776.23	5776.23	1710.85	1935.28	2027.28	0.407333	0.728209	0.810137	0.0710078	0.0321714
Cyperus rupestris	532600	539242	-34.821	-5.82931	-27.8751	-171.407	3404.44	1204.06	165523	367077	177428	321161	211438	92636.9	381446	151154	58379.3	167222	372020	172485	325512	213730	90345.5	386295	152947	56585.6	-0.0416667	-0.0416667	-0.0416667	-8.54167	-8.16667	-8.16667	-21.6811	-22.7842	-23.5094	-171.407	0.0331785	0.0331785	5776.23	5776.23	5776.23	1382.29	1486.94	1534.71	0.310783	0.603007	0.716197	0.333135	0.173933
Cyperus sphaerocephalus	347448	352398	-34.6543	-1.99597	-25.6152	11	4209.56	1392.35	87372	260076	37883.5	183771	163678	29500	224543	122906	26971.9	89654.3	262744	35216.3	187177	165221	27956.6	228239	124159	25717.9	0	-0.25	-0.25	-13	0.875	1.20833	-25.8434	-26.6866	-27.1181	17.281	17.281	20.2287	4209.56	4209.56	4209.56	1525.75	1628.45	1685.94	0.251468	0.528915	0.646263	0.109033	0.0849047
Cyrtanthus breviflorus	658553	675800	-34.821	3.17069	-22.5747	-4.81778	5776.23	1319.41	162973	495580	22758.3	303972	354581	17550.2	389287	269265	14141	166300	509500	8838.62	310009	365791	6340.07	397063	278737	4669.45	-0.0416667	-0.0416667	-0.0416667	0.0416667	0.625	0.625	-22.6816	-23.2802	-23.163	2.01699	2.01699	2.04988	5776.23	5776.23	5776.23	1373.44	1428.17	1456.93	0.247471	0.461576	0.591126	0.034558	0.0266497
Cyrtorchis ringens	1.03876e+06	1.10636e+06	-20.446	13.104	1.38015	0.0501744	5776.23	658.397	280144	758613	257082	667804	370954	164466	750428	288329	121087	302887	803470	212225	707828	398530	136890	797682	308676	100740	2.54167	2.54167	2.54167	-0.15	2.26667	2.35	-0.539173	-1.31882	-1.19048	0.0501744	1.03319	2	5776.23	5776.23	5776.23	782.168	1032.61	1128.05	0.269692	0.642887	0.722429	0.24749	0.15833
Dais cotinifolia	391934	398770	-34.821	-0.995973	-24.3981	2.0503	5776.23	1204.7	29379.7	362555	509012	51840	340094	502993	81442.5	310492	483733	29780.4	368989	502578	52622.1	346148	496939	82538.7	316231	477993	-0.0416667	-0.0416667	-0.0416667	-3.95833	-3.95833	-3.95833	-12.4999	-12.1778	-11.682	0	0	0	5776.23	5776.23	5776.23	1210.89	1212.51	1221.98	0.0749607	0.132267	0.207796	1.29872	1.28336
Dalbergia boehmii	1.62158e+06	1.64919e+06	-26.7793	16.5457	-9.51214	-4.81778	4782.19	888.585	180709	1.44087e+06	388660	211396	1.41018e+06	467800	334300	1.28728e+06	315126	182426	1.46677e+06	362758	213640	1.43555e+06	442426	339418	1.30978e+06	292626	8	7.91667	7.91667	-0.791667	-0.791667	-0.791667	-7.32086	-7.1794	-7.19862	-75.8771	-49.0577	-49.0577	4209.56	4209.56	4782.19	814.376	814.785	814.347	0.111441	0.130364	0.206157	0.23968	0.288485
Dalbergia lactea	896223	959771	-26.8626	17.5874	-1.482	0	5776.23	1375.18	296560	599664	545154	560946	335277	451949	619642	276581	421660	309118	650653	494164	587545	372226	415000	650109	309662	388578	7.91667	7.91667	7.91667	0.0416667	0.0416667	0.0416667	-13.5514	-16.6053	-17.5536	0.313585	3.01753	3.01753	5776.23	5776.23	5776.23	1408.79	1503.78	1511.41	0.330899	0.6259	0.691393	0.608279	0.504282
Danais cernua	132335	134460	-25.0293	-12.4543	-18.4601	0	2768.1	807.912	19472.3	112863	1678.56	46973.8	85361.1	1127.09	57075.9	75258.9	970.522	19918.8	114541	0	47971.7	86488.2	0	58230.5	76229.4	0	-0.0416667	-0.0416667	-0.0416667	0	0	0	-18.3673	-18.3403	-18.4254	0	0	0	2768.1	2768.1	2768.1	836.331	878.357	899.258	0.147144	0.354961	0.431299	0.0126842	0.00851693
Daucus melananthus	693543	747771	-34.821	16.6707	-7.44589	-1	5776.23	1562.78	68277.4	625266	170487	149179	544364	145602	173433	520110	140952	70973.5	676798	118954	155250	592521	97444.9	179904	567867	93194.5	-0.0416667	-0.0416667	-0.0416667	3.125	3.20833	3.25	-6.11496	-5.34934	-5.41765	0	0	0	5776.23	5776.23	5776.23	1477.93	1502.55	1500.64	0.0984472	0.215097	0.250068	0.24582	0.209939
Diaphananthe pellucida	725779	740473	-8.94597	11.254	1.14949	0.0167461	4254.85	533.61	53278.4	672501	56982.5	118933	606846	47482.6	120998	604781	54463.9	53980.1	686492	42991	120228	620245	34083.8	123171	617301	41943.8	1.375	1.29167	1.125	-2.45833	-0.708333	-0.708333	1.02806	1.02254	1.01164	0.0167461	0.0501744	0.0167461	4800.85	4800.85	4800.85	595.656	615.329	595.29	0.0734085	0.163869	0.166715	0.0785121	0.0654229
Dicerothamnus rhinocerotis	127980	129953	-34.821	-27.7043	-32.4625	2.08359	2916.43	819.432	43688.7	84291.4	16373.3	97402.1	30578	8731.38	110424	17556.3	7493.87	44458.3	85494.8	15169.9	99080.7	30872.4	8436.99	112105	17847.8	7202.33	-0.0416667	-0.0416667	-0.0416667	-6.58333	-6.58333	-4.66667	-31.7871	-31.7501	-31.4285	-171.407	-171.407	-171.407	3404.44	3404.44	3404.44	899.182	1073.31	1163.42	0.341371	0.761072	0.86282	0.127936	0.0682245
Dichrocephala integrifolia	2.24533e+06	2.40494e+06	-34.821	18.754	-5.91184	-3.88369	5776.23	1081.91	180900	2.06443e+06	570706	420114	1.82521e+06	508549	483753	1.76157e+06	494853	189338	2.2156e+06	419534	440324	1.96461e+06	369149	507107	1.89783e+06	358598	-0.0416667	-0.0416667	-0.0416667	0	1.20833	1.20833	-4.99281	-5.2162	-5.21039	-3.88369	-3.88369	-3.88369	5776.23	5776.23	5776.23	1083.73	1122.11	1130.36	0.0805675	0.187106	0.215449	0.254175	0.226492
Didymoglossum erosum	1.06598e+06	1.11538e+06	-31.0293	10.9207	-1.90586	0	5776.23	653.981	298979	767002	349012	689580	376402	207223	814218	251764	132947	315766	799609	316406	719616	395759	187866	848734	266641	118070	3.75	3.75	3.75	-3.95833	-3.83333	-3.83333	-2.52751	-3.47325	-2.90745	-171.407	-171.407	-171.407	5776.23	5776.23	5776.23	833.976	1139.09	1173.51	0.280473	0.646897	0.76382	0.327409	0.194396
Dietes iridioides	1.52533e+06	1.5614e+06	-34.821	14.5874	-15.9772	-4.81778	5776.23	1199.4	559381	965951	190324	913320	612012	110673	1.06097e+06	464361	71648.8	570508	990892	165383	933378	628022	94662.8	1.08491e+06	476488	59521.7	-0.0416667	-0.0416667	-0.0416667	-4.25	-4.16667	-4.16667	-15.8486	-18.7769	-19.4127	-171.407	-167.075	-156.845	5776.23	5776.23	5776.23	1214.9	1263.75	1272.55	0.366727	0.598768	0.695567	0.124776	0.0725569
Dimorphotheca cuneata	341632	348328	-34.821	-27.4126	-31.6788	3.01753	3231.63	1094.11	35893.4	305738	34648.8	52435.2	289196	32061.6	62958.4	278673	30396.6	36622.5	311706	28681.2	53604.8	294724	26534.4	64206.9	284122	24948.4	-0.0416667	-0.0416667	-0.0416667	-0.208333	-0.208333	-0.208333	-31.5297	-31.5669	-31.5849	3.01753	3.01753	3.01753	3326.1	3326.1	3326.1	1163.3	1167.87	1169.5	0.105065	0.153485	0.184287	0.101422	0.0938485
Diospyros whyteana	265073	268038	-34.821	-1.99597	-24.5439	2.03347	5776.23	1120.95	88001.2	177071	169509	176353	88719.2	141522	198904	66168.3	110392	88327	179711	166870	177835	90202.3	140039	200884	67153.6	109407	-0.0416667	-0.0416667	-0.0833333	-15.4167	-15.4167	-15.375	-15.9276	-17.1569	-17.0181	3.01753	3.01753	3.01753	5776.23	5776.23	5776.23	1617.23	1787.92	1867.73	0.331989	0.665302	0.750377	0.639483	0.533897
Diospyros zombensis	1.2086e+06	1.22687e+06	-26.8626	3.62903	-11.2514	0	3290.62	794.452	148057	1.06054e+06	4.92517e+06	69008.5	1.13959e+06	5.41352e+06	279521	929080	4.94108e+06	148884	1.07799e+06	4.90773e+06	69216	1.15765e+06	5.39546e+06	282195	944675	4.92548e+06	7.91667	7.91667	7.91667	-18.3167	-18.3167	-18.3167	-1.73503	-1.60393	-1.25387	-171.407	-171.407	-171.407	4416.73	4416.73	4416.73	679.855	699.548	683.4	0.122503	0.0570978	0.231276	4.0751	4.47916
Diplazium nemorale	206455	211211	-24.9876	9.83736	-13.1892	0	5776.23	1182.3	30951.2	175503	308111	66504	139951	254796	80727.1	125727	214773	32001.3	179209	304405	67952.2	143258	251488	82589.6	128621	211879	6.95833	6.95833	6.95833	-4.79167	-4.70833	-4.70833	-7.72126	-7.77934	-8.79562	5.26638	27.6322	30.6038	5776.23	5776.23	5776.23	1602.62	1766.7	1789.69	0.149918	0.322124	0.391016	1.49239	1.23415
Disa aconitoides	961665	988041	-34.821	13.0457	-17.5957	2.08359	5776.23	1371.04	454436	507228	41158.9	777849	183816	28609.2	836244	125421	24346.1	466714	521327	27060.3	797554	190487	21937.7	857567	130474	19292.4	-0.0416667	-0.0833333	-0.125	4.16667	5.125	5.20833	-19.3184	-22.3911	-22.7345	4.01767	9.00042	23.9333	5776.23	5776.23	5776.23	1524.21	1726.72	1811.47	0.472552	0.808857	0.86958	0.0427996	0.0297497
Disperis anthoceros	1.39491e+06	1.44449e+06	-31.0293	17.629	-11.5526	85.9091	5776.23	1521.24	649377	745534	555250	1.10495e+06	289963	256276	1.18203e+06	212885	191832	664930	779561	521223	1.13599e+06	308504	237735	1.21747e+06	227018	177699	3.75	3.75	3.66667	0.0416667	0.0833333	0.0833333	-18.4125	-19.6575	-20.1127	-171.407	-156.845	0.0331785	5776.23	5776.23	5776.23	1477.72	1668.45	1753.43	0.465533	0.792128	0.847385	0.398054	0.183722
Dolichos kilimandscharicus	1.1461e+06	1.16005e+06	-26.8626	13.129	-9.13536	-11.4637	4209.56	1145.61	429822	716276	217142	850521	295577	129972	943690	202409	109395	434103	725944	207475	860539	299507	126042	954770	205277	106528	6.20833	6.20833	6.20833	1.66667	1.66667	1.66667	-10.5746	-12.5512	-12.6449	-156.845	-156.845	-156.845	4209.56	4209.56	4209.56	1136.01	1300.68	1329.58	0.375031	0.742101	0.823393	0.189462	0.113404
Dolichos sericeus	787355	838957	-34.821	17.4624	-3.60162	3	5776.23	1706.02	174606	612749	54832.4	443693	343662	39838.5	518016	269339	33869.2	183293	655665	11916.6	467881	371076	12424.5	545698	293260	9948.49	-0.0416667	-0.0416667	-0.0416667	0.0833333	0.791667	2.70833	-4.28789	-5.76141	-5.95506	3.01753	3.01753	3.01753	5776.23	5776.23	5776.23	1821.72	2009.41	2085.73	0.221763	0.563523	0.657919	0.0696413	0.0505979
Dombeya burgessiae	1.51694e+06	1.58607e+06	-31.0293	17.5874	-11.3998	0	5776.23	1219.81	606395	910541	628323	1.05751e+06	459431	370170	1.15106e+06	365875	314910	622135	963935	574930	1.10263e+06	483439	346162	1.20166e+06	384408	296376	2.66667	2.625	2.625	0	0	0	-9.25912	-11.2716	-12.1289	-49.0577	-34.9496	-18.7382	5776.23	5776.23	5776.23	1368.18	1621.68	1669.19	0.39975	0.697133	0.758807	0.414206	0.244025
Doryopteris kirkii	1.13317e+06	1.26942e+06	-34.821	15.629	-0.173785	-3.88369	5776.23	1012.77	34153.6	1.09902e+06	436747	67910.9	1.06526e+06	444271	81344.6	1.05183e+06	444458	36756.8	1.23266e+06	303108	72444.7	1.19697e+06	312562	87991.5	1.18142e+06	314862	-0.375	-0.458333	-0.375	-0.0416667	-0.0416667	0.0416667	0.286292	0.153177	0.263763	-3.88369	-3.88369	-3.88369	5776.23	5776.23	5776.23	943.312	956.813	955.22	0.0301398	0.0599299	0.0717849	0.38542	0.392059
Dovyalis macrocalyx	550909	643566	-26.8626	13.0874	-2.22876	0	5776.23	1264.33	8184.26	542725	1.05495e+06	10573.7	540335	1.14831e+06	11439.4	539470	1.10982e+06	8365.34	635200	962474	10872.7	632693	1.05595e+06	11759.7	631806	1.01748e+06	7.91667	7.91667	7.91667	-3.66667	-3.66667	-3.66667	-3.59317	-2.9658	-3.05133	-21.9495	-21.9495	-21.9495	5776.23	5776.23	5776.23	1241.35	1216.65	1226.39	0.0148559	0.0191932	0.0207645	1.91492	2.08438
Dracaena afromontana	160091	182562	-16.0293	13.4207	0.713099	204.134	5776.23	2174.31	36473.9	123617	115924	85076.8	75014.1	73071.5	103820	56270.7	64377.1	41397.7	141165	98375.8	97147	85415.5	62670.1	118696	63867	56780.9	18.75	18.75	18.75	0.0416667	0.0833333	0.0833333	-10.384	-13.1941	-15.2445	4.01767	4.01767	4.01767	5776.23	5776.23	5776.23	1893.03	2006.92	1992.78	0.227832	0.531428	0.648508	0.724112	0.456438
Dracaena fragrans	1.97564e+06	2.09626e+06	-26.8626	17.7124	0.257062	-3.88369	5776.23	1093.88	730729	1.24491e+06	640336	1.24404e+06	731599	419733	1.42608e+06	549561	342750	754754	1.3415e+06	543741	1.29412e+06	802137	349195	1.48413e+06	612128	280184	7.91667	7.91667	7.91667	0.0833333	0.125	0.125	-5.76265	-6.59711	-6.94671	-171.407	-171.407	-171.407	5776.23	5776.23	5776.23	1221.08	1452.52	1545.42	0.36987	0.62969	0.721831	0.324116	0.212454
Dracaena laxissima	1.24056e+06	1.3232e+06	-26.8626	17.5874	-1.91238	0	5776.23	897.627	357742	882822	820617	654031	586533	552973	878150	362414	406397	368734	954467	748972	681518	641682	497824	911584	411617	357194	7.91667	7.91667	7.91667	0	0	0	-5.30185	-5.5642	-5.27595	-171.407	-171.407	-171.407	5776.23	5776.23	5776.23	1188.93	1334.98	1512.65	0.288371	0.527205	0.707864	0.661487	0.445743
Dracaena phrynioides	351822	372489	-3.57097	8.75403	3.3586	2.1005	3874.4	341.251	158470	193352	1.22847e+06	284309	67512.5	288308	312954	38867.5	205652	168021	204468	1.21735e+06	300510	71978.7	283842	330882	41606.6	202913	19.5417	19.5417	19.5417	-0.291667	-0.291667	-0.25	0.0700766	0.50313	0.308155	3.9833	4.03346	4.3688	4784.17	4784.17	4784.17	675.526	1223.35	1371.83	0.450426	0.808106	0.889525	3.49173	0.819471
Dracaena steudneri	974287	1.06389e+06	-26.8626	17.5874	-0.772398	0	5776.23	1530.16	195536	778751	577157	462865	511422	432683	548916	425371	393116	209188	854697	501210	496971	566915	377190	589691	474194	344292	7.91667	7.91667	7.91667	0	0	0	-8.9576	-10.9113	-11.8037	-171.407	-171.407	-171.407	5776.23	5776.23	5776.23	1421.13	1543.63	1562.19	0.200696	0.475081	0.563403	0.592389	0.444103
Drimia intricata	991723	1.00202e+06	-34.821	14.5457	-28.5758	3.01753	3404.44	1057.51	74334.9	917388	31423.2	157083	834640	18340	182311	809411	18074.1	74650.5	927370	21440.7	157969	844051	8928.06	183391	818630	8855.81	-0.0416667	-0.0416667	-0.0416667	-3.16667	-3.16667	-3.16667	-28.228	-29.0548	-29.1233	3.01753	3.01753	3.01753	3404.44	3404.44	3404.44	1099.52	1134.11	1143.78	0.0749553	0.158394	0.183833	0.0316854	0.0184931
Droguetia iners	1.37832e+06	1.45336e+06	-34.821	17.5874	-8.32979	-4.81778	5776.23	1349.38	300553	1.07777e+06	229517	563465	814853	122841	702422	675896	98156.5	310671	1.14269e+06	164595	587033	866327	71367.5	731556	721803	52249.4	-0.0416667	-0.0416667	-0.0416667	0.0416667	2.45833	3.125	-8.15983	-8.96992	-8.17507	-156.845	-63.055	-63.055	5776.23	5776.23	5776.23	1383.83	1485.23	1525.38	0.218057	0.408806	0.509623	0.16652	0.0891239
Drosera madagascariensis	2.72161e+06	2.80449e+06	-30.571	14.5874	-10.1007	-1	5776.23	1098.15	1.06096e+06	1.66065e+06	298675	1.82631e+06	895305	216720	2.00927e+06	712341	173557	1.082e+06	1.72249e+06	236839	1.86468e+06	939813	172211	2.05418e+06	750318	135580	4.20833	4.20833	4.20833	-0.166667	-0.166667	0.458333	-11.069	-11.889	-11.9315	-63.055	-3.88369	-3.88369	5776.23	5776.23	5776.23	1135.93	1259.92	1289.5	0.389827	0.671039	0.738265	0.109742	0.0796292
Drosera natalensis	235983	238963	-34.821	-10.7876	-25.3576	-1	3404.44	1122.92	60227.5	175755	440724	134713	101269	278216	157019	78963.2	221184	60846.8	178116	438363	136230	102732	276753	158750	80213	219934	-0.0416667	-0.0416667	-0.0416667	-22	-22	-21.9583	-8.37359	-7.84363	-7.60437	-156.845	-63.055	-63.055	5776.23	5776.23	5776.23	1583.09	1724.2	1777.93	0.25522	0.570861	0.665385	1.86761	1.17897
Drymaria cordata	1.78039e+06	1.86967e+06	-34.821	13.7124	-1.2004	0	5776.23	1059.93	369648	1.41074e+06	169509	810191	970197	120059	947616	832772	102990	388867	1.4808e+06	99443.7	847963	1.02171e+06	68546.5	990323	879349	56413	-0.166667	-0.25	-0.25	0	0.208333	0.25	-1.55801	-1.60573	-0.712589	0.0167461	1.03343	2.18331	5776.23	5776.23	5776.23	1143.5	1272.71	1282.19	0.207622	0.455064	0.532252	0.095209	0.0674342
Drynaria laurentii	753679	785140	-11.6126	11.004	0.183746	0.0660816	5776.23	669.447	148475	605204	159867	174272	579406	143805	347270	406409	88996.4	152273	632867	132204	179997	605143	118068	358580	426560	68844.8	12.2083	12.1667	12.1667	-0.833333	-0.833333	-0.833333	-0.0915089	0.0224743	-0.0138799	1.03319	1.03319	1.96709	5776.23	5776.23	5776.23	705.918	756.58	777.872	0.197001	0.231229	0.460767	0.212116	0.190804
Drynaria volkensii	887559	955951	-26.4043	14.5874	0.071578	2.25047	5776.23	1621.46	263961	623598	387368	499138	388421	177699	565766	321793	148025	276926	679026	331940	528151	427800	138320	599635	356317	113501	7.91667	7.91667	7.91667	-0.333333	-0.166667	0.291667	-4.62163	-4.64998	-4.5152	3.00028	3.01671	19.6977	5776.23	5776.23	5776.23	1546.63	1863.44	1940.98	0.297402	0.562372	0.637441	0.436442	0.200211
Dryopteris athamantica	963621	1.01519e+06	-34.4043	14.5874	-10.7394	8.91737	5776.23	1618.86	467571	496049	37161.2	744983	218638	19230.8	812095	151525	13037.4	482490	532704	506.654	777496	237698	170.567	850802	164392	170.567	-0.625	-1.625	-1.625	-0.291667	1.29167	2.70833	-10.8701	-11.9711	-12.8363	28.49	343.636	344.475	5776.23	5776.23	5776.23	1813.92	2055.17	2131.86	0.485224	0.773108	0.842754	0.0385641	0.0199568
Dryopteris kilemensis	357501	398843	-26.321	13.2957	-0.560019	1.05408	5776.23	1567.72	88397.1	269103	185191	149941	207560	87699.7	208362	149139	43974.4	93921.2	304921	149373	161433	237410	57850	225862	172981	20132.8	7.75	7.75	7.625	-0.0416667	-0.0416667	0	-2.33482	-2.23765	-0.95963	2	3	3	5776.23	5776.23	5776.23	1386.91	1690.36	1855.09	0.247264	0.419414	0.582829	0.518016	0.245314
Dryopteris manniana	667183	732499	-26.446	12.129	-6.46887	-1	5776.23	1096.08	120370	546813	1.13211e+06	256713	410470	719007	298709	368474	629194	127642	604857	1.07407e+06	278065	454433	675044	325963	406536	591131	7.875	7.875	7.875	-1.58333	-1.33333	-1.33333	-4.47958	-5.25497	-5.43088	-0.950101	0	0	5776.23	5776.23	5776.23	1127.19	1290.84	1326.54	0.180416	0.384771	0.447717	1.69686	1.07768
Drypetes gerrardii	1.87909e+06	1.99768e+06	-34.821	18.7957	-9.18468	0	5776.23	975.69	208533	1.67055e+06	1.32949e+06	506189	1.3729e+06	1.17174e+06	580902	1.29819e+06	1.12425e+06	211200	1.78648e+06	1.21357e+06	517763	1.47991e+06	1.06473e+06	596979	1.4007e+06	1.02174e+06	-0.0416667	-0.0416667	-0.0416667	0.0416667	0.0416667	0.0416667	-3.32588	-3.55473	-3.58695	-63.055	-63.055	-63.055	5776.23	5776.23	5776.23	1102.82	1160.64	1170.22	0.110976	0.26938	0.309141	0.707521	0.623569
Drypetes principum	515175	528401	-3.52931	10.9624	2.91394	-0.950101	3874.4	462.549	272587	242589	912402	483271	31904.6	364164	497503	17672.2	258238	280146	248254	906736	495173	33227.7	362841	510143	18258	257652	11.8333	11.7917	11.75	-2.5	-2.41667	-2.41667	-0.967784	-0.121013	1.07549	0.983285	3.01647	3.01647	5776.23	5776.23	5776.23	1185.85	1743.41	1913.87	0.529114	0.93807	0.965697	1.77105	0.706875
Ekebergia capensis	1.63018e+06	1.79174e+06	-34.821	16.7957	-3.65581	-3.88369	5776.23	1211.06	254844	1.37534e+06	316467	403919	1.22626e+06	310505	510936	1.11925e+06	270658	263847	1.52789e+06	163912	424297	1.36744e+06	169324	534279	1.25746e+06	132443	-0.0416667	-0.0416667	-0.0416667	0.125	2.04167	2.75	-1.84503	-0.662025	0.320791	-3.88369	-3.88369	-3.88369	5776.23	5776.23	5776.23	1184.11	1172.49	1168.67	0.156329	0.247775	0.313422	0.19413	0.190472
Elaeodendron buchananii	1.26328e+06	1.41018e+06	-20.446	14.7124	3.7174	-124	5776.23	1288.61	121479	1.1418e+06	702925	269485	993793	626385	294121	969157	627032	131574	1.2786e+06	566122	293780	1.1164e+06	503782	319651	1.09052e+06	505664	14.3333	14.3333	14.3333	-2.95833	-2.95833	-2.95833	0.157447	-0.0996829	-0.201575	-171.407	-171.407	-171.407	5776.23	5776.23	5776.23	1102	1124.99	1120.76	0.0961617	0.213322	0.232824	0.55643	0.495841
Elaphoglossum lancifolium	894082	933529	-26.4043	12.129	-11.0108	-3.88369	5776.23	1098.99	342143	551939	873329	598828	295254	513257	650749	243333	436421	354121	579408	845860	622953	310575	497936	676924	256605	423149	6.5	6.41667	6.41667	-1.70833	-1.58333	-1.375	-8.64845	-8.55073	-8.65653	0	1.01678	4.96704	5776.23	5776.23	5776.23	1440.16	1716.63	1771.9	0.382675	0.669769	0.72784	0.976788	0.57406
Elatostema monticola	938383	1.01441e+06	-26.696	17.5457	1.53489	1.05408	5776.23	1453.29	180652	757731	612438	410766	527617	460315	463587	474796	436525	192551	821860	548309	435041	579370	408562	490295	524117	387205	8.08333	8.08333	8.08333	0	0.791667	0.791667	-6.47409	-7.59927	-7.95999	0.0660816	3.0496	3.0496	5776.23	5776.23	5776.23	1294.76	1428.14	1439.02	0.192515	0.437738	0.494027	0.652653	0.490541
Elatostema paivaeanum	750389	782277	-16.9876	12.129	1.11252	-3.88369	5776.23	754.256	147624	602764	535633	338810	411579	443630	360656	389732	415503	151203	631074	507323	347442	434835	420373	370197	412080	393156	7.54167	7.54167	7.54167	0	0	0	1.31284	1.32551	1.29856	-3.88369	-3.88369	-3.88369	5776.23	5776.23	5776.23	1029.36	1139.72	1155.18	0.196731	0.451513	0.480626	0.713807	0.5912
Elatostema welwitschii	564256	615805	-16.321	11.504	-4.5308	2.94973	5776.23	1188.67	200918	363338	249083	404825	159432	117579	438477	125779	88963	213784	402020	210400	432720	183084	93926.2	471304	144501	70241.1	3.54167	3	2.83333	1.5	1.54167	1.54167	-4.89681	-3.80384	-3.66661	3.00028	3.00028	3.00028	5776.23	5776.23	5776.23	1367.64	1682.91	1778.88	0.356076	0.717448	0.777089	0.441435	0.208379
Elephantopus scaber	1.04064e+06	1.07021e+06	-26.7376	8.71236	-11.0209	0	5776.23	1179.45	467567	573071	56844.2	740217	300421	28737.8	802234	238405	20978.6	476463	593745	36170.7	758233	311974	17185.4	822772	247435	11948	0.166667	-1.75	-1.75	0	0.916667	0.916667	-10.3133	-11.4013	-12.0127	0	19.2522	30.6038	5776.23	5776.23	5776.23	1230.27	1378.44	1429.72	0.449308	0.71131	0.770905	0.0546243	0.0276155
Elionurus muticus	894748	926823	-34.821	17.5874	-20.2383	0	5776.23	1319.57	261754	632994	24712.2	447317	447431	15903.1	549804	344944	12003.5	269457	657366	340.774	463681	463142	192.328	570025	356798	149.589	-0.0416667	-0.0416667	-0.0416667	0.0416667	4.20833	6.41667	-21.6113	-24.3036	-25.4834	1.05408	1.05408	3.01753	5776.23	5776.23	5776.23	1416.88	1439.31	1441.73	0.292544	0.499936	0.61448	0.0276191	0.0177739
Embelia schimperi	987656	1.07492e+06	-26.8626	17.754	-1.09971	-0.966533	5776.23	1278.62	359175	628481	707394	590193	397462	545852	717212	270443	474417	387053	687871	648004	635606	439318	503996	769043	305881	438980	7.91667	7.91667	7.91667	0.0416667	0.166667	0.166667	-14.7121	-16.0197	-18.225	-171.407	-171.407	-167.075	5776.23	5776.23	5776.23	1314.34	1384.37	1431.73	0.363664	0.59757	0.726177	0.716236	0.552674
Englerophytum magalismontanum	666512	677114	-31.0293	2.79569	-16.13	2.04988	5776.23	1350.33	300626	365886	690670	474146	192366	429509	516674	149838	337501	306109	371005	685551	481717	195397	426478	524802	152311	335029	3.75	3.70833	3.625	-14.7917	-14.7917	-14.75	-12.1219	-13.2013	-13.8195	-171.407	-171.407	-171.407	5776.23	5776.23	5776.23	1607.87	1763.71	1834.55	0.451043	0.711384	0.77519	1.03624	0.644412
Englerophytum natalense	670867	755203	-34.821	4.46236	-11.39	0	5357	1072.83	4344.51	666522	4.32292e+06	4289.78	666577	4.62336e+06	4289.78	666577	4.58417e+06	4356.45	750847	4.23859e+06	4301.72	750902	4.53904e+06	4301.72	750902	4.49985e+06	-0.0416667	-0.0416667	-0.0416667	-11.2083	-11.25	-11.25	-1.37459	-1.61169	-1.57376	0	0	0	5357	5357	5357	791.274	801.94	800.224	0.00647597	0.00639438	0.00639438	6.44379	6.89163
Epilobium salignum	200699	218433	-33.946	13.4207	-15.6713	241.618	5776.23	1866.92	63341.3	137358	15582.8	137356	63343.4	9453.24	151550	49149.2	7054.18	68760.2	149672	3268.38	149067	69366.2	3430.51	164998	53435	2768.33	-0.125	-0.166667	-0.166667	0	0.0416667	0.0416667	-15.7473	-17.787	-18.9696	597.124	926.618	926.618	5776.23	5776.23	5776.23	2021.35	2246.93	2291.07	0.315603	0.684387	0.755111	0.0776426	0.0471015
Eragrostis racemosa	1.2714e+06	1.32049e+06	-34.821	17.5874	-14.6408	2.08359	5722.6	1477.74	594213	677189	31244.9	961642	309761	14901.2	1.07043e+06	200969	9683.58	613374	707117	1317.2	996421	324070	592.321	1.11029e+06	210197	455.331	-0.0416667	-0.0416667	-0.0833333	0.0416667	6.45833	6.45833	-16.3483	-18.5203	-20.0242	2.08359	3.01753	4.01767	5776.23	5776.23	5776.23	1584.14	1712.59	1769.77	0.467368	0.756363	0.841932	0.0245751	0.0117203
Eremomastax speciosa	1.15771e+06	1.24954e+06	-19.3626	12.129	1.48424	0.0167461	4199.15	808.682	368136	789575	143255	782192	375519	126357	829411	328300	103004	383716	865824	67007	826305	423235	78641.2	881378	368162	63142.5	0	0.375	0.166667	0	0	0	1.20169	0.800898	0.765983	0.0660816	3.01647	3.01647	4209.56	4209.56	4209.56	1010.74	1384.04	1421.64	0.317986	0.675637	0.716423	0.12374	0.109144
Erica benguelensis	576650	599933	-25.9876	3.92069	-10.5402	344.214	5776.23	1548.02	412001	164649	674519	531895	44755.4	350739	547642	29008.4	278590	421589	178344	660824	549438	50495.6	344999	567477	32455.8	275142	8.66667	8.375	8.125	-12.7083	-11.625	-10.375	-15.3982	-15.3954	-15.5987	3.01753	140.312	144.014	5776.23	5776.23	5776.23	1700.46	1930.4	1997.02	0.714473	0.922387	0.949695	1.16972	0.608235
Erica cerinthoides	204928	208230	-34.821	-22.746	-30.6851	3.01753	3404.44	1060.65	10746.8	194182	3814.31	25243.1	179685	3390.62	27573.2	177355	3329.4	10970.7	197259	736.918	25716.4	182513	562.552	28088.3	180142	543.172	-0.0416667	-0.0416667	-0.0416667	0	0	0	-30.676	-30.6572	-30.665	1.05408	1.05408	1.05408	3404.44	3404.44	3404.44	1065.21	1078.52	1079.57	0.0524416	0.12318	0.13455	0.0186129	0.0165454
Erica mannii	175928	200715	-25.3626	9.96236	-3.77271	4.0028	5776.23	1789.54	48266.1	127662	424787	107401	68527.1	275687	116030	59898.6	247432	55205.8	145509	406941	123633	77081.6	267132	133701	67013.2	240317	8.83333	8.83333	8.83333	-6.83333	-6.70833	-6.66667	-11.1761	-14.7577	-16.6559	3.01753	3.01753	3.01753	5776.23	5776.23	5776.23	1794.44	1880.84	1861.6	0.274351	0.610483	0.659529	2.41455	1.56704
Erica silvatica	173067	192445	-25.1543	14.504	-1.14674	5.10327	5776.23	2021.32	51822.5	121244	26064.7	110142	62924.2	13894.7	121775	51291.5	11891.2	57922.7	134522	12786.7	122852	69593.2	7225.76	135572	56873.4	6309.32	2.04167	1.33333	1.33333	1.08333	1.125	1.125	-3.14315	-4.38778	-4.83881	5.78338	378.423	457.032	5776.23	5776.23	5776.23	2077.44	2212.9	2245.35	0.299437	0.636416	0.703631	0.150605	0.0802854
Erica woodii	267782	269734	-34.821	-15.6626	-28.7291	2.08359	3404.44	1326.47	69036.3	198746	8766.47	160634	107148	4355.81	183914	83868.1	3826.55	69268.3	200466	7046.58	161191	108544	2960.09	184648	85086.4	2608.23	-0.0416667	-0.125	-0.25	-2.25	2.16667	2.29167	-28.8384	-29.0942	-29.137	-44.2844	-44.2844	0.0860032	3404.44	3404.44	3404.44	1376.13	1588.1	1670.25	0.257808	0.599869	0.686805	0.0327373	0.0162662
Eriochrysis pallida	746357	759589	-34.821	14.2957	-18.3334	1.04935	5776.23	1288.36	333076	413280	204041	551403	194953	101184	633485	112872	68668.4	337947	421642	195679	559557	200032	96105.2	642778	116811	64728.5	-0.0416667	-0.0416667	-0.0416667	5.04167	6.41667	6.45833	-17.7082	-19.2478	-18.6137	-3.88369	2.13219	2.13219	5776.23	5776.23	5776.23	1491.87	1665.04	1786.88	0.44627	0.738793	0.84877	0.273382	0.13557
Eriosema montanum	1.45274e+06	1.53986e+06	-26.7376	17.5874	-2.56406	1.05408	5776.23	1418.46	646609	806130	548113	1.05223e+06	400507	300821	1.15037e+06	302366	246603	662154	877703	476540	1.09317e+06	446687	254641	1.20081e+06	339043	209926	8.04167	8.04167	8.04167	0	0.0416667	0.916667	-7.69792	-9.56187	-10.3164	-171.407	-156.845	-156.845	5776.23	5776.23	5776.23	1425.03	1696.73	1765.72	0.445096	0.724309	0.791865	0.377296	0.207072
Eriosema salignum	236317	237545	-34.571	-22.621	-27.9754	2.13219	3404.44	1249.74	799.859	235517	358426	799.859	235517	358426	799.859	235517	358426	805.118	236740	357203	805.118	236740	357203	805.118	236740	357203	0	0	0	-7.125	-7.125	-7.125	-22.7548	-22.7548	-22.7548	0	0	0	3404.44	3404.44	3404.44	1006.44	1006.44	1006.44	0.00338469	0.00338469	0.00338469	1.51672	1.51672
Eriosema shirense	2.37639e+06	2.45729e+06	-26.8626	14.5874	-7.03322	-11.4637	5776.23	1218.05	1.49891e+06	877476	401551	2.12151e+06	254878	243331	2.22232e+06	154064	184927	1.52412e+06	933170	345857	2.1782e+06	279088	219121	2.28802e+06	169275	169716	6.04167	6.04167	6.04167	-3	-0.333333	-0.166667	-11.1837	-14.648	-16.2781	-152.664	-152.664	-152.664	5776.23	5776.23	5776.23	1468.21	1732.44	1782.22	0.630752	0.892746	0.935169	0.168975	0.102395
Erythrina abyssinica	1.41527e+06	1.50585e+06	-26.8626	17.5874	-2.89153	0	5776.23	1489.34	548223	867046	555462	979745	435523	379574	1.08592e+06	329351	323616	563154	942700	479807	1.02994e+06	475910	339187	1.14327e+06	362583	290385	7.91667	7.91667	7.91667	0	0.0416667	0.0416667	-10.3598	-12.3271	-13.0207	-171.407	-171.407	-171.407	5776.23	5776.23	5776.23	1520.77	1675.69	1715.96	0.387363	0.692268	0.767287	0.392478	0.268199
Erythrina lysistemon	322261	326125	-34.571	-1.16264	-22.9541	4.26418	3435.72	1205.24	57522.1	264738	283877	137524	184736	177058	158678	163583	136321	58426.3	267699	280916	139499	186626	175168	160843	165283	134621	0.166667	0.166667	0.166667	-18.5	-16.2917	-15.9167	-12.5871	-15.552	-17.4667	3.01753	4.01767	4.01767	4213.44	4324.21	4416.73	1740.41	1845.24	1846.14	0.178496	0.426749	0.49239	0.880893	0.549425
Erythrococca trichogyne	1.1726e+06	1.24424e+06	-26.8626	17.7124	-5.67662	0	5776.23	1370.33	506370	666231	419209	830696	341905	259592	929594	243007	154175	518285	725954	359486	862222	382017	219480	970672	273567	123615	7.91667	7.91667	7.91667	0.125	0.125	0.166667	-8.25062	-10.9342	-9.76236	-63.055	3.01753	3.01753	5776.23	5776.23	5776.23	1369.34	1613.95	1709.61	0.431834	0.708422	0.792762	0.357503	0.221381
Euclea crispa	923868	939141	-34.821	-6.16264	-27.5532	2.08359	3404.44	1126.82	130707	793160	592694	320080	603787	314249	358461	565406	244480	132651	806490	579365	324289	614852	303184	363533	575608	234278	-0.0416667	-0.0416667	-0.0416667	-28.1167	-23.875	-23.875	-17.0567	-19.7985	-21.0925	-171.407	-156.845	0.0331785	5776.23	5776.23	5776.23	1451.89	1515.94	1508.02	0.141478	0.346457	0.388001	0.641536	0.340145
Eucomis autumnalis	408863	412947	-34.821	-9.37097	-28.3483	2.08359	3404.44	1226.47	76536.9	332326	89752.9	179640	229223	52540.2	211014	197850	40917.2	77311.1	335636	86442.9	181336	231611	50152.6	212854	200093	38673.7	-0.0416667	-0.0833333	-0.166667	-2.625	-2.41667	-2.41667	-25.4529	-26.0311	-26.4183	0.313585	2	2	3404.44	3404.44	3404.44	1259.92	1324.23	1347.78	0.187195	0.439364	0.516098	0.219518	0.128503
Eulophia odontoglossa	1.48957e+06	1.56914e+06	-34.821	17.5874	-9.21676	-3.88369	5776.23	1328.13	493093	996480	171767	891908	597665	86918.7	1.01762e+06	471952	72202.4	509751	1.05939e+06	108855	927128	642014	42569.8	1.05779e+06	511353	32800.8	-0.0416667	-0.0416667	-0.0416667	0	0.0416667	2.04167	-8.54137	-9.21653	-8.80224	-3.88369	2.08359	3.01647	5776.23	5776.23	5776.23	1468.77	1715.91	1797.74	0.33103	0.598767	0.683163	0.115313	0.0583514
Euphorbia clavarioides	240481	243580	-34.2376	-23.7876	-29.5729	177.999	3404.44	1604.37	107782	132699	3656.38	202200	38280.7	924.931	209489	30991.7	815.111	109500	134079	2276.21	204374	39205.6	0	211773	31806.8	0	-0.166667	-0.25	-0.458333	-14.8333	1.41667	1.41667	-29.5007	-29.9657	-29.9329	375.81	607.525	770.208	3404.44	3404.44	3404.44	1782.01	2202.49	2299.48	0.448194	0.840816	0.871126	0.0152044	0.00384617
Euphorbia schimperiana	415247	464093	-20.446	17.5457	1.81501	344.214	5776.23	2016.52	141234	274013	160569	259967	155281	66844.7	301329	113918	50670.8	151730	312362	122220	283156	180937	41188.7	328929	135164	29425.2	14.3333	14.3333	14.2917	2	4.08333	4.16667	-7.38826	-3.71	-2.85483	-171.407	-156.845	-156.845	5776.23	5776.23	5776.23	1951.94	2296.84	2424.44	0.340121	0.626052	0.725661	0.386684	0.160976
Fadogia homblei	389773	391395	-27.5293	-2.87097	-15.5878	344.214	4782.19	1458.37	232108	157665	105954	358361	31411.9	69419.4	368402	21371.6	54934.8	233032	158363	105256	359533	31861.3	68970	369705	21689.2	54617.2	7.04167	6.91667	6.83333	-11.7083	-2.83333	-2.75	-22.5553	-26.6098	-26.8628	31.5972	73.3931	101.147	4800.85	4800.85	4641.68	1629.93	1837.82	1904.25	0.595494	0.91941	0.945169	0.271834	0.178102
Faurea rochetiana	975098	1.02423e+06	-31.0293	17.5874	-8.56968	2.04996	5776.23	1579.53	374189	600909	274025	653159	321939	184338	733582	241517	149998	386951	637280	237653	681392	342839	163438	767092	257140	134376	3.75	3.75	3.75	0.0416667	0.833333	2.54167	-15.1366	-18.1554	-20.3672	-156.845	-63.055	-63.055	5776.23	5776.23	5776.23	1495.55	1564.43	1555.99	0.383745	0.669839	0.752316	0.281022	0.189046
Faurea saligna	1.11466e+06	1.14953e+06	-31.0293	21.879	-14.769	0.313585	5776.23	1300.69	421087	693576	742732	741592	373071	537394	819806	294857	440217	430840	718686	717622	762025	387501	522964	843262	306264	428809	3.75	3.75	3.75	3.16667	4.25	4.29167	-13.6896	-15.4953	-16.676	-171.407	-171.407	-171.407	5776.23	5776.23	5776.23	1485.89	1589.01	1609.3	0.377771	0.665306	0.735475	0.666329	0.482113
Felicia filifolia	452987	458588	-34.821	-22.621	-30.8385	3.01753	3404.44	1165.53	96607.1	356380	10690.3	203029	249958	6945.93	221992	230995	6510.22	96996.1	361592	5477.51	204117	254471	2432.58	223229	235360	2145.26	-0.0416667	-0.0833333	-0.125	0.0833333	0.208333	1.125	-30.9463	-31.1801	-31.2665	3.01753	4.01767	4.01767	3404.44	3404.44	3404.44	1171.89	1245.61	1257.3	0.213267	0.4482	0.490063	0.0235995	0.0153336
Festuca scabra	426908	432434	-34.821	-22.5793	-30.2627	2.08359	3404.44	1047.51	11403.2	415505	185489	17557.1	409351	175043	20295.6	406612	171558	11450.4	420983	180010	17660.7	414773	169621	20416.9	412017	166153	-0.0416667	-0.0416667	-0.0416667	-6.95833	-6.95833	-6.95833	-27.7164	-27.8059	-27.8325	-103.783	-103.783	-103.783	3404.44	3404.44	3404.44	810.838	819.543	821.285	0.0267111	0.0411262	0.0475409	0.434494	0.410025
Ficalhoa laurifolia	497808	539232	-16.2793	4.17069	-3.99539	4	5776.23	1321.05	274404	223404	372473	389414	108394	230549	420641	77167.5	159109	286849	252383	343495	416408	122824	216119	450731	88500.9	147775	9.70833	9.625	9.5	-9.25	-9.25	-9.25	0.353421	1.57627	2.08428	-156.845	0.0331785	0.0662005	5776.23	5776.23	5776.23	1847.95	2117.37	2245.51	0.551224	0.782257	0.844985	0.748227	0.463127
Ficus craterostoma	1.58008e+06	1.63367e+06	-34.821	14.3374	-3.3207	-3.88369	5776.23	645.493	282827	1.29726e+06	248538	259429	1.32065e+06	436286	526126	1.05396e+06	280108	288130	1.34554e+06	200254	267160	1.36651e+06	390430	538479	1.09519e+06	238874	-0.0833333	-0.0833333	-0.0833333	0	0	0	-2.76235	-2.15448	-2.31002	-3.88369	-3.88369	-3.88369	5776.23	5776.23	5776.23	808.723	781.261	750.572	0.178995	0.164187	0.332973	0.157294	0.276116
Ficus politoria	164439	166708	-24.9876	-12.4543	-18.6482	0	2768.1	910.163	41539.2	122900	1523.14	97410.3	67028.5	784.038	115382	49056.9	560.442	42285	124423	0	98895.2	67812.6	0	117090	49617.4	0	0	-0.0416667	-0.166667	0	0	0	-18.6787	-18.8778	-18.9202	0	0	0	2768.1	2768.1	2768.1	955.155	1067.86	1072.18	0.252612	0.59238	0.701671	0.00926265	0.00476796
Freesia grandiflora	550186	554525	-31.0293	-6.66264	-21.8845	2.13219	3390.15	1215.85	269051	281136	177404	424605	125581	122178	467632	82554	96996.6	272079	282445	176094	428059	126465	121294	471205	83319.3	96231.2	2.375	2.375	1.79167	0	0.416667	0.708333	-26.1575	-28.2133	-28.5482	9.29443	56.8663	237.204	3404.44	3404.44	3404.44	1400.33	1545.91	1640.39	0.489017	0.771748	0.849953	0.322443	0.222067
Freesia laxa	448219	459125	-34.821	3.92069	-22.3908	0.313585	4209.56	1135.85	88052.2	360167	125461	176813	271406	78422.9	205722	242497	54774.8	91287.7	367838	117790	182109	277016	72812.6	211764	247361	49910.7	-0.0416667	-0.0416667	-0.0416667	-3.375	-3.29167	-3.29167	-22.6766	-25.3712	-25.6039	2.03347	3.01753	3.01753	4209.56	4209.56	4209.56	1239.78	1246.87	1237.35	0.196449	0.394479	0.458976	0.27991	0.174966
Gaertnera obovata	64134.6	64475.9	-24.9876	-12.4543	-19.0869	29.759	2768.1	1078.11	9834.78	54299.9	585.509	28749.4	35385.3	399.949	33334.5	30800.2	534.543	9952.33	54523.6	361.795	29012.6	35463.3	321.888	33603.5	30872.4	462.298	0	-0.0416667	-0.166667	0	0.0416667	0.0416667	-19.0757	-19.4306	-19.5308	48.9948	86.1872	86.1872	2768.1	2768.1	2768.1	1167.32	1346.35	1390.78	0.153346	0.448266	0.519758	0.00912937	0.00623609
Galiniera saxifraga	441902	481255	-16.196	14.5874	0.81586	197.305	5776.23	1831.05	85377.4	356525	284839	207748	234154	214478	258204	183698	174171	89494.9	391760	249604	221556	259698	188934	275817	205437	152431	18.5833	18.5833	18.5833	-0.166667	2.45833	2.70833	-9.511	-11.5655	-12.1209	-63.055	3.01753	3.01753	5776.23	5776.23	5776.23	1600.32	1679.54	1707.59	0.193204	0.470122	0.584301	0.644574	0.485353
Galium thunbergianum	235115	255510	-34.3626	13.379	-16.3105	38.6494	5776.23	1987.64	101999	133117	15263.2	187666	47449.1	5382.98	198735	36380.3	3812.97	109970	145541	2839.16	203037	52473.5	358.563	215359	40151.3	41.9143	-0.125	-0.291667	-0.291667	0	0.0416667	0.0416667	-16.0997	-17.2611	-18.0699	246.493	523.074	523.074	5776.23	5776.23	5776.23	2170.63	2518.53	2604.72	0.433824	0.798188	0.845266	0.0649179	0.022895
Gambeya gorungosana	1.3615e+06	1.4849e+06	-26.8626	8.71236	-2.66666	0	5776.23	1068.37	408236	953264	1.42232e+06	829539	531961	963931	891148	470352	867554	433844	1.05105e+06	1.32453e+06	891674	593225	902666	958578	526321	811585	7.91667	7.91667	7.91667	-8.875	-8.875	-8.875	-8.53848	-8.45932	-8.30838	-171.407	-156.845	-139.05	5776.23	5776.23	5776.23	1266.66	1447.67	1473.97	0.299843	0.609283	0.654534	1.04467	0.707992
Garcinia buchananii	1.44896e+06	1.52218e+06	-26.8626	17.5457	-4.51758	0	5776.23	1195.3	498437	950527	1.09143e+06	859526	589439	827905	983199	465765	710824	507121	1.01506e+06	1.0269e+06	880140	642038	775306	1.00851e+06	513668	662921	7.91667	7.91667	7.91667	2.25	2.79167	3.83333	-5.18396	-5.73032	-5.91979	-63.055	-63.055	-63.055	5776.23	5776.23	5776.23	1014.22	1085.06	1112.62	0.343995	0.5932	0.678553	0.753245	0.571377
Garcinia volkensii	423939	450680	-26.8626	4.42069	-5.54182	0	5776.23	1472.61	107806	316132	993979	219553	204386	664095	258285	165653	571053	111218	339462	970650	228946	221733	646747	269302	181378	555329	7.70833	7.5	7.5	-13.1667	-13.1667	-13.125	-3.3183	-3.35845	-3.30023	-166.88	-156.845	-156.845	5776.23	5776.23	5776.23	1383.53	1597.37	1657.87	0.254297	0.517888	0.609252	2.34463	1.56649
Gerbera ambigua	643452	655517	-34.821	2.75403	-22.7333	2.08359	5776.23	1302.15	175634	467818	115778	341202	302250	46200.4	401933	241518	28967.4	180536	474981	108615	349200	306317	42132.9	410668	244849	25636.4	-0.0416667	-0.0416667	-0.0416667	-1.58333	-1.29167	-1.25	-20.7312	-23.958	-25.0795	-141.827	-92.6951	-92.6951	5776.23	5776.23	5776.23	1429.17	1459.63	1467.98	0.272956	0.530269	0.624652	0.179932	0.071801
Gerbera viridifolia	1.23592e+06	1.29345e+06	-34.821	17.5457	-13.49	0	5776.23	1433.13	324313	911606	181721	639640	596280	46960.3	729941	505979	35035.9	337946	955506	137821	670598	622853	20386.7	768417	525035	15979.9	-0.0416667	-0.0416667	-0.0416667	0	0.791667	0.875	-13.0563	-17.2575	-19.2238	-103.783	1	2.08359	5776.23	5776.23	5776.23	1419.62	1569.88	1564.33	0.262406	0.517542	0.590605	0.147033	0.0379963
Girardinia diversifolia	1.41802e+06	1.48155e+06	-27.7793	21.954	-8.99064	1.03291	5776.23	1505.31	574626	843391	451997	994879	423139	348385	1.10355e+06	314468	241030	589011	892537	402851	1.02653e+06	455015	316509	1.14259e+06	338959	216539	7	7	7	0.075	4.36667	4.36667	-14.807	-17.233	-17.0503	-167.075	-63.055	0.0331785	5776.23	5776.23	5776.23	1501.11	1575.87	1615.56	0.405232	0.701598	0.778234	0.318753	0.245685
Gladiolus longicollis	126282	127547	-34.571	-22.746	-29.23	2.13219	3404.44	1291.27	5625.2	120656	2680.15	12178.3	114103	2505.77	15010.5	111271	2450.45	5661.9	121885	1451.42	12312.2	115235	1374.2	15161.1	112386	1335.64	0	0	0	0	0	0	-29.1637	-29.177	-29.185	3.01642	3.01642	3.0496	3404.44	3404.44	3404.44	1296.9	1304.16	1306.75	0.0445449	0.0964376	0.118865	0.0212236	0.0198427
Gouania longispicata	1.04665e+06	1.13009e+06	-26.8626	14.5457	-0.533593	-0.966533	5776.23	1296.28	193237	853417	617666	488491	558162	354800	589979	456675	289104	202318	927776	543307	513835	616260	296703	621689	508405	237374	7.91667	7.91667	7.91667	-1.125	-0.916667	-0.833333	-2.11705	-2.48837	-2.02909	-3.88369	0	0	5776.23	5776.23	5776.23	1178.21	1444.49	1499.29	0.184623	0.466717	0.563681	0.590135	0.338985
Grona barbata	2.41362e+06	2.52302e+06	-26.8626	14.629	-6.0671	-1	5776.23	1019.96	603259	1.81036e+06	467530	1.22009e+06	1.19353e+06	312061	1.4392e+06	974415	261367	622731	1.90029e+06	377601	1.27103e+06	1.25199e+06	253602	1.50095e+06	1.02208e+06	213706	7.91667	7.91667	7.91667	-2.91667	-2.91667	-2.08333	-7.86214	-9.59802	-10.6554	-3.88369	-3.88369	-0.933405	5776.23	5776.23	5776.23	1065.95	1150.4	1184.67	0.249939	0.505501	0.596285	0.193705	0.129292
Gunnera perpensa	817895	849797	-34.821	14.5874	-20.9801	0	5776.23	1379.21	252946	564950	63794.3	475936	341960	29301.1	611196	206700	20178.6	263339	586458	42286.7	496663	353134	18126.7	635259	214538	12339.6	-0.0416667	-0.0416667	-0.0416667	1.16667	1.20833	1.20833	-20.3178	-22.9947	-22.1148	-63.055	1	1	5776.23	5776.23	5776.23	1476.86	1526.97	1599.53	0.309264	0.581903	0.747279	0.0779982	0.035825
Gutenbergia cordifolia	781397	851663	-20.6543	17.5874	-3.61161	224.618	5776.23	1409.23	269465	511932	59138.2	519088	262309	32424.5	574013	207384	22161.3	286067	565596	5473.54	557753	293910	823.719	623117	228547	998.433	-0.208333	-0.666667	-0.666667	0	0.0416667	0.0416667	-2.6995	-2.47525	-2.38023	318.565	547.897	598.283	5776.23	5776.23	5776.23	1543.71	1756.85	1828.74	0.34485	0.664307	0.734599	0.0756827	0.0414955
Gymnanthemum myrianthum	1.33569e+06	1.39606e+06	-31.0293	17.754	-7.27626	0	5776.23	1248.3	338101	997588	627323	705612	630077	537142	776096	559593	526023	351406	1.04466e+06	580255	732408	663655	503565	805928	590134	495482	3.33333	3.33333	3.33333	0.0416667	0.166667	0.166667	-14.6116	-17.7437	-18.5893	0.313585	0.313585	3.01753	5776.23	5776.23	5776.23	1305.29	1397.73	1405.27	0.253128	0.528275	0.581045	0.469662	0.402146
Gymnosporia harveyana	205098	210615	-34.821	-0.995973	-22.1094	1.05408	5776.23	1155.34	7965.66	197132	1.98866e+06	18919.7	186178	1.95088e+06	21002.8	184095	1.94766e+06	8130.09	202485	1.9833e+06	19622	190993	1.94607e+06	21787.4	188827	1.94293e+06	-0.0416667	-0.0416667	-0.0416667	-17.6667	-17.6667	-17.6667	-0.818361	-0.789943	-0.779248	0.0167461	0.0167461	0.0167461	5776.23	5776.23	5776.23	904.8	899.189	896.441	0.0388383	0.0922472	0.102404	9.69612	9.51196
Gymnosporia linearis	432709	437730	-34.821	-12.2043	-27.473	-171.407	2916.43	727.876	16439.9	416269	4.13934e+06	13477.8	419231	4.23997e+06	29213.3	403496	3.86788e+06	16573.7	421156	4.13445e+06	13527.2	424203	4.235e+06	29358.8	408371	3.863e+06	-0.0416667	-0.0416667	-0.0416667	-34.2083	-34.2083	-34.2083	-6.26345	-6.72376	-7.48879	-171.407	-171.407	-171.407	4209.56	4209.56	4209.56	730.531	734.071	743.81	0.037993	0.0311476	0.0675126	9.56609	9.79866
Habenaria malacophylla	1.18958e+06	1.2531e+06	-34.821	14.754	-7.80117	0.0501744	5776.23	1263.06	331525	858060	180103	646634	542951	106210	744207	445377	85180.5	340809	912289	125873	667704	585395	63765.8	768966	484132	46425.9	-0.0416667	-0.0416667	-0.0416667	1.33333	1.33333	1.33333	-7.50368	-8.727	-8.93738	0.0660816	1.01699	3	5776.23	5776.23	5776.23	1342.39	1564.87	1630.45	0.27869	0.54358	0.625603	0.151399	0.0892831
Halleria lucida	1.27444e+06	1.31362e+06	-34.821	17.5874	-16.1628	-156.845	5776.23	1436.88	385516	888928	60952.6	708756	565688	34447.8	828668	445776	26755.2	392744	920874	29005.9	725261	588358	11778.1	848864	464754	7776.7	-0.0416667	-0.0416667	-0.0416667	0	0.0416667	0.0416667	-15.9329	-18.5656	-19.1203	-63.055	0.0331785	3.01753	5776.23	5776.23	5776.23	1533.65	1597.01	1612.76	0.302498	0.55613	0.650219	0.0478268	0.0270297
Harpochloa falx	350568	354977	-34.696	-22.621	-28.9391	4.01767	3404.44	1344.51	69465.9	281102	6010.46	191749	158819	1931.98	217685	132883	1606.86	71083.9	283894	3219.12	194669	160309	442.703	220729	134248	241.499	-0.0416667	-0.166667	-0.208333	-3.29167	-2.83333	-2.79167	-28.8122	-29.0312	-29.0706	14.1339	26.4776	26.4776	3404.44	3404.44	3404.44	1425.52	1600.43	1640.69	0.198152	0.546966	0.620949	0.0171449	0.005511
Haumaniastrum villosum	1.8913e+06	1.99245e+06	-26.8626	18.8374	-5.44632	0.313585	5776.23	1322.23	528244	1.36306e+06	536299	1.12571e+06	765591	432190	1.23438e+06	656917	406294	555445	1.43701e+06	462349	1.18067e+06	811776	386004	1.29692e+06	695529	367683	7.91667	7.91667	7.91667	0.0833333	1.25	1.29167	-11.4092	-13.8479	-14.7891	-63.055	-63.055	-63.055	5776.23	5776.23	5776.23	1340.05	1452.15	1462.33	0.279302	0.595204	0.652664	0.283561	0.228515
Hebenstretia angolensis	1.0655e+06	1.10387e+06	-30.696	17.5874	-10.9463	-171.407	5776.23	1601.96	416405	649098	160204	727573	337930	124404	787489	278015	117881	426710	677156	132147	751149	352717	109618	813968	289898	105998	1.20833	1.20833	1.20833	0.0416667	0.0416667	0.25	-15.0107	-19.138	-20.9751	-171.407	-63.055	-63.055	5776.23	5776.23	5776.23	1655.04	1748.36	1739.83	0.390806	0.682845	0.739077	0.150356	0.116756
Hebenstretia dura	178518	179973	-34.7793	-22.621	-29.607	3.0496	3404.44	1303.07	27854.2	150664	66483.4	56727.2	121791	154869	66800.7	111717	163578	27931.8	152042	65105.2	56885.5	123088	153572	67027.6	112946	162349	-0.0416667	-0.0416667	-0.0416667	-1.45833	-1.5	-1.5	-28.0993	-26.5677	-26.3631	1.01817	1.01817	1.01817	3404.44	3404.44	3404.44	1012.54	807.375	782.308	0.156031	0.317768	0.374196	0.372419	0.867528
Heinsenia diervilleoides	1.09568e+06	1.1746e+06	-26.8626	17.5874	-5.64404	0	5776.23	1139.85	303808	791873	2.05815e+06	612289	483393	1.55609e+06	683700	411982	1.43295e+06	322270	852330	1.99769e+06	651179	523421	1.51606e+06	726197	448402	1.39653e+06	7.70833	7.70833	7.70833	0.0416667	0.0416667	0.0416667	-2.20041	-2.34855	-2.54676	-3.88369	-3.88369	-3.88369	5776.23	5776.23	5776.23	1064.15	1150.85	1176.06	0.277278	0.55882	0.623995	1.87842	1.4202
Helichrysum adenocarpum	179185	180907	-34.821	-11.4543	-27.7937	2	3404.44	1299.24	43778.1	135407	913030	96565.6	82619.7	392787	117188	61997.4	302443	43930.5	136977	911460	96967.4	83939.9	391467	117755	63152.7	301288	-0.0833333	-0.125	-0.166667	-24.9167	-24.9167	-24.875	-3.67613	-4.63164	-4.27015	-3.88369	-3.88369	-3.88369	5776.23	5776.23	5776.23	1196.15	1593.12	1713.85	0.244318	0.538915	0.654004	5.09545	2.19207
Helichrysum appendiculatum	133718	134842	-34.821	-22.621	-30.0107	2.13219	3078.9	759.46	13487.9	120230	3.78739e+06	11746.9	121972	3.81549e+06	23653.8	110065	3.80624e+06	13595.2	121247	3.78637e+06	11904.2	122938	3.81452e+06	23867.6	110975	3.80533e+06	-0.0833333	-0.0833333	-0.0833333	-38.25	-38.2917	-38.25	-0.603889	-0.516453	-0.298935	-0.966814	-0.966814	-0.966814	5776.23	5776.23	5776.23	654.266	657.219	659.162	0.100868	0.0878479	0.176893	28.3236	28.5338
Helichrysum aureum	537395	542734	-34.821	-5.82931	-26.9209	-4.81778	3404.44	1175.98	179470	357925	1.07285e+06	321186	216209	546463	370479	166916	415220	181343	361391	1.06938e+06	323906	218828	543845	373714	169020	413116	-0.0416667	-0.0416667	-0.0416667	-23.4167	-23.375	-22.5833	-7.14906	-7.99637	-7.91278	-171.407	-171.407	-171.407	5776.23	5776.23	5776.23	1416.66	1709.6	1793.8	0.333963	0.597671	0.689399	1.99639	1.01687
Helichrysum cephaloideum	221960	223981	-34.821	-11.5376	-28.3653	2.13219	3404.44	1216.1	43056.5	178903	451124	99040.1	122920	222887	137819	84140.6	160796	43390	180591	449437	99719.5	124262	221545	138699	85282.6	159654	-0.125	-0.166667	-0.166667	-24.9583	-24.9583	-24.875	-8.68109	-10.8958	-10.2955	3.01753	3.01753	3.01753	5776.23	5776.23	5776.23	1590.33	1855.13	1992.79	0.193983	0.446207	0.62092	2.03246	1.00418
Helichrysum cymosum	59485.6	60485.3	-34.821	-22.8293	-31.4569	3.01753	3404.44	1156.52	9725.67	49759.9	849761	14349.2	45136.4	833026	15482.7	44002.9	842632	9815.81	50669.5	848852	14494.1	45991.2	832172	15650.2	44835.1	841800	-0.0416667	-0.0416667	-0.0416667	-36.9583	-36.9583	-38.5417	-0.0217481	0.163088	0.359947	1.03319	1.05408	1.05408	5776.23	5776.23	5776.23	1141.66	1140.11	1141.38	0.163496	0.241221	0.260276	14.2852	14.0038
Helichrysum globosum	624140	678231	-24.946	17.5457	-0.570317	86.1872	5776.23	1832.24	199405	424735	47436	397522	226618	31702.4	434387	189752	27420.3	209453	468777	3393.67	420540	257691	629.754	461464	216766	406.167	0	-0.25	-0.25	0.833333	2.79167	3.29167	0.366719	1.15772	1.77224	236.745	572.144	712.144	5776.23	5776.23	5776.23	1998.01	2228.2	2298.59	0.319487	0.636911	0.695978	0.0760022	0.0507938
Helichrysum kirkii	711381	724038	-26.7376	3.75403	-8.59997	2.04988	5776.23	1363.3	353211	358170	175522	570427	140954	83129.3	611346	100035	68947.4	359368	364670	169022	579717	144321	79763	621097	102942	66040.6	3.25	3.25	3.25	-2.875	-2.83333	-2.45833	-11.6003	-13.0158	-13.4751	0.016701	0.016701	0.016701	5776.23	5776.23	5776.23	1446.86	1661.78	1716.58	0.496515	0.801858	0.85938	0.246734	0.116856
Helichrysum odoratissimum	762083	805228	-34.821	17.629	-21.7403	1.98358	5776.23	1246.6	184257	577826	242958	366058	396026	164250	407674	354409	127425	199263	605966	214818	395432	409797	150478	439990	365238	116596	-0.0416667	-0.0416667	-0.0416667	0.0416667	0.0833333	0.0833333	-16.3953	-18.6257	-19.8066	3.01753	3.01753	3.01753	5776.23	5776.23	5776.23	1432.81	1485.18	1487.87	0.241781	0.480338	0.534947	0.318808	0.215527
Helichrysum spiralepis	52682.4	53655.6	-34.446	-23.746	-30.4301	27.2011	3382.29	1616.11	25235.5	27446.9	39563.7	44514.1	8168.37	13988.8	51575.8	1106.6	8940.77	25310.2	28345.4	38665.3	44938.8	8716.79	13440.3	52348.5	1307.12	8740.25	-0.208333	-0.375	-0.625	-38	-37.0833	-37	-13.3348	-13.6069	-1.58672	231.984	451.061	499.749	5776.23	5776.23	5776.23	2445.52	2878.88	3239.1	0.479012	0.844951	0.978995	0.750985	0.26553
Helichrysum splendidum	294803	309071	-34.571	14.3374	-18.6992	8.91737	5776.23	1781.92	100708	194095	54385.9	200848	93954.6	24096.5	218800	76002.9	14780.8	103523	205548	42932.4	209214	99856.8	18194.4	228325	80745.5	10038.2	-0.125	-0.291667	-0.333333	0.875	0.958333	0.958333	-15.4337	-17.0703	-19.4914	50.3974	177.999	204.707	5776.23	5776.23	5776.23	2019.52	2244.95	2255.4	0.341611	0.681297	0.742191	0.184482	0.0817379
Helichrysum stenopterum	489229	511513	-34.821	14.5874	-12.8908	2.08359	4784.17	1660.39	210643	278586	119558	375156	114073	57337.2	412540	76689.7	37050	213951	297562	100582	383380	128133	43277.2	423790	87723.1	26016.6	-0.0416667	-0.0416667	-0.0833333	-2.95833	0.333333	1.20833	-11.6526	-7.26571	-5.46516	-92.6951	1	1	4784.17	4784.17	4784.17	1878.85	2278.38	2458.63	0.430561	0.766832	0.843244	0.24438	0.117199
Helichrysum subglomeratum	460343	466144	-34.821	-6.12097	-29.0674	-171.407	3404.44	1207.83	114695	345648	545619	236557	223786	314722	285746	174597	237189	116227	349917	541350	239808	226336	312172	289579	176566	235221	-0.0416667	-0.0416667	-0.0416667	-23.7083	-23.6667	-23.6667	-11.0583	-11.9337	-11.9761	-156.845	-63.055	-63.055	5776.23	5776.23	5776.23	1647.67	1774.45	1849.59	0.249151	0.513872	0.620723	1.18524	0.683669
Helinus mystacinus	880506	965009	-31.0293	16.7957	1.38471	1.03319	5776.23	1602.71	78877.2	801629	248479	265359	615147	156843	294581	585925	148318	88058.5	876950	173158	291413	673596	98393.7	326893	638116	96127	2.83333	2.83333	2.83333	0	0	0	-1.94394	-2.94312	-3.18381	1.03319	1.98358	1.98358	5776.23	5776.23	5776.23	1549.65	1736.93	1756.67	0.0895817	0.301371	0.334559	0.2822	0.178128
Heliophila suavissima	331492	336583	-34.7793	-26.996	-31.5262	3.01753	3237.38	1181.56	100807	230685	2389.29	195026	136466	1700.25	216746	114746	1591.99	103509	233074	0	198417	138167	0	220245	116338	0	0	0	0	0.708333	2.20833	2.20833	-32.0403	-32.6324	-32.8103	3.01753	3.01753	3.01753	3131.17	3026.5	2766.79	1147.79	1034.05	974.117	0.304101	0.588327	0.653849	0.00720768	0.00512907
Hemionitis farinosa	1.03446e+06	1.09197e+06	-24.6126	17.504	-2.33263	-1.9494	5776.23	1652.12	481150	553307	60308.1	735098	299358	38683.9	834050	200407	31727.5	495438	596537	17077.6	760587	331388	6654.41	864041	227934	4200.56	5.625	4.16667	4.16667	0.125	0.125	2.5	0.951241	3.12899	3.57749	-171.407	-171.407	-171.407	5776.23	5776.23	5776.23	1907.86	2178.67	2314.8	0.465123	0.710613	0.806269	0.0582993	0.0373954
Hemionitis viridis	966779	1.01898e+06	-34.821	14.5874	-8.76561	0	4209.56	1380.21	208630	758149	108999	429807	536973	44914.2	515022	451757	35367.2	221829	797154	69993.9	457217	561766	20121.5	547443	471540	15584.1	-0.0416667	-0.0416667	-0.0416667	-1.25	-2.08333	-2.08333	-8.59149	-10.5262	-12.4542	1.03319	4.01767	4.01767	4209.56	4209.56	4209.56	1449.27	1570.39	1546.32	0.215799	0.444576	0.53272	0.112744	0.0464575
Hermannia depressa	519708	527828	-34.5293	-16.4543	-28.9246	8.91599	3404.44	1324.66	77247.4	442460	7364.07	198619	321089	4804.16	215377	304331	4691.25	78853.4	448975	849.573	202056	325772	120.888	218907	308921	100.756	-0.0833333	-0.333333	-0.333333	0.5	1.33333	1.33333	-28.9613	-29.037	-29.1489	14.3964	77.8903	99.1303	3404.44	3404.44	3404.44	1358.88	1479.6	1492.93	0.148636	0.382174	0.414419	0.0141696	0.00924397
Hibiscus aethiopicus	742407	771898	-34.821	17.5874	-22.6751	0	5776.23	1279.44	195317	547090	24321.2	355684	386723	17159.5	416583	325824	13005.2	204738	567161	4250.56	372205	399694	4189.5	436093	335805	3024.12	-0.0416667	-0.0416667	-0.0416667	0	4.20833	4.25	-23.6096	-25.815	-27.1027	0	0	0	5776.23	5776.23	5776.23	1303.19	1282.09	1247.79	0.263086	0.479095	0.561125	0.03276	0.0231134
Hibiscus fuscus	250618	267758	-34.821	14.4624	-5.66832	3	4782.19	1639.48	89746.5	160871	13746.7	172841	77777.1	5834.84	193196	57421.3	4113.12	99600.3	168158	6459.66	188392	79366.2	4245.68	209147	58611.8	2922.69	-0.0416667	-0.25	-0.416667	0	3.75	3.75	-7.09292	-9.18037	-10.4958	4.01767	9.36414	9.36414	4782.19	4782.19	4782.19	1694.17	1784.24	1772.3	0.358101	0.689658	0.770881	0.0548513	0.0232818
Hibiscus ludwigii	705403	741726	-34.821	14.5874	-3.10176	1.96848	5357	1598.39	199268	506135	101983	403063	302339	54254.4	540461	164942	34654.6	207944	533782	74335.5	423641	318086	38507.8	568073	173654	25943	-0.0416667	-0.0416667	-0.0416667	-1.25	-0.541667	-0.166667	-3.54509	-4.42252	-4.91264	1	1	1	5357	5722.6	5357	1664.97	1751.54	1813.03	0.282488	0.571395	0.766173	0.144574	0.0769127
Hilliardiella aristata	578120	585542	-34.446	-6.12097	-26.0192	0	3404.44	1233.27	177027	401093	66046.8	307540	270580	38095	352038	226082	27269.7	179679	405862	61277	312723	272819	35856.1	357545	227997	25354.7	0.125	0	-0.0416667	-2.91667	-2.33333	-2.29167	-25.6777	-26.6659	-27.152	2.08359	4.01767	4.08249	3404.44	3404.44	3404.44	1364.3	1451.61	1471.72	0.306212	0.531966	0.608936	0.114244	0.0658947
Hydrocotyle mannii	1.12436e+06	1.20532e+06	-26.6543	17.5457	-1.8447	-1	5776.23	1477.65	198804	925553	335052	430273	694084	205333	494494	629864	191159	212958	992360	268245	458398	746920	152497	524980	680338	140684	7.75	7.75	7.75	0.75	0.875	2.5	-5.33862	-5.63885	-5.55004	0	0	0	5776.23	5776.23	5776.23	1408.05	1548.69	1570.41	0.176816	0.382684	0.439801	0.297994	0.182622
Hylodesmum repandum	1.04673e+06	1.11188e+06	-34.821	15.0457	-10.6719	-1	5776.23	1249.48	225898	820832	81025	475236	571494	56345.4	541087	505644	50703	238961	872916	28941.5	506879	604998	22841.8	577571	534306	22040.9	-0.0416667	-0.0416667	-0.0416667	-0.0833333	0.166667	0.25	-11.8496	-14.4622	-15.6022	-0.933405	1.08359	1.08359	5776.23	5776.23	5776.23	1384.58	1470.86	1473.16	0.215813	0.45402	0.516931	0.0774077	0.0538299
Hymenodictyon floribundum	2.71398e+06	2.80624e+06	-26.8626	14.754	-4.03161	-3.88369	5776.23	975.289	749864	1.96412e+06	307127	1.43895e+06	1.27503e+06	239920	1.68943e+06	1.02455e+06	182992	762435	2.04381e+06	227438	1.46785e+06	1.33839e+06	176557	1.73069e+06	1.07555e+06	131991	7.91667	7.91667	7.83333	0	0.583333	0.583333	-4.80118	-4.35366	-4.18353	-3.88369	0.0167461	0.0167461	5776.23	5776.23	5776.23	1004.54	1061.53	1077.2	0.276297	0.530201	0.622491	0.113165	0.0884015
Hymenophyllum capense	324516	331706	-34.821	-0.995973	-22.7639	0	5776.23	937.037	53100.3	271416	570327	115649	208867	462919	132401	192116	441908	53819.2	277887	563856	117911	213796	457990	135117	196589	437435	-0.166667	-0.25	-0.25	-11.9167	-11.9167	-11.9167	-6.62607	-6.12232	-5.84174	0	0	0	5776.23	5776.23	5776.23	1422.57	1525	1547.81	0.163629	0.356373	0.407994	1.75747	1.42649
Hymenophyllum kuhnii	493210	519488	-25.071	14.5874	-4.20167	2.06692	5776.23	1221.82	89640.5	403569	142605	207781	285429	100562	238223	254987	88747.9	94088.3	425399	120775	217858	301629	84360.9	250327	269161	74573.7	8.75	8.75	8.625	-2.08333	-0.25	1.20833	-8.55346	-9.07194	-9.2639	3	3.34993	3.34993	5776.23	5776.23	5776.23	1295.32	1364.8	1352.51	0.181749	0.421283	0.483005	0.289137	0.203892
Hyobanche sanguinea	88520.7	91723.7	-34.821	-28.0376	-32.733	2.08359	2283.91	540.193	20751.9	67768.8	10376.4	52087.3	36433.4	8595.85	62611.4	25909.3	7149.51	21905.4	69818.3	8326.96	54206.2	37517.5	7511.78	65267.5	26456.2	6602.58	-0.0416667	-0.0416667	-0.0833333	-0.625	-0.583333	-0.541667	-32.3902	-32.1664	-31.8401	2.08359	2.08359	2.08359	2283.91	2159.21	2139.78	506.112	500.696	486.928	0.23443	0.58842	0.707308	0.11722	0.0971056
Hyparrhenia anamesa	2.09341e+06	2.14631e+06	-34.821	17.754	-17.0402	0.313585	5776.23	1319.77	621479	1.47193e+06	161479	1.23241e+06	860997	70603.4	1.35319e+06	740216	54508.2	631125	1.51519e+06	118220	1.25555e+06	890765	40835.5	1.37963e+06	766677	28047	-0.0416667	-0.0416667	-0.0416667	0.125	0.166667	0.166667	-16.9503	-19.2691	-20.4385	-141.827	-113.425	-103.783	5776.23	5776.23	5776.23	1421.09	1505.76	1508.91	0.296874	0.58871	0.646406	0.0771369	0.0337265
Hyparrhenia cymbaria	2.22309e+06	2.3639e+06	-34.821	17.5874	-8.82097	-1	5776.23	1215.04	534801	1.68829e+06	501839	1.03025e+06	1.19285e+06	322638	1.18022e+06	1.04287e+06	291474	562202	1.8017e+06	388427	1.09373e+06	1.27018e+06	245307	1.25431e+06	1.10959e+06	224751	-0.0416667	-0.0416667	-0.0416667	0	0.0416667	0.0416667	-7.93508	-8.88966	-9.36369	-103.783	0	0	5776.23	5776.23	5776.23	1191.47	1309.11	1326.36	0.240566	0.463429	0.530893	0.225739	0.14513
Hyparrhenia newtonii	1.36292e+06	1.41661e+06	-28.1126	12.129	-13.4544	7.05101	5776.23	1314.13	718201	644720	365830	1.10509e+06	257835	199651	1.15898e+06	203941	165205	744437	672175	338374	1.14541e+06	271200	186286	1.20222e+06	214387	154759	3.45833	3.45833	3.45833	1.45833	4.33333	4.75	-16.9931	-18.0894	-18.4967	-75.8771	86.1872	137.676	5776.23	5776.23	5776.23	1480.03	1660.11	1714.07	0.526958	0.810822	0.850365	0.268416	0.146488
Hypericum aethiopicum	485123	492540	-34.821	-5.87097	-27.8394	0	3404.44	1053.9	38299.2	446823	2.38684e+06	95833.6	389289	2.22196e+06	108508	376614	2.1983e+06	38917.6	453623	2.38004e+06	97568.9	394972	2.21628e+06	110536	382005	2.1929e+06	-0.0416667	-0.0416667	-0.0416667	-27.875	-24.625	-24.625	-2.38062	-2.1333	-2.04233	-171.407	-156.845	-156.845	5776.23	5776.23	5776.23	1064.27	1069.41	1066.47	0.0789475	0.197545	0.223672	4.92007	4.5802
Hypericum lalandii	1.68849e+06	1.73501e+06	-34.821	17.7124	-20.0707	-171.407	3799.35	1211.46	425042	1.26345e+06	61894.8	862025	826463	44610.2	1.04217e+06	646316	24612.6	439369	1.29564e+06	29703.6	890642	844365	26708.5	1.07613e+06	658877	12051.9	-0.0416667	-0.0416667	-0.0416667	0.125	0.125	0.166667	-21.4246	-24.0235	-25.3058	-171.407	-171.407	-171.407	4109.47	4209.56	4209.56	1269.12	1328.26	1319.05	0.251729	0.510531	0.617222	0.0366569	0.0264202
Hypericum peplidifolium	283400	318857	-20.446	15.129	0.433422	171.605	5776.23	2021.56	75792.9	207607	53955.1	168393	115007	29934.8	204731	78669.2	15869.3	83436.7	235421	26142	187803	131054	13888.3	227881	90976.5	3562.06	14.2083	14.125	14.125	0.375	1.04167	1.66667	-1.36597	-1.13736	1.13936	0.0331785	3.01753	23.2804	5776.23	5776.23	5776.23	2097.02	2360.74	2519.54	0.267441	0.594187	0.722409	0.190385	0.105627
Hypoestes triflora	1.09096e+06	1.18664e+06	-34.4043	17.3374	-3.63922	-3.88369	5776.23	1480.6	319603	771358	184251	610153	480808	80472.1	700510	390451	68900.3	340796	845845	109763	657494	529147	32133.4	753588	433054	26297.4	-0.0416667	-0.0833333	-0.0833333	0.625	0.708333	2.41667	-4.16529	-5.24235	-6.32187	0.0167543	3	3.06642	5776.23	5776.23	5776.23	1557.04	1849.36	1911.34	0.292955	0.55928	0.642104	0.168888	0.0737626
Hypolepis sparsisora	728559	777657	-34.821	14.5874	-12.01	0.116719	5776.23	1470.05	147656	580902	68771.3	331713	396846	55979.1	403751	324808	48099	155306	622351	27323.1	349399	428258	24567.3	426702	350955	21951.8	-0.0416667	-0.0416667	-0.0416667	-2.16667	1.16667	1.16667	-12.6295	-13.1735	-13.5011	4.01767	4.01767	4.01767	5776.23	5776.23	5776.23	1590.07	1721.07	1767.45	0.202669	0.4553	0.554178	0.0943936	0.0768354
Ilex mitis	1.3809e+06	1.43831e+06	-34.821	17.5874	-16.5094	0	5776.23	1333.09	347491	1.03341e+06	51955.7	706117	674783	32891.6	809745	571155	27072.9	358079	1.08023e+06	5133.09	731050	707260	414.444	840320	597991	236.87	-0.0416667	-0.0416667	-0.0416667	0.0416667	2.79167	2.83333	-17.1097	-19.3057	-20.0034	-139.05	3.01753	3.01753	5776.23	5776.23	5776.23	1413.95	1486.12	1505.59	0.251641	0.511345	0.58639	0.0376245	0.023819
Impatiens hochstetteri	813601	858941	-34.821	15.3374	-10.5237	2.01699	5776.23	1284.72	118807	694794	144846	176773	636828	127805	243152	570450	95450.6	123857	735083	104556	180480	678460	86172.7	257409	601532	64368.5	-0.0416667	-0.0416667	-0.0416667	0	0	0	-10.1486	-10.4988	-11.7064	0	0	0	5776.23	5776.23	5776.23	1292.36	1325.43	1367.64	0.146026	0.217273	0.298859	0.178031	0.157085
Impatiens mackeyana	321073	330553	-7.73764	8.33736	1.28783	2.25047	4784.17	624.978	2561.71	318512	135213	16726.2	304347	115531	4052.72	317021	136634	2604.44	327948	125776	16752.7	313800	106078	4139.9	326413	127242	0	0.0416667	0.0416667	-0.0416667	-0.0416667	-0.0416667	1.26188	1.20202	1.30705	3.1649	3.1649	3.1649	4784.17	4784.17	4254.85	641.23	661.537	656.341	0.00797859	0.0520946	0.0126224	0.421127	0.359826
Indigofera atriceps	1.27071e+06	1.332e+06	-26.6543	17.5457	-6.38631	99.2166	5776.23	1487.84	612382	658332	175300	1.02853e+06	242187	108619	1.1016e+06	169117	76386.4	629872	702132	131499	1.06288e+06	269125	81681.1	1.14186e+06	190145	55358.4	2.91667	2.875	2.83333	2.79167	3.45833	4.125	-7.36725	-6.89854	-7.01337	15.5037	186.003	322.395	5776.23	5776.23	5776.23	1666.62	1955.87	2026.18	0.48192	0.809409	0.866912	0.137954	0.0854784
Indigofera hedyantha	518196	528445	-34.821	3.17069	-24.5219	2.08359	5776.23	1335.25	73699.6	444496	11422.7	194124	324072	7049.07	215225	302971	5933.18	75037.5	453408	2511.13	198384	330061	1059.55	220432	308013	891.129	-0.0833333	-0.25	-0.25	0.625	0.625	1	-25.0841	-26.8256	-27.4476	2.08359	3.01753	3.01753	5776.23	5776.23	5776.23	1374.87	1410.33	1408.58	0.142223	0.374615	0.415334	0.0220433	0.0136031
Ipomoea tenuirostris	1.75177e+06	1.89803e+06	-26.8626	17.5457	2.84636	0	5776.23	1186.54	138020	1.61375e+06	645505	356212	1.39555e+06	578112	405014	1.34675e+06	568156	144177	1.75385e+06	505401	372640	1.52539e+06	448279	424577	1.47345e+06	441459	7.54167	7.54167	7.54167	0	0	0	-0.750078	-0.849308	-0.87264	-3.88369	-3.88369	-3.88369	5776.23	5776.23	5776.23	1103.94	1153.11	1159.81	0.078789	0.203345	0.231203	0.368488	0.330016
Ipomoea wightii	1.76161e+06	1.84925e+06	-34.821	17.6707	-6.88077	-1	4209.56	1157.35	508938	1.25267e+06	235973	839516	922092	108795	1.03841e+06	723197	85321	530450	1.3188e+06	169839	883382	965872	65014.4	1.08824e+06	761011	47507.6	-0.0416667	-0.0416667	-0.0416667	0.0833333	0.0833333	0.125	-7.1885	-8.13223	-7.73149	-171.407	-171.407	-171.407	4209.56	4209.56	4209.56	1180.8	1301.24	1312.83	0.288905	0.476563	0.589468	0.133953	0.0617587
Ischaemum polystachyum	1.6046e+06	1.64028e+06	-34.821	14.5874	-16.8368	0	5776.23	1035.82	154720	1.44988e+06	197888	368826	1.23577e+06	161700	422862	1.18173e+06	156369	158312	1.48197e+06	165792	379500	1.26078e+06	136685	435108	1.20518e+06	132927	-0.0416667	-0.0416667	-0.0416667	-3	-3	-3	-16.7709	-17.5375	-17.5214	0	0	0	5776.23	5776.23	5776.23	1112.97	1136.63	1148.9	0.0964231	0.229856	0.263532	0.123326	0.100773
Isolepis costata	775943	809238	-34.821	17.5457	-19.7568	-171.407	5776.23	1586.14	344637	431306	24217.7	613842	162101	10969	677546	98397	6402.1	355131	454107	1417.22	636249	172988	81.6192	704439	104799	0	-0.0416667	-0.25	-0.416667	3.45833	4.16667	4.16667	-19.0214	-18.8507	-19.9431	-156.845	28.0135	45.2734	5776.23	5776.23	5776.23	1787.66	2101.8	2226.55	0.444152	0.791092	0.87319	0.0312107	0.0141364
Jasminum abyssinicum	1.38924e+06	1.49444e+06	-31.0293	17.5457	-2.82267	0	5776.23	1450.48	294880	1.09436e+06	665154	622788	766456	467045	725391	663853	415215	311246	1.18319e+06	576328	657618	836819	396683	766710	727726	351342	3.75	3.75	3.75	0	0	0.833333	-5.77444	-6.49823	-6.81569	-171.407	-156.845	-156.845	5776.23	5776.23	5776.23	1270.22	1378.85	1403.29	0.212259	0.448293	0.522148	0.478788	0.336186
Juncus dregeanus	1.3046e+06	1.35996e+06	-34.821	17.5874	-18.2149	2.08359	5776.23	1451.16	398420	906180	62736.7	770398	534202	34638.4	857568	447032	27884.9	409798	950164	18751.9	795100	564863	3977.35	887072	472891	2026.05	-0.0416667	-0.0416667	-0.0416667	0.0416667	3.33333	3.5	-17.4421	-17.694	-18.9165	-156.845	0.066357	3.01753	5776.23	5776.23	5776.23	1560.53	1703.62	1716.99	0.305396	0.590525	0.657342	0.0480889	0.0265509
Juncus lomatophyllus	310440	315664	-34.821	-11.5376	-29.4355	0	3404.44	976.223	47231.3	263209	75583.4	90680.1	219760	58188.1	108160	202281	50643.1	48520	267144	71648.1	92758.8	222905	55042.7	110398	205266	47657.3	-0.0416667	-0.0416667	-0.0416667	-11.9167	-11.7917	-11.7917	-25.5891	-26.2031	-26.4618	0	0.313585	1.05408	5776.23	5776.23	5776.23	1116.09	1162.78	1168.65	0.152143	0.292102	0.348407	0.243472	0.187437
Justicia anagalloides	1.24379e+06	1.27705e+06	-31.0293	14.5874	-12.1558	0	4209.56	1367.68	447847	795948	393909	871064	372731	265704	1.01108e+06	232718	215797	463517	813533	376325	898346	378703	259732	1.04077e+06	236282	212233	2.95833	2.95833	2.95833	-3.20833	-3.125	-3.04167	-18.4752	-20.5782	-22.4951	0	0	0	4209.56	4209.56	4209.56	1351.05	1408.16	1392.83	0.360065	0.700328	0.812896	0.3167	0.213624
Justicia diclipteroides	863169	953597	-11.5293	14.5874	1.90483	1	5776.23	1451.56	147192	715977	276801	377431	485738	136400	468098	395072	104771	164246	789351	203427	429555	524042	98096.3	527839	425758	74083.9	3.66667	3.66667	3.66667	-3.125	-3.08333	-3.08333	2.15093	2.2144	1.94131	1	1.00028	1.00028	5776.23	5776.23	5776.23	1346.68	1485.36	1519.02	0.170525	0.437262	0.542301	0.32068	0.158022
Kalanchoe crenata	2.168e+06	2.2792e+06	-34.821	12.4207	-6.38253	-3.88369	5776.23	945.318	608114	1.55989e+06	215590	1.14255e+06	1.02545e+06	147927	1.29306e+06	874938	125329	626070	1.65313e+06	122351	1.18449e+06	1.0947e+06	78674.1	1.34509e+06	934104	66163.2	-0.0416667	-0.0416667	-0.0416667	-0.875	-0.125	-0.125	-6.95069	-7.46472	-7.51792	-3.88369	-3.88369	-3.88369	5776.23	5776.23	5776.23	1034.22	1118.9	1134.59	0.280495	0.527006	0.596431	0.0994418	0.0682318
Keetia gueinzii	2.55283e+06	2.66007e+06	-34.821	17.5874	-5.52065	0	5776.23	1088.07	910262	1.64257e+06	379861	1.70612e+06	846714	163924	1.90604e+06	646795	113209	924686	1.73539e+06	287043	1.73928e+06	920795	89842.8	1.95255e+06	707524	52480.3	-0.0416667	-0.0416667	-0.0416667	0	0.0416667	2.04167	-5.53745	-7.30048	-7.74094	-171.407	-171.407	-171.407	5776.23	5776.23	5776.23	1196.78	1577.77	1692.08	0.356569	0.668324	0.746637	0.1488	0.0642125
Kiggelaria africana	579755	590091	-34.821	14.5874	-24.7857	-156.845	5776.23	1221.19	121306	458449	99598	232398	347358	47211.6	284254	295502	32694.4	123939	466152	91895	236668	353423	41146.6	289821	300270	27926.2	-0.0416667	-0.0416667	-0.0416667	-3	-2.95833	3.58333	-22.0541	-24.7769	-25.4595	-156.845	-156.845	-63.055	5776.23	5776.23	5776.23	1322.25	1328.11	1351.7	0.209237	0.400855	0.490299	0.171793	0.0814337
Koeleria capensis	594134	608249	-34.821	17.629	-25.7994	2.08359	5776.23	1388.36	271571	322563	22189.3	454331	139803	10008.6	536363	57770.7	6653.7	277017	331232	13520.4	463786	144463	5349.3	547108	61141	3283.37	-0.0416667	-0.0416667	-0.0416667	0.0416667	6.875	6.875	-24.9936	-26.2263	-24.9003	-171.407	-171.407	-156.845	5776.23	5776.23	5776.23	1520.7	1691.51	1871.92	0.457087	0.764694	0.902765	0.0373473	0.0168457
Kosteletzkya adoensis	978979	1.03776e+06	-24.9876	17.5457	-2.75461	2.04938	5776.23	1598.71	349795	629184	62248.3	609253	369726	34769.9	707853	271126	28436.9	363577	674187	17245.4	635941	401823	2672.74	738964	298800	762.353	-0.0416667	-0.291667	-0.333333	2.75	3.45833	4.08333	-1.48656	-0.114557	0.11962	3.00028	3.01671	5.06605	5776.23	5776.23	5776.23	1760.41	1985.03	2081.88	0.357306	0.622335	0.723052	0.0635849	0.0355165
Kotschya aeschynomenoides	786942	832918	-17.821	21.879	-7.49094	2.03318	5776.23	1473.51	398048	388894	37986.9	651128	135814	14225.9	688401	98540.4	10033.3	417684	415233	11647.3	683725	149193	846.546	724798	108120	453.631	-0.0833333	-1.79167	-1.83333	4.16667	4.29167	4.29167	-5.94	-4.2577	-4.51612	323.332	669.282	755.487	5776.23	5776.23	5776.23	1675.88	2029.08	2120.26	0.505816	0.827416	0.874781	0.0482716	0.0180774
Kotschya strigosa	1.27441e+06	1.31655e+06	-26.821	10.4207	-13.0283	1.01677	5776.23	1240.83	726685	547730	33316.9	1.06902e+06	205398	12813	1.13046e+06	143953	8391.15	745811	570738	10309.1	1.10184e+06	214709	3502.73	1.16636e+06	150187	2157.08	0.375	-0.833333	-2.125	0.458333	3.04167	3.08333	-12.4459	-13.0376	-13.4443	4	338.223	470.897	5776.23	5776.23	5776.23	1382.65	1551.5	1626.3	0.570211	0.838829	0.887044	0.0261429	0.010054
Lablab purpureus	1.45323e+06	1.53948e+06	-34.821	17.379	-6.41718	-63.055	5776.23	1245.15	205495	1.24773e+06	189615	540938	912289	109305	664489	788738	88087.1	215481	1.324e+06	113349	569640	969839	51754.6	699243	840236	36588.8	-0.0416667	-0.0416667	-0.0416667	0.0416667	0.625	0.625	-5.81786	-6.70858	-7.33052	-63.055	-3.88369	-3.88369	5776.23	5776.23	5776.23	1302.76	1447.84	1503.6	0.141406	0.372232	0.457251	0.130479	0.0752155
Landolphia buchananii	2.59865e+06	2.72365e+06	-26.8626	17.5457	-2.98291	-11.4637	5776.23	1067.98	779975	1.81868e+06	412067	1.40685e+06	1.19181e+06	264922	1.63386e+06	964795	193820	800008	1.92364e+06	307103	1.45393e+06	1.26973e+06	187002	1.69039e+06	1.03326e+06	125353	7.91667	7.91667	7.91667	0	1.875	2.45833	-2.75351	-2.60296	-1.76049	-171.407	-171.407	-171.407	5776.23	5776.23	5776.23	1067.91	1185.86	1230.17	0.300146	0.541376	0.628733	0.15857	0.101946
Lannea edulis	1.29249e+06	1.32954e+06	-31.0293	14.5874	-11.5151	0.0331785	5722.6	1427.15	550587	741907	330122	996540	295954	201710	1.05864e+06	233855	170733	564266	765272	306756	1.02383e+06	305707	191957	1.08862e+06	240923	163666	3.75	3.70833	3.66667	-2.95833	0.291667	1.16667	-16.8607	-20.9075	-22.6664	4.01767	4.01767	4.01767	5776.23	5776.23	5776.23	1483.28	1604.59	1603.68	0.425988	0.771021	0.819067	0.255415	0.156063
Laportea alatipes	971699	1.03141e+06	-34.821	13.4624	-4.8042	3.10016	5776.23	1396.96	279254	692445	369986	591126	380573	197956	676335	295364	177187	289796	741610	320821	615362	416044	162484	706241	325166	147385	-0.125	-0.166667	-0.166667	0.0416667	0.0833333	0.0833333	-4.43121	-4.88604	-5.06875	1.05098	4.01767	23.2804	5776.23	5776.23	5776.23	1306.43	1544.43	1551.91	0.287387	0.608343	0.696033	0.380762	0.203721
Lasianthus kilimandscharicus	135833	146629	-26.4043	4.12903	-4.60922	1.0332	5776.23	1405.3	28313.7	107519	209261	52799.6	83033.2	164180	69951.6	65881.2	93948.1	29233.6	117396	199385	54002.8	92626.5	154586	72723.1	73906.3	85923	8.33333	8.29167	8.29167	-10.5417	-9.58333	-9.58333	-5.01655	-4.88671	-2.95191	-3.88369	-3.88369	-3.88369	5776.23	5776.23	5776.23	1482.36	1682.79	1774.23	0.208445	0.38871	0.514983	1.54058	1.20869
Ledebouria cooperi	320806	323289	-34.571	-17.371	-27.7258	2.13219	3390.15	1143.45	10053.1	310752	38834.7	12187.8	308618	42703.2	12890.6	307915	43582.8	10124.5	313165	36422.7	12469.7	310819	40501.7	13176.1	310113	41384.8	0	0	0	0.0416667	0.0416667	0.0416667	-27.7828	-27.7922	-27.7216	2.13219	2.13219	2.13219	3404.44	3404.44	3404.44	1216.09	1227.03	1226.1	0.031337	0.0379911	0.0401818	0.121054	0.133112
Ledebouria ovatifolia	225250	226834	-34.3626	-22.5793	-28.1601	2.13219	3404.44	1249.68	2781.66	222468	35130.5	4146.76	221103	57418.7	3179.32	222071	66897.7	2968.5	223865	33733.8	4404.51	222429	56093	3429.9	223404	65564.8	-0.0416667	-0.0416667	-0.0416667	-0.0416667	0	-0.0416667	-27.9591	-27.9089	-27.8615	2.13219	2.13219	2.13219	3404.44	3404.44	3404.44	1250.79	1302.87	1272.25	0.0123492	0.0184096	0.0141146	0.155962	0.254911
Lefebvrea grantii	3.98171e+06	4.06783e+06	-34.821	17.5457	-8.53078	-171.407	5776.23	1003.88	2.48741e+06	1.4943e+06	478286	3.43479e+06	546921	332480	3.52545e+06	456260	302193	2.51134e+06	1.55649e+06	416098	3.49205e+06	575779	303623	3.592e+06	475833	282620	-0.0416667	-0.0833333	-0.166667	0.833333	2	2.66667	-7.86517	-7.35528	-6.37285	-171.407	4.01767	9.03319	5776.23	5776.23	5776.23	1182.36	1255.92	1206.18	0.624709	0.862642	0.885411	0.120121	0.0835019
Leonotis leonurus	110589	112118	-34.821	-22.746	-30.5748	3	3390.15	917.285	1342.91	109246	336140	1467.99	109121	340011	1503.97	109085	354598	1348.17	110770	334616	1491	110627	338505	1526.98	110591	353092	-0.0416667	-0.0416667	-0.0416667	-15.1667	-15.1667	-15.1667	-17.5282	-17.5972	-17.5648	0	0	0	3404.44	3404.44	3404.44	1083.15	1080.4	1077.62	0.0121432	0.0132742	0.0135996	3.03953	3.07453
Leonotis ocymifolia	1.42568e+06	1.47614e+06	-34.821	17.5874	-16.7274	-171.407	4274.4	1390.84	578570	847112	33498.2	985482	440200	13477	1.1062e+06	319478	9692.92	597628	878508	2102.5	1.02252e+06	453614	63.0137	1.14697e+06	329171	0	-0.0416667	-0.0416667	-0.0416667	0.0416667	0.0416667	0.0416667	-17.8798	-21.8161	-22.7072	-171.407	-167.075	-156.845	4416.73	4416.73	4258.31	1478.42	1502.1	1487.15	0.40582	0.691236	0.775912	0.0234963	0.00945301
Lepidotrichilia volkensii	896999	971132	-17.1126	18.754	-1.8489	49	5776.23	1482.79	213293	683706	747437	503249	393750	394855	584526	312473	318677	223953	747179	683964	534624	436508	352097	619970	351162	279988	16.875	16.875	16.875	0	1.20833	3.625	-8.74829	-10.8924	-11.3261	-171.407	-171.407	-171.407	5776.23	5776.23	5776.23	1273.55	1494	1545.9	0.237785	0.561036	0.651647	0.833264	0.440195
Lepisorus schraderi	581565	607923	-34.821	13.254	-18.8835	3.01753	5776.23	1486.08	159372	422194	52973.7	342847	238718	21628.8	382807	198758	14214.9	165202	442721	32446.2	357836	250087	10260.5	401521	206402	6570.21	-0.0416667	-0.166667	-0.166667	0	1.5	2.20833	-17.9595	-20.1836	-21.4476	4.01767	14.1339	50.3974	5776.23	5776.23	5776.23	1607.51	1756.14	1776.4	0.274039	0.589524	0.658237	0.0910882	0.0371907
Leptaspis zeylanica	3.22556e+06	3.34507e+06	-26.8626	13.379	-0.174241	-3.88369	5776.23	721.928	398681	2.82687e+06	304729	990322	2.23523e+06	272148	1.28268e+06	1.94287e+06	246191	421882	2.92319e+06	208413	1.03565e+06	2.30942e+06	197957	1.33501e+06	2.01006e+06	179001	6.04167	6.04167	6.04167	0	0	0	-1.40205	-1.77531	-1.87967	0	0	0	5776.23	5776.23	5776.23	788.16	839.887	849.949	0.123601	0.307024	0.397663	0.0944734	0.0843724
Leptolaena pauciflora	76621.9	77481.2	-24.946	-12.496	-18.7373	0	2768.1	936.939	25746.3	50875.5	726.914	49405.9	27215.9	561.001	60131.2	16490.6	451.625	25899.3	51581.9	20.5364	49724.8	27756.4	20.5364	60538.9	16942.2	0	-0.333333	-0.666667	-0.75	0	0.0416667	0.208333	-18.6572	-18.4368	-18.4902	0	0	0	2768.1	2768.1	2768.1	882.891	568.752	281.24	0.336018	0.644802	0.784779	0.00948703	0.00732169
Leucas deflexa	2.0662e+06	2.19211e+06	-22.1126	14.5874	0.408161	-4.81778	5776.23	1147.29	245370	1.82083e+06	1.18141e+06	504238	1.56196e+06	1.03664e+06	570686	1.49551e+06	982550	253758	1.93835e+06	1.06389e+06	529429	1.66268e+06	935920	602785	1.58932e+06	888743	12.6667	12.6667	12.6667	-2.95833	-2.95833	-2.95833	-4.93075	-4.90564	-4.77176	-18.7382	-18.7382	-18.7382	5776.23	5776.23	5776.23	1016.08	1054.14	1064.77	0.118754	0.244041	0.276201	0.57178	0.501711
Leucosidea sericea	254426	256867	-34.446	-15.0376	-29.7126	72.9404	3404.44	1417.22	56581.2	197845	30662.4	133288	121138	8183.75	140685	113741	6301.2	57256.7	199611	28896.9	134264	122604	6718.28	141773	115094	4948.14	-0.25	-0.333333	-0.333333	-28.375	-26.0833	-26.0417	-26.506	-28.3001	-28.7244	162.683	177.999	264.967	5776.23	5776.23	5776.23	1661.89	1788.04	1796.24	0.222387	0.523877	0.552952	0.120516	0.0321655
Linum thunbergii	450228	457024	-34.821	-1.70431	-27.9388	2.08359	5776.23	1245.07	104113	346114	34590.5	246155	204072	29778.5	271489	178739	29147.2	106426	350598	30107	250344	206680	27171	275905	181118	26767.6	-0.0416667	-0.166667	-0.166667	-0.333333	-0.208333	-0.0833333	-28.1489	-29.1989	-29.3688	3.01753	4.01767	4.01767	5776.23	5776.23	5776.23	1365.3	1486.55	1525.24	0.231246	0.546735	0.603004	0.076829	0.066141
Liparis bowkeri	571985	590334	-34.821	11.129	-17.1785	1.03296	5776.23	1322.83	185481	386505	88672.3	332690	239295	49103.7	399665	172320	33858.9	189526	400808	74368.9	340145	250189	38209.3	409008	181326	24853.3	-0.0416667	-0.0416667	-0.0416667	0	0.375	0.375	-17.9416	-19.8645	-19.5276	1	1	1	5776.23	5776.23	5776.23	1390.56	1500.4	1560.6	0.324275	0.581641	0.698733	0.155026	0.0858479
Lippia abyssinica	1.20732e+06	1.27242e+06	-15.7376	17.4624	2.47602	1.96848	4274.4	1411.91	158805	1.04851e+06	563962	351742	855577	443083	380871	826449	436968	166854	1.10556e+06	506914	369629	902788	395873	401287	871130	392286	19	19	19	0	0.0833333	0.125	-0.00145209	0.0211406	-0.00362625	-0.950101	-0.950101	0	4416.73	4416.73	4416.73	1290.3	1384.51	1388.8	0.131535	0.291341	0.315468	0.467119	0.366998
Lobelia giberroa	262955	293130	-16.071	17.5874	1.57691	480.023	5776.23	2198.62	99092.8	163862	251989	189254	73701.2	118208	218763	44192.6	81564	106576	186554	229298	206395	86734.7	105175	240521	52609.1	73147.4	17.9167	17.9167	17.8333	2.83333	4.20833	4.20833	-15.9743	-15.9631	-16.8025	-156.845	0.0331785	15.0977	5776.23	5776.23	5776.23	1882.56	2155.12	2270.02	0.376843	0.71972	0.831939	0.958298	0.449538
Lobelia holstii	95184.8	105370	-11.4876	14.5874	-0.64771	392.953	5776.23	2217.87	40699.7	54485.1	21896.5	73750	21434.8	8691.81	78292.5	16892.2	5976.28	43989.7	61380.7	15000.9	81099.6	24270.9	5855.65	86800.2	18570.3	4298.19	7.04167	6.95833	6.95833	-3	-2.95833	-2.95833	-0.52413	-0.00618839	-0.776078	519.75	519.75	519.75	5776.23	5776.23	5776.23	2263.14	2475.17	2474.39	0.427586	0.774809	0.822532	0.230042	0.0913151
Lotus discolor	653983	688872	-34.821	14.504	-12.5513	0.313585	5776.23	1528.94	160040	493943	75599.9	335063	318919	52284	411466	242517	44826.7	168362	520510	49032.1	354356	334516	36687.1	432957	255916	31427.7	-0.0416667	-0.0416667	-0.0416667	-0.25	1.04167	1.08333	-14.0792	-16.9213	-18.7831	2.03347	3.01753	3.01753	5776.23	5776.23	5776.23	1663.31	1728.81	1734.78	0.244717	0.512343	0.629169	0.115599	0.0799471
Loxogramme abyssinica	1.88403e+06	1.96806e+06	-34.821	13.4624	-4.10239	-3.88369	5776.23	1075.07	454662	1.42936e+06	242137	944196	939831	133134	1.10011e+06	783917	113767	468048	1.50001e+06	171490	975032	993027	79937.8	1.1359e+06	832164	65520.9	-0.125	-0.25	-0.25	-0.25	0.0833333	0.0833333	-4.66168	-5.1127	-4.81942	-3.88369	0.0660816	2.18331	5776.23	5776.23	5776.23	1136.76	1248.77	1294.71	0.241325	0.501159	0.583914	0.128521	0.0706648
Lysimachia ruhmeriana	1.4381e+06	1.52905e+06	-34.821	17.5874	-8.76895	-1	5776.23	1375.82	259355	1.17874e+06	199075	557458	880638	117180	657559	780538	103474	270396	1.25865e+06	119161	581040	948010	49807.8	690096	838955	45056.5	-0.0416667	-0.0416667	-0.0416667	0.0416667	0.0416667	0.833333	-8.23473	-8.85058	-8.97473	-63.055	-63.055	-63.055	5776.23	5776.23	5776.23	1403.28	1509.28	1531.8	0.180346	0.387636	0.457242	0.138429	0.0814829
Macaranga capensis	452377	473730	-34.821	14.1707	-5.34427	0	5776.23	1250.09	46757.2	405620	255279	49839.5	402538	336269	126522	325855	213422	48599.9	425130	235769	51950.9	421779	317028	130988	342742	196535	-0.0416667	-0.0416667	-0.0416667	-0.208333	-0.958333	0	-1.77188	-1.03601	-1.03251	-3.88369	-3.88369	-3.88369	5776.23	5776.23	5776.23	1198.72	1201.83	1259.05	0.103359	0.110172	0.279683	0.564305	0.743338
Maytenus acuminata	347957	380129	-34.821	8.71236	-12.9173	0	5776.23	1416.22	72160.4	275796	128650	152707	195249	90004.4	202522	145434	62717.4	80133.7	299995	104451	169868	210261	74992.8	223069	157060	51091.9	-0.0416667	-0.0416667	-0.0416667	-5.75	-6.04167	-5.54167	-7.823	-10.1832	-9.63705	3	3.01753	3.01753	5776.23	5776.23	5776.23	1714.97	1817.51	1907.72	0.207383	0.438868	0.582033	0.36973	0.258666
Maytenus peduncularis	185427	187583	-34.821	-22.7043	-29.7742	2.13219	3390.15	951.169	1217.32	184209	6.05325e+06	1217.32	184209	6.05325e+06	1217.32	184209	6.05325e+06	1222.58	186361	6.0511e+06	1222.58	186361	6.0511e+06	1222.58	186361	6.0511e+06	-0.0416667	-0.0416667	-0.0416667	-38.375	-38.375	-38.375	-1.29052	-1.29052	-1.29052	-3.88369	-3.88369	-3.88369	5776.23	5776.23	5776.23	793.608	793.608	793.608	0.006565	0.006565	0.006565	32.645	32.645
Megalastrum lanuginosum	610234	629460	-34.4043	11.2124	-16.5133	0	5776.23	1051.21	108292	501942	58404.4	211993	398241	43016	236814	373420	42898.6	112202	517258	43088.6	219829	409631	31626.1	246120	383340	32979	0	0	0	0.0416667	0.0416667	0.0416667	-17.3161	-18.5355	-18.8098	0	0	0	5776.23	5776.23	5776.23	1158.36	1209.09	1217.03	0.17746	0.347396	0.38807	0.0957082	0.070491
Melica racemosa	91347.6	92808.9	-34.821	-28.6626	-32.2024	3.01753	3404.44	1222.46	50118.9	41228.6	700.587	79890.1	11457.5	425.34	86494.8	4852.79	251.427	50879.7	41929.2	0	80926.1	11882.8	0	87704.7	5104.21	0	-0.0416667	-0.166667	-0.25	0.0416667	0.0416667	0.125	-32.1688	-31.783	-31.4293	3.01753	9.00042	31.5972	3404.44	3288.76	3288.76	1416.42	1790.59	2030.59	0.548662	0.874573	0.946876	0.00766946	0.00465628
Melinis minutiflora	1.39675e+06	1.47728e+06	-31.0293	17.5457	-5.18975	-1	5776.23	1131.48	300339	1.09641e+06	174823	718635	678111	132629	863286	533461	102558	309402	1.16788e+06	103351	746896	730384	80356.1	899511	577770	58247.9	3.75	3.75	3.75	0.791667	2.79167	4.125	-7.18941	-9.10805	-8.80758	-63.055	-63.055	0	5776.23	5776.23	5776.23	1225.57	1424.16	1463.76	0.215028	0.514507	0.618069	0.125165	0.094956
Merwilla plumbea	122803	124966	-34.571	-9.45431	-26.3622	1.05408	3404.44	1356.2	26608.4	96194.9	3574.72	58260.2	64543.1	2527.33	71494.3	51309	1883.31	26994.3	97971.3	1798.34	59092.4	65873.2	1197.26	72530.8	52434.7	757.557	0	-0.208333	-0.208333	-0.0833333	-0.0833333	-0.0833333	-26.255	-26.2034	-26.2699	1.05408	1.05408	1.05408	3404.44	3404.44	3404.44	1459.29	1584.98	1648.22	0.216675	0.474419	0.582186	0.0291093	0.0205803
Metalasia densa	373646	379423	-34.821	-22.8293	-31.2556	2.08359	3404.44	997.409	94344.3	279302	11342.7	193602	180044	7709.15	235892	137754	5905.26	94687.7	284735	5909.34	195696	183726	4027.13	238672	140751	2908.42	-0.0416667	-0.0416667	-0.0416667	0.875	0.958333	1.16667	-31.4403	-31.7986	-32.0161	2.08359	2.08359	2.08359	3404.44	3404.44	3404.44	975.265	981.76	984.443	0.252497	0.518142	0.631324	0.0303568	0.0206322
Microglossa pyrifolia	3.22288e+06	3.43569e+06	-26.8626	18.754	-0.0532325	-3.88369	5776.23	864.611	303927	2.91895e+06	443402	762949	2.45993e+06	385748	944669	2.27821e+06	332831	336490	3.0992e+06	263155	837786	2.5979e+06	247776	1.03922e+06	2.39647e+06	214576	7.91667	7.91667	7.91667	1.16667	1.16667	1.16667	-1.53263	-1.90558	-1.86119	-3.88369	-3.88369	-3.88369	5776.23	5776.23	5776.23	934.202	995.342	1003.01	0.094303	0.236729	0.293113	0.137579	0.11969
Mimulopsis solmsii	709096	782445	-26.321	17.5874	2.99582	0.0501744	5776.23	1561.61	112394	596702	382167	228345	480751	279861	290484	418612	240159	117770	664674	314195	242846	539599	221013	308794	473651	185120	4.08333	4.08333	4.08333	0.0416667	0.833333	0.916667	-0.780209	-0.547952	-0.453629	-3.88369	-3.88369	-3.88369	5776.23	5776.23	5776.23	1344.2	1450.9	1495.2	0.158503	0.322022	0.409654	0.53895	0.394673
Mimusops kummel	2.90252e+06	3.27038e+06	-17.1126	15.504	5.19668	-3.88369	5776.23	813.788	61453.6	2.84106e+06	3.9764e+06	123841	2.77868e+06	3.99327e+06	141183	2.76133e+06	4.09138e+06	68997.8	3.20138e+06	3.61608e+06	147704	3.12268e+06	3.64927e+06	169135	3.10125e+06	3.75147e+06	16.8333	16.8333	16.8333	-0.0416667	-0.125	-0.208333	0.0420805	0.0339817	0.0616535	-3.88369	-3.88369	-3.88369	5776.23	5776.23	5776.23	733.985	737.89	740.694	0.0211725	0.0426668	0.0486416	1.36998	1.3758
Mitragyna rubrostipulata	481951	515200	-26.6543	14.4624	-1.11254	0	5776.23	1565.34	71224.7	410727	378921	151723	330229	258271	240973	240979	151568	74048.8	441151	348497	157895	357305	231194	251851	263349	129198	8.125	8.125	8.125	2.16667	2.16667	2.20833	-2.23031	-2.21825	-1.70833	-3.88369	-3.88369	-3.88369	5776.23	5776.23	5776.23	1218.23	1329.52	1426.98	0.147784	0.314809	0.499994	0.786223	0.535886
Momordica foetida	2.4482e+06	2.58865e+06	-34.821	17.5874	-1.53974	-156.845	5776.23	962.14	491655	1.95655e+06	169910	1.15815e+06	1.29005e+06	137337	1.32199e+06	1.12621e+06	128338	514751	2.0739e+06	52555.1	1.2061e+06	1.38256e+06	44835.6	1.3758e+06	1.21285e+06	41702.6	-0.208333	-0.25	-0.25	0.0416667	0.833333	2.45833	-1.8702	-2.38741	-2.39304	-156.845	-156.845	-156.845	5776.23	5776.23	5776.23	1074.85	1268.66	1321.43	0.200823	0.47306	0.539983	0.069402	0.0560973
Monopsis decipiens	349790	352490	-34.571	-11.5376	-26.5907	14.1339	3404.44	1393.86	74281.9	275508	120269	174510	175280	42625.9	189470	160320	29530.9	74851.5	277638	118139	175555	176935	40970.8	190589	161901	27949.8	-0.0416667	-0.125	-0.333333	-24.9167	-24.7917	-24.7917	-20.0055	-23.5351	-24.7101	20.2287	101.147	101.147	5776.23	5776.23	5776.23	1717.82	1794.7	1786.92	0.212361	0.4989	0.541669	0.343832	0.121861
Monopsis stellarioides	504065	546447	-34.821	14.5457	-10.4398	2.13219	4782.19	1567.93	103380	400685	77537.6	222927	281138	64467.1	300920	203145	43059.1	112123	434324	43898.3	244326	302121	43484.5	327072	219375	26829.4	-0.0416667	-0.0416667	-0.0416667	-3	-3	-3	-11.169	-14.5329	-14.2923	0.0662005	3.01753	3.01753	4782.19	5357	5357	1681.5	1747.28	1815.18	0.205093	0.442258	0.596986	0.153825	0.127894
Montinia caryophyllacea	1.03079e+06	1.03539e+06	-34.821	-6.03764	-27.7122	-171.407	2803.38	910.932	88713.8	942075	121530	92161.4	938627	122337	105303	925486	90475.9	88714.6	946672	116932	92164.4	943222	117742	105306	930081	85880.9	-0.0416667	-0.0416667	-0.0416667	0.166667	-0.375	0.0416667	-28.3965	-28.3308	-28.4141	-171.407	-171.407	-171.407	2934.39	3071.85	2915.48	906.53	894.537	899.663	0.086064	0.0894087	0.102158	0.1179	0.118683
Moraea elliotii	313674	316634	-34.7793	-9.45431	-29.5095	2.13219	3404.44	1200.94	38525.2	275149	7214.86	120521	193153	2853.43	128824	184850	2709.57	39031.5	277602	4761.44	121770	194863	1142.69	130155	186479	1080.78	-0.125	-0.125	-0.125	-0.25	-0.25	-0.25	-29.5301	-29.6638	-29.7407	2.13219	3.0496	3.0496	3404.44	3404.44	3404.44	1207.53	1268.2	1282.23	0.122819	0.384225	0.410693	0.0230011	0.00909682
Moraea spathulata	116771	118457	-34.821	-11.5376	-29.85	2.08359	3404.44	1367.71	44383.3	72387.4	1469.02	91412.9	25357.7	805.991	98960.1	17810.5	623.008	44663.7	73793.5	62.8595	92293.5	26163.7	0	100024	18433.6	0	-0.0416667	-0.125	-0.25	-0.0833333	3.83333	8.25	-30.0895	-30.2273	-30.0996	3.01753	4.01767	31.5972	3404.44	3404.44	3404.44	1525.05	2087.92	2303.53	0.380089	0.782841	0.847474	0.0125804	0.00690234
Moraea stricta	897393	937417	-34.821	14.5874	-15.9983	0	5776.23	1497.71	208810	688583	38596.3	433509	463884	27144.3	524008	373384	23150.4	217653	719764	7414.96	450314	487103	3924.93	544152	393265	3270.31	-0.0416667	-0.0416667	-0.0416667	-0.25	-0.166667	-0.166667	-15.8307	-17.7325	-18.5753	0	2.08359	2.08359	5776.23	5776.23	5776.23	1592.39	1649.22	1665	0.232685	0.483076	0.583923	0.0430094	0.0302479
Morella serrata	1.53193e+06	1.55399e+06	-34.821	3.71236	-20.4906	0	5776.23	1052.64	458872	1.07305e+06	252704	780942	750984	140216	900786	631139	91280.7	464496	1.08949e+06	236265	792041	761947	129253	914006	639982	82437.8	-0.0416667	-0.0416667	-0.0416667	-13.9167	-13.9167	-13.875	-17.6672	-20.3049	-21.4598	-63.055	-63.055	-63.055	5776.23	5776.23	5776.23	1244.69	1306.32	1320.13	0.29954	0.509778	0.588009	0.164958	0.0915294
Myrianthus holstii	211155	235326	-26.6543	8.00403	-3.43527	1.03319	5776.23	1416.23	24126	187029	573986	48002.8	163152	505064	58270.1	152885	477322	26142.6	209183	551831	51104	184222	483994	61499.9	173826	456381	8.04167	8.04167	8.04167	-4.125	-3.45833	-4.04167	-5.52586	-6.52098	-6.81335	0.0660816	0.0660816	0.0660816	5776.23	5776.23	5776.23	1132.35	1221.65	1227.62	0.114258	0.227335	0.275959	2.71832	2.39191
Myrothamnus flabellifolius	1.26676e+06	1.28641e+06	-30.946	3.42069	-17.2571	-142.585	5776.23	1297.01	579408	687353	35258.2	964340	302421	23002.8	1.02044e+06	246319	20473.1	587259	699155	23456	979191	307223	18201.1	1.03646e+06	249951	16841.1	0.291667	0.208333	0.208333	0.875	0.875	1.25	-18.7454	-21.5744	-22.4276	-75.8771	-49.0577	-18.7382	5776.23	5776.23	5776.23	1439.61	1631.05	1674.12	0.457393	0.761264	0.805552	0.0278334	0.0181588
Myrsine africana	1.38594e+06	1.43363e+06	-34.821	21.879	-16.4707	-4.81778	5776.23	1423.1	461063	924881	68961.3	798055	587889	33083	911629	474315	23618	469551	964078	29764.5	822115	611514	9457.78	941783	491846	6087.39	-0.0416667	-0.0416667	-0.0416667	4.16667	4.29167	4.29167	-17.4752	-20.7425	-22.2043	-171.407	-171.407	-171.407	5776.23	5776.23	5776.23	1496.63	1521.75	1514.68	0.332671	0.575821	0.657767	0.0497577	0.0238704
Nemesia fruticans	385746	392420	-34.821	-17.746	-30.0401	-156.845	3231.63	1154.5	76037.9	309708	104617	200323	185423	68371.6	229202	156544	60774.1	78205.4	314214	100111	204702	187717	66077	234000	158419	58898.9	-0.0416667	-0.0416667	-0.0416667	-8.45833	-8.45833	-8.45833	-29.3399	-30.0883	-30.1776	0.0662005	2.08359	2.08359	3404.44	3404.44	3404.44	1260.11	1359.71	1415.83	0.197119	0.519314	0.594179	0.271207	0.177245
Neoboutonia macrocalyx	384834	446492	-20.446	13.0874	-1.67651	1	5776.23	1490.41	52255.7	332578	657031	106044	278790	572397	147125	237709	452638	60939.3	385553	604057	121281	325211	525976	168760	277732	412615	14.3333	14.3333	14.3333	-6.5	-5.75	-5.75	-2.56853	-2.87301	-3.45091	-156.845	-156.845	-156.845	5776.23	5776.23	5776.23	1456.19	1503.92	1543.5	0.135788	0.275558	0.382308	1.70731	1.48739
Neocussonia longipedicellata	112426	113542	-24.9876	-12.4543	-18.9259	0	2768.1	1066.5	30249.7	82176.5	677.561	65588.2	46838	193.283	72587.6	39838.6	143.741	30808.3	82733.8	120.21	66510.9	47031.2	0	73559.8	39982.3	0	0	-0.0416667	-0.0416667	0	0	0	-18.9213	-18.9912	-19.0661	0	32.1713	54.0475	2768.1	2768.1	2768.1	1181.81	1340.67	1381.92	0.269063	0.583389	0.645647	0.00602672	0.0017192
Nervilia simplex	1.57862e+06	1.63069e+06	-27.571	14.4624	-7.84098	-3.88369	4782.19	1071.44	320066	1.25855e+06	218884	458409	1.12021e+06	258574	704015	874602	135745	327138	1.30355e+06	173881	468389	1.1623e+06	216479	724904	905788	104559	1.5	1.5	1.5	-1.16667	-0.875	-0.875	-7.69605	-6.97725	-7.91881	-3.88369	-3.88369	-3.88369	4782.19	4782.19	4782.19	1070	1055.7	1090.38	0.202751	0.290387	0.445969	0.138656	0.163798
Newtonia buchananii	719298	797114	-26.8626	9.96236	-4.35895	0	5776.23	1291.96	222409	496888	701763	454407	264891	499653	516579	202719	428081	238558	558556	640096	500538	296576	467967	569865	227249	403551	7.125	7.125	7.125	-4.16667	-3.95833	-3.95833	-5.97261	-7.71038	-8.5373	-63.055	-63.055	-63.055	5776.23	5776.23	5776.23	1526.61	1744.96	1798.25	0.309203	0.631737	0.718171	0.975623	0.69464
Noronhia mildbraedii	448753	495521	-11.6126	14.5457	2.46737	1	5776.23	1590.65	40787.1	407966	323715	67274.4	381479	278256	94310.4	354443	257784	46984.9	448536	283145	77042.6	418479	241256	105301	390220	222007	19.7083	19.7083	19.7083	-1.16667	-0.666667	-0.666667	-3.16922	-3.34772	-3.5523	-3.88369	-3.88369	-3.88369	5776.23	5776.23	5776.23	1396.53	1467.92	1494.05	0.0908897	0.149914	0.210161	0.721364	0.620064
Nuxia congesta	1.15766e+06	1.22901e+06	-34.821	17.629	-10.24	-3.88369	5776.23	1246.39	312958	844706	122593	619547	538117	80965.2	802119	355544	58756	326955	902052	65246.4	651024	577984	41098.5	843212	385796	28504.4	-0.0416667	-0.0416667	-0.0416667	0.0416667	0.0416667	0.0833333	-10.771	-13.6258	-14.6235	-171.407	-171.407	-171.407	5776.23	5776.23	5776.23	1350.91	1517.79	1582.3	0.270336	0.53517	0.692878	0.105897	0.0699385
Nuxia floribunda	504033	527740	-34.821	3.92069	-18.4884	0	5776.23	1330.2	144285	359748	115706	288136	215897	71897.9	350113	153920	46582.7	149043	378697	96755.8	300616	227124	60670.5	364986	162755	37748	-0.0416667	-0.0416667	-0.0416667	-7.29167	-7.25	-7.25	-15.5067	-18.2964	-18.387	-63.055	1	3.01753	5722.6	5776.23	5776.23	1570.39	1628.91	1662	0.286262	0.571661	0.694624	0.229559	0.142645
Ochna holstii	1.13501e+06	1.19245e+06	-34.821	17.5457	-8.94333	0	5776.23	1257.77	265020	869994	722360	562350	572664	464284	678953	456061	395164	274176	918273	674081	581845	610604	426344	701036	491413	359812	-0.25	-0.375	-0.375	0	0.875	1.875	-5.64259	-6.33178	-6.64256	-171.407	-171.407	-171.407	5776.23	5776.23	5776.23	1077.51	1205.56	1245.61	0.233495	0.495456	0.598189	0.636432	0.409055
Ocotea racemosa	151842	154886	-25.446	-12.121	-18.289	-1	2768.1	738.789	30997.6	120845	2474.69	67398.7	84443.6	1719.42	96999.5	54842.8	1372.8	31587.2	123299	20.2229	68723.3	86163	0	98670.7	56215.6	0	-0.416667	-0.416667	-0.416667	0	0	0	-18.1476	-18.0581	-17.549	-0.933405	-0.933405	0	2768.1	2768.1	2768.1	743.089	742.958	665.992	0.204144	0.443873	0.638817	0.0162978	0.0113237
Oncostemum botryoides	114481	116210	-24.9043	-12.4543	-18.6097	0	2768.1	823.113	18062.2	96419.2	1512.27	52959.1	61522.3	555.382	68770.3	45711.1	410.368	18621.8	97587.8	343.617	54131.9	62077.7	0	70088.1	46121.4	0	-0.0833333	-0.291667	-0.291667	0	0.0416667	0.0416667	-18.6642	-18.875	-19.0899	0	0	0	2768.1	2768.1	2768.1	880.762	1030.26	1084.05	0.157774	0.4626	0.600712	0.0132097	0.00485129
Ornithogalum graminifolium	48564.6	50658.4	-34.821	-26.871	-32.4304	3.0496	3404.44	813.526	11092.6	37472	1851.09	14542.8	34021.8	1512.17	18835.6	29729	1251.57	11487.3	39171.1	151.907	15294.8	35363.6	170.42	19811.9	30846.5	134.059	-0.0416667	-0.0416667	-0.0416667	-0.291667	-0.291667	-0.291667	-32.6903	-32.64	-32.6488	3.0496	3.0496	3.0496	3404.44	3404.44	3404.44	738.278	774.354	769.704	0.22841	0.299452	0.387845	0.0381159	0.0311372
Ornithogalum juncifolium	199622	203151	-34.821	-22.746	-31.5634	2.13219	3404.44	1014.07	13843	185779	3659.42	16457.5	183165	3623.22	16136.5	183486	3642.75	14009.2	189142	297.132	16678.2	186473	315.419	16410.3	186740	388.021	-0.0416667	-0.0416667	-0.0416667	0.0416667	0	0.0416667	-31.6329	-31.5871	-31.6001	2.13219	2.13219	2.13219	3404.44	3404.44	3404.44	1020.51	1016.6	1021.92	0.0693458	0.0824434	0.0808354	0.0183317	0.0181504
Osyridicarpos schimperianus	780914	804935	-34.821	17.5874	-15.4319	0	4782.19	1240.34	179826	601088	229014	378973	401940	130281	428548	352365	106534	187073	617862	212240	396407	408527	123693	447474	357461	101438	-0.0416667	-0.0416667	-0.0416667	-4.41667	-4.41667	-4.41667	-15.7326	-20.2504	-21.8717	-171.407	-171.407	-171.407	4782.19	5357	5357	1299.49	1325.95	1307.58	0.230276	0.485295	0.548778	0.293264	0.166831
Osyris compressa	160405	163355	-34.821	-11.5376	-31.5839	2.04996	3390.15	979.95	40541.8	119863	217047	85063.5	75341.2	114279	111464	48941	90087.9	41217.5	122137	214773	86216.7	77138.1	112482	112913	50441.7	88587.1	-0.0416667	-0.0416667	-0.0416667	-29.125	-28.875	-27	-14.5738	-17.293	-16.2582	-63.055	-63.055	-3.88369	5776.23	5776.23	5776.23	1780.95	1893.44	2018.56	0.252747	0.530305	0.694891	1.35312	0.712439
Otiophora pauciflora	243586	253642	-25.0293	3.92069	-15.8194	0	5776.23	1172.67	30402.4	213184	560349	83371	160215	367307	97118.5	146468	300565	32255	221387	552145	87188.3	166454	361069	101481	152162	294871	9.75	9.75	9.75	-9.875	-9.5	-9.41667	-21.9246	-22.0851	-21.8237	0	0	0	5776.23	5776.23	5776.23	1293.56	1355.58	1368.96	0.124812	0.342265	0.398703	2.30041	1.50791
Oxalis obliquifolia	2.12443e+06	2.1679e+06	-34.821	22.004	-20.9299	2.08359	5776.23	1271.91	812619	1.31181e+06	76027.3	1.44747e+06	676956	17395	1.59929e+06	525135	11689.8	824526	1.34337e+06	44459.7	1.47534e+06	692559	1792.18	1.63147e+06	536430	395.12	-0.0416667	-0.0416667	-0.0416667	0.125	4.41667	4.45833	-23.4449	-26.5337	-27.4398	-156.845	3.01753	3.01753	5776.23	5776.23	5776.23	1328.97	1411.06	1427.03	0.382512	0.681346	0.752811	0.0357872	0.00818811
Oxalis obtusa	86764.2	89916.9	-34.7793	-26.871	-31.8274	2.08359	1919.95	488.349	3996.45	82767.8	27146.6	18316.3	68447.9	21699.1	19817.6	66946.6	20411.9	4044.86	85872	24042.3	18597.6	71319.3	18827.8	20302.5	69614.4	17744.1	-0.0416667	-0.0416667	-0.0416667	-2.54167	-2.54167	-2.54167	-30.8612	-30.8415	-30.8739	-141.827	-141.827	-141.827	1966.82	1966.82	1966.82	503.439	469.058	464.769	0.046061	0.211104	0.228408	0.312877	0.250093
Oxalis smithiana	220401	222244	-34.7376	-22.621	-30.7927	3.37115	3404.44	1287.2	18670.7	201731	19987.3	45579.9	174822	17451	45857.2	174544	29779.7	18773.5	203470	18247.6	45823.3	176421	15851.9	46154.5	176089	28234.5	0	-0.0416667	-0.0416667	-2.54167	-2.45833	-2.45833	-30.3751	-30.377	-30.3856	1.05408	1.05408	1.05408	3404.44	3404.44	3404.44	1239.14	1279.77	1309.5	0.0847121	0.206804	0.208062	0.090686	0.0791784
Panicum hochstetteri	497531	548458	-11.5293	15.004	4.59135	0.0167461	5776.23	1493.05	8704.43	488827	60005.9	14248.8	483282	57679.5	21306.5	476224	58445.5	10204.8	538253	10579	15919.6	532539	8423.13	23428.9	525029	9640.54	0.0833333	0.0833333	0.0833333	0	0	0	4.37018	4.41948	4.36912	0.0167461	0.0167461	0.0167461	5776.23	5776.23	5776.23	1513.25	1512.02	1504.46	0.0174952	0.028639	0.0428245	0.120607	0.115932
Paracarphalea kirondron	46182.3	47651	-24.821	-12.2043	-18.29	-1	2409.26	400.59	7156.35	39026	28010.5	9152.19	37030.1	22720.9	7969.5	38212.8	77917.8	7297.61	40353.4	26683.1	9272.65	38378.4	21372.7	8175.6	39475.4	76655.3	0	0.0416667	0.125	0.125	0.125	0.125	-19.9273	-19.6908	-20.1359	-0.933405	0.0167004	0.115575	2498.93	2498.93	2498.93	510.966	565.434	707.125	0.154959	0.198175	0.172566	0.60652	0.491983
Pauridiantha paucinervis	492941	541664	-25.0293	9.33736	-7.94125	0	5776.23	1345.72	116791	376150	540019	251919	241022	347063	286778	206164	300993	126838	414826	501343	276246	265418	322668	315467	226197	280959	9.75	9.75	9.75	-7.41667	-7.33333	-5.41667	-7.20875	-8.50786	-9.05235	4.01767	4.01767	4.01767	5776.23	5776.23	5776.23	1554.22	1756.07	1791.4	0.236927	0.511052	0.581769	1.0955	0.704066
Pavonia urens	2.16171e+06	2.25817e+06	-31.0293	17.5874	-4.50738	-1	5776.23	1297.56	752941	1.40877e+06	573986	1.40118e+06	760537	271015	1.53135e+06	630359	218701	768819	1.48935e+06	493405	1.44314e+06	815028	216525	1.58036e+06	677807	171252	3.75	3.75	3.75	0.0416667	2.45833	2.83333	-8.21656	-9.89058	-9.65449	-139.05	0.0331785	0.0331785	5776.23	5776.23	5776.23	1306.78	1568.95	1611.97	0.348308	0.648179	0.708398	0.265524	0.125371
Peddiea africana	245030	250299	-34.571	-0.995973	-19.4562	0	5776.23	1069.65	6886.75	238143	3.23942e+06	7653.73	237376	3.27356e+06	7998.56	237032	3.2663e+06	6920.11	243378	3.23419e+06	7765.97	242533	3.26841e+06	8133.89	242165	3.26116e+06	0	0	0	-16.75	-16.75	-16.7917	0.577875	0.601447	0.608094	-3.88369	-3.88369	-3.88369	5776.23	5776.23	5776.23	778.562	777.004	779.229	0.0281057	0.0312359	0.0326431	13.2205	13.3598
Pelargonium alchemilloides	466111	471472	-34.821	-11.5376	-30.1731	0	3404.44	1158.13	122109	344002	5787.05	242530	223581	4239.46	289268	176842	3575.45	123830	347642	2147.21	244805	226667	1152.7	291862	179610	807.807	-0.0416667	-0.0416667	-0.0416667	-0.541667	-0.541667	4.33333	-30.6316	-31.2597	-31.5119	2.08359	2.08359	2.08359	3404.44	3404.44	3404.44	1164.6	1168.69	1183.05	0.261974	0.520327	0.6206	0.0124156	0.00909539
Pelargonium luridum	729691	738770	-34.821	2.62903	-21.1561	1.03296	4209.56	1313.36	241590	488101	10401.5	437646	292045	3423.24	504272	225419	2642.34	245494	493276	5226.85	444010	294760	707.878	511061	227708	352.632	-0.0416667	-0.0833333	-0.125	3.29167	3.29167	3.29167	-23.254	-26.0222	-26.8975	2.13219	3.01753	8.76481	4209.56	4209.56	4209.56	1358.6	1429.04	1449.98	0.331085	0.599769	0.691077	0.0142547	0.00469136
Pelargonium multicaule	389012	391693	-34.821	-22.8293	-30.0299	2.08359	3404.44	1279.39	105365	283647	7960.41	244997	144015	4542.52	282792	106220	3988.78	106565	285129	6478.89	246697	144997	3561	284705	106989	3220.16	-0.0833333	-0.0833333	-0.0833333	0.125	0.958333	1.16667	-30.0626	-30.2987	-30.3877	1	1	1	3404.44	3382.29	3382.29	1348.92	1521.87	1566.35	0.270853	0.629792	0.726949	0.0204631	0.0116771
Pellaea dura	1.05735e+06	1.14002e+06	-34.821	9.12903	-11.712	-1	5776.23	790.597	77124.7	980221	1.64339e+06	169764	887581	1.30196e+06	205302	852044	1.2502e+06	78583.9	1.06144e+06	1.56217e+06	174146	965874	1.22367e+06	210747	929273	1.17297e+06	-0.0416667	-0.0416667	-0.0416667	-6.04167	-5.875	-5.83333	-3.54566	-3.51375	-3.37538	-3.88369	-3.88369	-3.88369	5776.23	5776.23	5776.23	985.928	1064.87	1081.18	0.0729418	0.160557	0.194167	1.55426	1.23135
Pentanisia angustifolia	372807	375955	-34.571	-22.496	-27.8319	2.13219	3404.44	1223.19	2373.03	370434	2.67731e+06	3457.77	369350	2.66139e+06	3149.11	369658	2.69583e+06	2444.94	373510	2.67423e+06	3595.71	372359	2.65838e+06	3294.97	372660	2.69283e+06	0	0	0	-16.3333	-16.3333	-16.3333	-15.9635	-15.9491	-16.0208	0	0	0	3404.44	3404.44	3404.44	923.163	929.315	926.896	0.00636528	0.00927495	0.00844701	7.18147	7.13879
Pentas zanzibarica	461540	500016	-26.8626	5.21236	-6.26533	0	5776.23	1191.73	65944.9	395595	916323	97734.5	363805	879069	161439	300100	694306	68710.2	431306	880612	102637	397380	845495	169221	330795	663611	7.91667	7.91667	7.91667	-12.375	-12.375	-12.375	-2.86082	-2.18744	-1.65837	-3.88369	-3.88369	-3.88369	5776.23	5776.23	5776.23	1184.73	1232.68	1285.58	0.14288	0.211757	0.349784	1.98536	1.90464
Peperomia fernandopoiana	949842	1.01225e+06	-11.5293	13.4207	2.26593	0.0167461	5776.23	1031.43	3851.24	945991	266064	5403.06	944439	292020	5934.04	943908	291645	4179.01	1.00807e+06	203986	5831.59	1.00642e+06	230043	6362.64	1.00588e+06	229669	6.58333	6.58333	6.58333	-0.375	-0.375	-0.375	1.92842	1.90771	1.9136	-3.88369	-3.88369	-3.88369	5776.23	5776.23	5776.23	975.871	974.919	977.038	0.00405461	0.00568838	0.0062474	0.280114	0.30744
Peperomia molleri	1.8579e+06	1.98386e+06	-20.4876	14.5874	2.22851	-3.88369	5776.23	1014.65	11010.4	1.84689e+06	626700	14403.9	1.84349e+06	643816	11969.6	1.84593e+06	660733	11672.9	1.97219e+06	501396	15340.7	1.96852e+06	518786	12790.6	1.97107e+06	535587	13.4583	13.4583	13.4583	-2.16667	-2.16667	-2.16667	-0.876623	-0.85443	-0.806327	-3.88369	-3.88369	-3.88369	5776.23	5776.23	5776.23	990.378	988.59	988.817	0.0059263	0.00775279	0.00644254	0.337317	0.346529
Peperomia retusa	1.08691e+06	1.15204e+06	-34.821	14.5874	-12.5157	0.983302	5776.23	1426	258372	828539	83683.3	543814	543097	60883.4	629244	457668	53158	272781	879260	32962.3	574722	577319	26661.4	666556	485486	25340.1	-0.0416667	-0.0416667	-0.0416667	-2.95833	-2.16667	-2.16667	-13.2966	-15.0327	-16.2954	-103.783	-63.055	-63.055	5776.23	5776.23	5776.23	1539.49	1638.29	1647.8	0.237712	0.50033	0.578928	0.0769919	0.056015
Peponium vogelii	882428	946596	-26.8626	17.5874	-1.8634	-3.88369	5776.23	1434.75	283146	599282	239740	552468	329960	175370	621266	261162	149554	295738	650858	188165	581230	365365	139964	655735	290861	119855	3.41667	3.41667	3.41667	0.0416667	0.0416667	0.0416667	-6.43145	-7.64514	-8.067	-3.88369	2.13219	2.13219	5776.23	5776.23	5776.23	1564.03	1743.89	1779.06	0.320871	0.626077	0.704042	0.271683	0.198736
Periploca linearifolia	676852	741379	-16.071	17.5874	0.630847	323.332	5776.23	1833.43	255726	421126	72589.5	458399	218453	31857.8	524978	151874	24327.4	269061	472318	21397	493963	247416	2894.68	566171	175208	993.096	9.04167	8.95833	8.95833	0	2.04167	2.04167	1.27189	2.64901	3.6508	457.032	755.487	962.843	5776.23	5776.23	5776.23	1999.33	2296.22	2442.47	0.377817	0.677251	0.775618	0.107246	0.0470675
Persicaria setosula	1.21818e+06	1.30355e+06	-26.446	17.5874	0.74981	-3.88369	5776.23	1382.35	396004	822173	264332	803739	414438	173455	902611	315565	135442	406680	896868	189636	835053	468495	119397	947094	356454	94553.2	7.95833	7.95833	7.95833	0.0416667	2.66667	2.83333	-4.12485	-4.85121	-4.73233	3.01647	3.01753	3.01753	5776.23	5776.23	5776.23	1492.17	1792.83	1894.49	0.325079	0.659788	0.740953	0.21699	0.142389
Phaulopsis imbricata	5.20315e+06	5.40889e+06	-34.821	18.754	-2.59625	-3.88369	5776.23	826.153	319922	4.88323e+06	264401	821627	4.38152e+06	256663	899952	4.3032e+06	254240	325464	5.08343e+06	64202.9	833637	4.57525e+06	62932.6	914004	4.49489e+06	62551.3	-0.0416667	-0.0416667	-0.0416667	0	1.20833	1.20833	-2.63202	-2.79127	-2.82537	-3.88369	-3.88369	-3.88369	5776.23	5776.23	5776.23	860.301	884.351	887.874	0.0614862	0.15791	0.172963	0.0508156	0.0493284
Phlegmariurus dacrydioides	211722	228741	-34.3626	13.2957	-6.04664	8.91737	5776.23	1864.19	47032.4	164690	21787.8	107978	103745	15005.5	139613	72108.9	9965.16	48862	179879	6598.99	113724	115016	3733.62	148432	80309.2	1764.95	-0.0416667	-0.0833333	-0.0833333	-0.0833333	-0.0833333	0.0416667	-4.31779	-3.13514	-1.2372	139.862	185.615	185.615	5776.23	5776.23	5776.23	2022.3	2213.49	2315.62	0.222142	0.509997	0.659418	0.102907	0.0708733
Phragmanthera usuiensis	1.27434e+06	1.34584e+06	-26.8626	17.5457	-2.79652	-11.4637	5776.23	1235.4	582611	691733	289946	1.01922e+06	255120	126277	1.11579e+06	158558	60237	599491	746352	235327	1.06007e+06	285772	95625.6	1.16567e+06	180171	38624.8	7.91667	7.91667	7.91667	3.375	3.5	4.16667	-6.65321	-8.54802	-6.4457	-171.407	-171.407	-171.407	5776.23	5776.23	5776.23	1314.8	1692.85	1822.07	0.457185	0.799803	0.875576	0.227526	0.0990916
Phyllanthus nummulariifolius	2.26509e+06	2.36475e+06	-31.0293	15.4207	-5.37071	-1	5776.23	929.64	517794	1.74729e+06	171976	1.28921e+06	975878	104564	1.43675e+06	828341	88425.8	534576	1.83018e+06	89090.3	1.33509e+06	1.02967e+06	50771.6	1.48903e+06	875728	41038.6	3.66667	3.54167	3.54167	0.0416667	0.5	0.5	-5.82447	-7.85734	-8.09874	-0.933405	-0.933405	-0.933405	5776.23	5776.23	5776.23	1058.33	1336.58	1386.48	0.228598	0.569165	0.6343	0.0759246	0.0461632
Phyllanthus ovalifolius	2.01258e+06	2.17033e+06	-26.8626	19.829	-1.26628	0	5776.23	1182.99	488434	1.52414e+06	863739	1.08133e+06	931245	516154	1.2247e+06	787880	456588	509384	1.66094e+06	726938	1.15142e+06	1.0189e+06	428495	1.30781e+06	862513	381955	7.91667	7.91667	7.91667	0	0.866667	0.866667	-5.39812	-7.93599	-8.32227	-171.407	-171.407	-171.407	5776.23	5776.23	5776.23	1170.81	1416.45	1460.61	0.242691	0.537287	0.608522	0.429171	0.256464
Phyllopentas schimperi	287932	320072	-16.071	14.4624	1.58887	2.25047	5776.23	2010.81	58543	229389	100390	131281	156650	65858.4	174279	113653	35070.6	62240	257832	71946.4	139916	180156	42352.4	187077	132996	15727.4	14.5417	14.375	14.3333	0.375	1.04167	1.04167	-4.24473	-3.80182	-1.77972	3	223.262	515.177	5776.23	5776.23	5776.23	2021.84	2208.39	2361.89	0.203323	0.455946	0.605279	0.348659	0.228729
Phytolacca dodecandra	2.43514e+06	2.58333e+06	-34.821	17.5457	-4.75699	-3.88369	5776.23	1101.23	458620	1.97652e+06	349850	1.04439e+06	1.39075e+06	245544	1.21328e+06	1.22186e+06	225424	481277	2.10205e+06	224324	1.10436e+06	1.47897e+06	157330	1.28198e+06	1.30134e+06	145945	-0.0416667	-0.0416667	-0.0416667	0	0	0.875	-5.1159	-5.94511	-6.12365	-63.055	-63.055	-63.055	5776.23	5776.23	5776.23	1149.46	1271.05	1289.32	0.188334	0.428883	0.498237	0.143667	0.100833
Pilea rivularis	514559	555854	-34.821	13.2957	-6.14731	2.1025	5776.23	1554.22	166712	347846	57030.9	299668	214890	28397.1	368574	145985	20612.6	173178	382676	22201.3	314917	240937	2350.44	389809	166045	552.007	-0.0416667	-0.125	-0.25	-0.0833333	-0.0416667	0.0416667	-4.95827	-4.41909	-3.86253	4.01767	18.9169	31.5972	5776.23	5776.23	5776.23	1722.18	1933.48	2004.75	0.323991	0.58238	0.716291	0.110835	0.0551874
Pilea tetraphylla	1.11032e+06	1.17415e+06	-24.9876	14.754	-4.40946	-1	5776.23	1483.82	291350	818975	179991	574245	536080	65249.3	651598	458727	54813.4	301040	873105	125860	598178	575967	25362.1	679498	494647	18893.4	0	0	0	0.5	0.708333	0.791667	-3.35899	-2.82561	-3.09189	0	0.0167004	0.0167004	5776.23	5776.23	5776.23	1473.81	1711.28	1745.58	0.2624	0.517186	0.586853	0.162107	0.058766
Piloselloides hirsuta	396491	404105	-34.821	15.5874	-25.9852	0	4800.85	1146.28	102788	293703	24968.8	206000	190491	16842	278705	117786	12357	105088	299018	19654.1	210207	193898	13434.7	283647	120458	9684.67	-0.0416667	-0.0416667	-0.0833333	1.125	2.70833	4.91667	-25.3331	-26.3004	-26.8607	-3.88369	-3.88369	-3.88369	5776.23	5776.23	5776.23	1220.68	1358.54	1468.03	0.259244	0.519559	0.702929	0.0629746	0.0424776
Piper capense	1.14058e+06	1.20222e+06	-34.821	14.5874	-8.33243	0.116719	5776.23	1182.03	374314	766264	70723.2	699530	441049	36499.8	823715	316864	27821.6	391953	810262	26725.7	731624	470591	6957.46	860717	341498	3187.28	-0.0416667	-0.0416667	-0.0416667	-0.5	-0.458333	-0.166667	-9.55008	-13.2158	-11.1544	-63.055	-63.055	-63.055	5776.23	5776.23	5776.23	1326.12	1488.07	1563.19	0.328179	0.613311	0.72219	0.0620064	0.0320011
Piptostigma fasciculatum	710791	732315	-9.52931	11.129	2.04641	-3.88369	4199.15	442.076	108808	601983	680608	173351	537441	677283	346701	364091	466912	109947	622368	660224	174689	557627	657097	350466	381850	449153	20.125	20.0833	20	-4.79167	-4.79167	-4.54167	2.37252	3.15906	3.92856	-3.88369	-3.88369	-3.88369	5776.23	5776.23	5776.23	931.551	1011.76	1061.09	0.15308	0.243884	0.487767	0.957536	0.952858
Plantago palmata	387216	435666	-19.9876	13.5457	3.07058	8.00028	5776.23	1915.66	66219	320997	109555	140671	246545	75062.9	168022	219194	67252.9	70825.6	364841	65710.9	151902	283765	37843.5	181948	253718	32728.6	12.0833	11.9167	11.8333	0.0833333	0.125	0.125	-1.485	-0.802662	-0.6262	3	3.01671	3.01671	5776.23	5776.23	5776.23	1914.1	2040.77	2077.02	0.171013	0.363287	0.433923	0.282929	0.193853
Platylepis glandulosa	676019	721760	-31.0293	18.754	-0.857718	-3.88369	5776.23	906.071	153075	522944	313432	298117	377902	265583	380205	295814	204049	162831	558929	277446	317494	404267	239218	403733	318028	181836	3.75	3.75	3.75	0	3.33333	3.54167	-0.829022	-1.48602	-1.29667	-3.88369	-3.88369	-3.88369	5776.23	5776.23	5776.23	1006.66	1227.61	1242.26	0.226436	0.44099	0.562417	0.463643	0.392863
Plectranthus fruticosus	261585	264039	-34.821	-11.5376	-28.6425	2.08359	3390.15	1163.97	95992.6	165593	461100	179446	82139.8	259481	210310	51275.9	193022	96607.4	167431	459261	180679	83359.1	258262	211774	52265	192033	-0.0416667	-0.0416667	-0.0416667	-19.8333	-19.7917	-19.7917	-11.4329	-10.4577	-9.36264	-171.407	-171.407	-171.407	5776.23	5776.23	5776.23	1619.83	1847.74	2003.7	0.366965	0.685993	0.80398	1.76271	0.991955
Plectranthus laxiflorus	607290	637127	-34.821	13.4207	-13.0673	3	5776.23	1588.64	229529	377761	63550.1	413307	193983	38194.4	486731	120560	25795.7	236576	400551	40760.8	430823	206303	25874.5	507719	129408	16947.4	-0.0416667	-0.0416667	-0.0416667	0.0833333	0.0833333	1.25	-13.6323	-15.5865	-16.2201	3.01753	3.01753	4.01767	5776.23	5776.23	5776.23	1752.52	1904.17	1968.53	0.377956	0.680576	0.801479	0.104645	0.0628931
Podocarpus latifolius	107121	108241	-34.821	-22.7043	-29.0428	3.01753	3390.15	1118.07	14529.8	92590.9	398882	34903.4	72217.3	356613	38706.5	68414.2	368730	14592.7	93648.3	397825	35119.6	73121.5	355709	38959.6	69281.5	367863	-0.0833333	-0.25	-0.25	-20.3333	-20.3333	-20.3333	-14.6924	-14.4112	-14.1947	0	0	0	4209.56	4209.56	4209.56	1258.31	1275.26	1264.04	0.13564	0.325833	0.361335	3.72367	3.32908
Polygala hottentotta	524134	530306	-34.821	-11.5376	-28.4711	3.01753	3404.44	1248.83	124650	399484	429077	268628	255506	230183	306644	217490	164496	126356	403950	424611	272654	257652	228036	310959	219347	162639	-0.0416667	-0.333333	-0.375	-23.5833	-23.5417	-23.4583	-13.8322	-14.978	-16.1872	3.01753	23.2804	33.9312	5776.23	5776.23	5776.23	1679.07	1833.24	1865	0.237822	0.512518	0.585049	0.81864	0.439168
Polygala petitiana	2.50122e+06	2.5793e+06	-26.8626	17.5874	-8.54588	0	5776.23	1151.69	1.24261e+06	1.25861e+06	691815	1.9955e+06	505718	393949	2.21753e+06	283688	256329	1.25996e+06	1.31934e+06	631088	2.03858e+06	540725	358942	2.27121e+06	308092	231926	7.91667	7.91667	7.91667	0	0.0416667	0.0416667	-10.6344	-12.5527	-13.0136	-156.845	-63.055	-3.88369	5722.6	5776.23	5776.23	1188.51	1403.69	1461.46	0.496801	0.797811	0.88658	0.276591	0.157503
Polygala virgata	474886	482790	-34.821	2.29569	-24.999	0.0662005	5776.23	1282.61	136659	338227	45997	247139	227747	27527.9	336299	138587	20848.6	139364	343426	40798.2	251218	231572	23702.9	340876	141914	17521.4	-0.0416667	-0.0416667	-0.0833333	-6.375	-5.79167	-5.79167	-22.9874	-25.1372	-24.248	2.0329	3.01753	3.01753	5776.23	5776.23	5776.23	1416.39	1498.38	1570.39	0.287772	0.520417	0.708167	0.0968589	0.0579673
Polyphlebium borbonicum	513077	541901	-34.821	10.9207	-11.9878	0	5776.23	918.776	63858.6	449218	319328	141434	371643	267305	164014	349062	248847	67578.4	474323	294223	151725	390176	248771	175919	365982	231927	-0.125	-0.375	-0.375	-3.25	-3.25	-3.25	-5.78201	-5.62348	-5.95194	0	0	0	5776.23	5776.23	5776.23	1180.55	1254.81	1281.3	0.124462	0.275658	0.319668	0.622378	0.520984
Polyscias fulva	1.49467e+06	1.58881e+06	-26.696	13.7124	0.480259	-3.88369	5776.23	1139.79	304132	1.19054e+06	529336	638853	855818	433694	764000	730671	402741	318477	1.27033e+06	449546	671043	917764	371749	800473	788333	345079	8.08333	8.08333	8.08333	0	0	0	-3.40743	-3.75481	-3.87882	-3.88369	-3.88369	0.0660816	5776.23	5776.23	5776.23	1127.44	1224.09	1260.78	0.203478	0.427421	0.511149	0.354149	0.29016
Polystachya adansoniae	1.71977e+06	1.76776e+06	-15.4043	12.129	0.490155	0.0167461	5776.23	558.14	44098.7	1.67567e+06	127896	136627	1.58315e+06	125788	130584	1.58919e+06	157169	45651.5	1.72211e+06	81462.9	140058	1.6277e+06	81233.6	134497	1.63326e+06	113097	-0.416667	-0.416667	-0.416667	-0.291667	-0.291667	-0.291667	0.567248	0.431957	0.434964	0.000280015	0.0167461	0.0167461	5776.23	5776.23	5776.23	568.253	579.574	575.215	0.0256421	0.0794446	0.0759307	0.0743677	0.073142
Polystachya albescens	536088	578586	-27.4876	8.50403	-1.95615	1.0332	5776.23	1044.3	77095.3	458993	324004	157819	378269	257750	236578	299510	205116	81122.4	497464	285532	165547	413039	222980	246819	331767	172859	7.29167	7.29167	7.29167	-4.91667	-4.875	-4.875	-2.46234	-2.2116	-1.31517	-3.88369	-3.88369	-3.88369	5776.23	5776.23	5776.23	1297.84	1406.39	1506.38	0.143811	0.29439	0.441305	0.604385	0.480798
Polystachya transvaalensis	582556	597522	-31.0293	4.21236	-14.6747	3	5776.23	1343.6	191497	391059	231557	397023	185533	143111	434398	148158	103049	195669	401853	220763	406083	191439	137205	444110	153412	97795.2	3.75	3.75	3.75	-9.125	-9.04167	-7.91667	-15.5993	-19.9533	-20.1602	3.01753	3.01753	3.01753	5776.23	5776.23	5776.23	1457.61	1554.93	1588.83	0.328719	0.681519	0.745676	0.397485	0.24566
Polystichum transvaalense	573208	605966	-34.821	14.5874	-12.0547	2.94973	5776.23	1611.07	176115	397093	86333	360348	212861	47216.3	424784	148424	37667.7	183003	422964	60462.5	378239	227728	32349.3	445811	160155	25936.5	-0.416667	-0.541667	-0.541667	1.20833	1.20833	1.20833	-12.3251	-13.3727	-14.1285	9.29443	28.49	51.2316	5776.23	5776.23	5776.23	1745.66	1925.23	2012.71	0.307244	0.62865	0.741064	0.150614	0.0823721
Pouzolzia mixta	1.52104e+06	1.54352e+06	-31.0293	22.004	-17.2989	-141.827	5776.23	984.174	371476	1.14956e+06	703234	816195	704841	615815	961250	559786	578383	378707	1.16481e+06	687981	830210	713311	607345	977322	566199	571970	3.75	3.75	3.75	0.125	3.16667	3.20833	-21.3114	-23.0487	-23.6606	-141.827	-141.827	-141.827	5776.23	5776.23	5776.23	1061.44	1109.8	1143.92	0.244225	0.536605	0.631971	0.462339	0.404865
Pouzolzia parasitica	2.2268e+06	2.35191e+06	-34.821	17.7124	-7.59734	-11.4637	5776.23	1260.19	673313	1.55348e+06	479588	1.17285e+06	1.05394e+06	230116	1.37548e+06	851312	186458	695026	1.65689e+06	376183	1.21698e+06	1.13493e+06	149126	1.42783e+06	924085	113685	-0.0416667	-0.0416667	-0.0416667	0.0833333	0.125	0.125	-6.11969	-6.69134	-6.69556	-171.407	-171.407	-171.407	5776.23	5776.23	5776.23	1268.29	1471.34	1530.14	0.302369	0.526701	0.617697	0.215371	0.103339
Procris crenata	380312	406512	-26.446	12.129	-9.10884	-1	5776.23	1257.45	80758.4	299554	394059	159797	220515	290002	193990	186322	210738	84883.7	321628	371984	168605	237906	272611	205067	201445	195616	6.04167	6.04167	6.04167	-1.58333	-1.58333	-1.58333	-6.16297	-6.32007	-5.2646	0	0	0.0167004	5776.23	5776.23	5776.23	1520.61	1659.86	1729.39	0.212348	0.420174	0.510081	1.03614	0.762538
Protea caffra	407997	415442	-34.571	3.92069	-22.6163	1.01817	5776.23	1408.56	77341.6	330655	177211	194122	213875	93845.3	218800	189197	63782.2	79375.6	336067	171799	197999	217443	90276.9	223041	192402	60577.6	0	-0.166667	-0.166667	-12.7917	-10.5417	-10.5417	-14.3291	-16.9856	-18.3466	9.29443	17.281	17.281	5776.23	5776.23	5776.23	1734.8	1849.97	1855.57	0.189564	0.475793	0.536278	0.434343	0.230015
Protea gaguedi	2.19446e+06	2.25459e+06	-31.0293	17.7124	-12.4836	-171.407	5776.23	1214.65	1.08758e+06	1.10689e+06	406426	1.72212e+06	472342	234371	1.92235e+06	272113	134553	1.10541e+06	1.14918e+06	364132	1.75959e+06	495003	211710	1.96578e+06	288813	117853	3.75	3.75	3.75	0.0833333	0.125	0.125	-13.7748	-16.2889	-15.7496	-171.407	-171.407	-171.407	5776.23	5776.23	5776.23	1277.76	1459.2	1543.41	0.4956	0.784757	0.876	0.185205	0.106801
Prunus africana	1.50398e+06	1.59636e+06	-34.821	14.5874	-9.92794	-3.88369	5776.23	1362.51	314201	1.18978e+06	223836	713361	790620	72209.8	850852	653129	53469.9	326445	1.26992e+06	143696	748156	848209	14620.4	898480	697885	8713.98	-0.0416667	-0.0416667	-0.0416667	-2.95833	-2.95833	-2.16667	-8.77199	-10.5513	-11.3285	-171.407	-171.407	-167.075	5776.23	5776.23	5776.23	1360.31	1567.14	1622.76	0.208913	0.474315	0.565733	0.148829	0.0480124
Psammotropha mucronata	221955	223699	-34.446	-22.7043	-29.326	2.08359	3404.44	1353.51	29241.2	192714	2116.35	64310.8	157644	1586.95	73593.3	148362	1670.34	29344.6	194354	476.012	64619.4	159080	151.856	73914.8	149784	248.213	0	0	0	0	0.0416667	0	-29.1967	-29.0907	-29.0594	2.08359	2.08359	2.08359	3404.44	3404.44	3404.44	1376.59	1450.18	1466.67	0.131744	0.289747	0.331568	0.00953502	0.00714985
Pseudechinolaena polystachya	2.80681e+06	2.94969e+06	-34.821	14.5457	-0.488092	-3.88369	5776.23	668.419	38737	2.76807e+06	629037	32477.5	2.77433e+06	1.31169e+06	73719.4	2.73309e+06	1.28417e+06	41101	2.90859e+06	488517	34302.5	2.91539e+06	1.17063e+06	76474.3	2.87322e+06	1.14404e+06	-0.0416667	-0.0416667	-0.0416667	-1.58333	-2.25	-3.04167	-0.0541943	-0.0683122	0.229739	-3.88369	-21.9495	-21.9495	5776.23	5776.23	5776.23	680.835	674.661	660.853	0.0138011	0.011571	0.0262645	0.224111	0.467324
Pseuderanthemum subviscosum	1.03702e+06	1.06404e+06	-31.0293	9.62903	-4.80983	-1	4782.19	779.776	113600	923421	95062	110916	926105	197441	285227	751794	73332.7	115230	948811	69671.5	113113	950928	172617	293199	770841	54285.6	1.125	1.125	1.125	0	0	0	-4.62633	-3.73208	-3.9256	-0.933405	-0.933405	-0.933405	4782.19	4782.19	4782.19	817.764	824.916	807.894	0.109545	0.106956	0.275044	0.0916683	0.190392
Pseudocyclosorus pulcher	536358	576961	-25.1126	14.5457	-9.26559	-11.4637	5776.23	1399.26	122286	414072	109297	253910	282448	72491.1	347426	188932	43445.6	131681	445280	78088.1	269470	307491	47447.6	370167	206794	25583.3	9.08333	9.08333	9.08333	-4.375	-3.08333	-3.04167	-10.0071	-9.09178	-8.87424	-171.407	-171.407	-171.407	5776.23	5776.23	5776.23	1410.63	1596.69	1662.52	0.227994	0.473397	0.647751	0.203776	0.135154
Psorospermum androsaemifolium	154324	156600	-25.0293	-12.4543	-18.2849	-1	2768.1	890.656	4604.34	149719	19654.6	11692.7	142631	24651.4	7025.41	147298	30682.8	4697.32	151903	17471	11870.9	144729	22553	7105.32	149495	28486.2	0	0	0	0	0	0	-18.2379	-18.1945	-18.2338	-0.933405	-0.933405	-0.933405	2768.1	2768.1	2768.1	829.951	816.526	811.436	0.0298356	0.0757671	0.0455238	0.12736	0.159738
Psychotria brachyantha	419956	443447	-10.2793	11.129	4.04822	2.1005	4199.15	456.23	127608	292348	487763	323703	96253.1	395041	341685	78271.2	371021	133747	309700	470411	337670	105777	385517	357668	85779.3	363512	12.75	12.75	12.75	-4.41667	-4.45833	-4.45833	3.88856	5.09934	5.5821	1.03319	2	3.01671	5776.23	5776.23	5776.23	1166.56	1682.16	1774.5	0.303861	0.770802	0.813621	1.16146	0.940672
Psychotria mahonii	917283	986688	-21.0293	17.7124	-5.86103	57.8681	5776.23	1386.16	448683	468600	1.1566e+06	719788	197495	684865	775907	141377	550106	465164	521524	1.10367e+06	765981	220707	661654	827924	158764	532719	13.75	13.75	13.75	0.0833333	0.125	0.166667	-14.262	-14.5694	-14.5489	-171.407	-171.407	-171.407	5776.23	5776.23	5776.23	1468.2	1625.9	1684.64	0.489144	0.784695	0.845875	1.26089	0.746623
Psychotria pumila	1.20437e+06	1.22218e+06	-26.8626	3.87903	-11.8639	0	5776.23	943.757	594978	609390	560698	956243	248125	410047	1.05799e+06	146383	226690	599395	622788	547300	968359	253825	404348	1.07322e+06	148968	224105	7.91667	7.91667	7.91667	-13.8333	-14.9583	-14.9167	-10.6475	-11.3678	-10.0665	-171.407	-171.407	-171.407	5776.23	5776.23	5776.23	1090.15	1298.21	1320.61	0.494017	0.793979	0.878457	0.465554	0.340467
Psychotria zombamontana	39012.3	40105.3	-27.321	-1.12097	-11.8369	4	4209.56	1618.71	7839.91	31172.4	95283.1	19300.3	19712.1	45586.5	23549.4	15462.9	39218.3	8016.83	32088.5	94367	19737.3	20368.1	44930.5	24101.9	16003.4	38677.7	6.875	5.41667	5.41667	-15.2917	-10.75	-10.7083	-9.78341	-12.3297	-13.3924	3.03319	318.565	458.571	4209.56	4209.56	4209.56	1681.04	1923.71	1982.35	0.20096	0.494722	0.60364	2.44238	1.16852
Psydrax kraussioides	532228	566668	-19.946	12.254	-1.97256	0.14807	5776.23	918.303	203400	328828	427412	374034	158194	339972	416073	116155	337195	212920	353748	402492	396905	169763	328403	441033	125635	327715	14.2917	14.2917	14.2917	-3.29167	-3.25	-3.29167	2.41077	3.47421	3.80785	2.01811	2.01811	2.03318	5776.23	5776.23	5776.23	1390.71	1745.68	1856.27	0.382168	0.70277	0.781757	0.803062	0.638771
Psydrax parviflorus	1.27063e+06	1.35385e+06	-26.3626	14.1707	2.51367	-3.88369	5680.87	973.647	18168.7	1.25246e+06	174220	14163	1.25647e+06	386864	34224	1.23641e+06	302950	20222.8	1.33363e+06	93053.4	15797.5	1.33805e+06	305278	37672.9	1.31618e+06	223178	8.25	8.25	8.20833	-0.25	-0.5	-0.25	2.32123	2.1493	2.19511	-3.88369	-3.88369	-3.88369	5680.87	5357	5680.87	984.397	940.133	944.911	0.014299	0.0111464	0.0269347	0.137113	0.304466
Psydrax schimperianus	857156	970674	-17.1543	17.5874	0.983909	-3.88369	5722.6	1194.61	152965	704191	812966	363575	493581	666174	478376	378780	537840	172354	798320	718837	432618	538056	621699	558776	411898	504722	17.625	17.625	17.625	0	0	-0.0833333	-11.4216	-13.7993	-15.0089	-3.88369	-3.88369	-3.88369	5722.6	5776.23	5722.6	1008.56	1101.38	1129.61	0.178457	0.424165	0.558097	0.948445	0.777191
Psydrax subcordatus	2.50587e+06	2.70601e+06	-14.4876	15.379	2.72212	-3.88369	4784.17	548.612	5619.57	2.50025e+06	1.46792e+06	6881.44	2.49898e+06	2.00847e+06	10860	2.49501e+06	1.84258e+06	6163.17	2.69984e+06	1.26832e+06	7260.94	2.69875e+06	1.80871e+06	12240.4	2.69377e+06	1.64382e+06	19.5	19.5	19.5	-1.375	-1.41667	-2	1.29006	1.11519	1.27013	-118.915	-118.915	-123	5776.23	5776.23	5776.23	758.964	740.982	736.899	0.00224257	0.00274613	0.00433382	0.585792	0.801509
Ptaeroxylon obliquum	917992	927232	-34.821	-0.995973	-23.7678	-44.2844	2750.41	813.336	226181	691812	154588	282862	635131	191195	318424	599569	185392	227862	699370	147029	285973	641259	185066	321753	605479	179482	-0.0416667	-0.0416667	-0.0416667	-0.5	-0.5	-0.5	-25.0544	-26.1886	-26.5004	-113.425	-44.2844	-44.2844	2856.3	3021.92	3071.85	880.884	900.569	913.388	0.246386	0.308131	0.34687	0.168398	0.208275
Pteris dentata	1.19505e+06	1.27465e+06	-34.821	17.5457	-11.5794	-4.81778	5776.23	1257.95	270410	924635	96614	601818	593227	57390.7	723304	471742	43017.9	283270	991385	29863.8	638021	636634	13983.5	769161	505493	9265.96	-0.0416667	-0.0416667	-0.0416667	0.875	2.41667	2.45833	-11.6673	-13.2421	-13.0647	-156.845	-156.845	-156.845	5776.23	5776.23	5776.23	1327.94	1473.09	1522.09	0.226276	0.503594	0.605252	0.0808455	0.0480238
Pteris pteridioides	1.58352e+06	1.68986e+06	-26.696	14.5457	-2.06941	-1	5776.23	1164.03	277175	1.30634e+06	1.00626e+06	369340	1.21418e+06	4.1275e+06	392925	1.19059e+06	4.9485e+06	295502	1.39436e+06	918237	396496	1.29337e+06	4.04831e+06	414173	1.27569e+06	4.8634e+06	6.45833	6.375	6.375	0.0416667	-1.25	-1.25	-2.89142	0.846934	1.75588	-112	-124	-124	5776.23	5776.23	5776.23	960.726	614.749	581.526	0.175038	0.23324	0.248134	0.635457	2.60654
Pterocelastrus echinatus	472035	477375	-34.821	-9.37097	-25.495	0	3390.15	1075.75	118031	354004	2.64e+06	218672	253363	2.01363e+06	244935	227100	1.9299e+06	119858	357517	2.63649e+06	221468	255906	2.01109e+06	247972	229403	1.9276e+06	-0.0416667	-0.0416667	-0.0416667	-20.2083	-20.2083	-20.2083	-5.10714	-4.58606	-4.23522	0	0	0.313585	5776.23	5776.23	5776.23	938.702	938.029	922.427	0.250048	0.463254	0.518891	5.59281	4.26586
Rangaeris muscicola	2.0722e+06	2.1583e+06	-34.821	12.2957	-5.76409	-3.88369	4209.56	936.819	587675	1.48452e+06	386339	1.09249e+06	979711	306113	1.2804e+06	791797	265659	600489	1.55781e+06	313052	1.12673e+06	1.03157e+06	254256	1.32268e+06	835624	221832	-0.0416667	-0.0833333	-0.0833333	-2.875	-2.5	-1.83333	-3.43445	-3.77164	-3.82399	0.0167533	0.0501744	0.983285	4416.73	4416.73	4416.73	1132.19	1223.08	1261.42	0.2836	0.527212	0.617895	0.186439	0.147724
Ranunculus multifidus	1.91617e+06	1.98499e+06	-34.821	17.7124	-19.2843	-171.407	5776.23	1317.51	456361	1.45981e+06	54404.2	1.07181e+06	844357	36547.9	1.2557e+06	660471	27414	470781	1.51421e+06	0	1.10409e+06	880905	0	1.29711e+06	687885	0	-0.0416667	-0.0416667	-0.0416667	0.0833333	0.125	0.125	-20.3952	-21.7329	-22.4543	-167.075	0.0662005	2.08359	5776.23	5776.23	5776.23	1384.63	1478.45	1500.75	0.238164	0.559351	0.655316	0.0283922	0.0190734
Raphidiocystis chrysocoma	1.38059e+06	1.48853e+06	-20.6543	12.129	0.0581454	-3.88369	5776.23	822.441	436830	943755	655084	836351	544234	405728	1.00966e+06	370924	322502	451063	1.03746e+06	561377	871087	617439	332524	1.06158e+06	426945	266481	3.58333	3.58333	3.54167	-1.25	2.33333	2.875	-0.0455123	0.0157732	-0.254254	-3.88369	0	0.0501744	5776.23	5776.23	5776.23	928.232	1156.9	1289.79	0.316409	0.605795	0.731328	0.474498	0.293881
Rawsonia lucida	1.25777e+06	1.35907e+06	-34.821	17.5457	-8.81377	0	5776.23	1020.3	114466	1.1433e+06	1.30564e+06	199169	1.0586e+06	1.26636e+06	251868	1.0059e+06	1.20993e+06	117790	1.24128e+06	1.20766e+06	206430	1.15264e+06	1.17231e+06	260563	1.09851e+06	1.11732e+06	-0.0416667	-0.0416667	-0.0416667	0	0	0.208333	-2.53482	-2.57375	-2.555	-3.88369	-3.88369	-3.88369	5776.23	5776.23	5776.23	1070.9	1082.15	1083.47	0.0910073	0.158351	0.20025	1.03806	1.00683
Renealmia africana	1.01057e+06	1.02807e+06	-14.9876	9.96236	-0.257908	1.13303	3921.79	591.38	34129.2	976437	546775	62017.9	948549	531745	58149.7	952417	543536	34495.2	993579	529634	62698.3	965376	514918	59089.4	968985	526968	3.75	3.75	3.54167	-3.75	-3.79167	-3.70833	1.85156	1.93105	1.86014	0.000280015	0.0167461	0.0167461	5776.23	5776.23	5776.23	808.397	838.322	826.535	0.0337723	0.0613695	0.0575417	0.541058	0.526185
Rhamnus prinoides	729084	765770	-34.821	17.5457	-15.874	3.01753	5776.23	1619.46	271163	457921	35749.4	492824	236260	15752.6	569056	160028	9999.57	280898	484872	8798.77	516232	249539	2474.34	597001	168769	1258.67	-0.125	-0.375	-0.416667	2.79167	4.16667	4.33333	-16.0979	-18.0705	-19.2094	4.01767	50.3974	50.3974	5776.23	5776.23	5776.23	1734.81	1902.33	1975.63	0.371923	0.675949	0.780508	0.0490334	0.021606
Rhoicissus tomentosa	379639	389224	-34.821	-0.995973	-24.4784	0	5776.23	900.746	30641.1	348998	1.00574e+06	69311.9	310327	854084	80870.8	298768	794264	31467.5	357756	996982	71955.6	317268	847143	84057.8	305166	787866	-0.0416667	-0.0416667	-0.0416667	-18.5833	-18.5833	-18.5833	-4.72008	-6.48385	-7.12081	-63.055	-63.055	-63.055	5776.23	5776.23	5776.23	1405.96	1445.21	1458.28	0.0807111	0.182573	0.213021	2.6492	2.24973
Rhoicissus tridentata	1.41781e+06	1.50142e+06	-34.821	17.5874	-11.132	0.313585	5776.23	1466.33	416639	1.00117e+06	59387.4	804944	612864	34629.9	923839	493968	27199.1	442971	1.05845e+06	2106.44	854095	647326	168.055	980253	521167	0	-0.0416667	-0.0416667	-0.0416667	0.0416667	0.0416667	0.0416667	-11.8476	-14.9324	-16.1943	-103.783	3.01753	3.01753	5776.23	5776.23	5776.23	1577.79	1667.44	1677.56	0.293862	0.567738	0.651597	0.0418868	0.024425
Rhynchosia resinosa	2.16294e+06	2.27494e+06	-26.946	17.3374	-1.23331	0	5357	1256.83	815269	1.34768e+06	369312	1.37721e+06	785731	136069	1.5567e+06	606240	100655	845648	1.42929e+06	287693	1.43871e+06	836231	85569.7	1.62554e+06	649399	57496.5	4.45833	4.45833	4.45833	1.79167	3	3.29167	-0.348237	0.533698	1.20287	-3.88369	-3.88369	-0.950101	5357	5357	5357	1258.23	1520.93	1617.89	0.376926	0.636731	0.719715	0.170745	0.0629093
Rinorea arborea	952638	974330	-26.8626	4.62903	-13.2554	-1	5776.23	805.503	17655.2	934983	1.28443e+06	15111.5	937527	1.31136e+06	11452.2	941186	1.37832e+06	17990.8	956339	1.26307e+06	15349.1	958980	1.28991e+06	11672.9	962657	1.35685e+06	3.70833	3.70833	3.70833	-3.95833	-3.95833	-3.95833	-7.32253	-7.31637	-7.29655	-0.933405	-0.933405	-0.933405	5776.23	5776.23	5776.23	1012.15	1009.75	1004.08	0.0185329	0.0158628	0.0120215	1.34828	1.37656
Ritchiea albersii	1.30859e+06	1.40959e+06	-26.696	17.5457	-0.0765978	0.313585	5357	1351.65	324492	984093	788498	674464	634122	558471	792327	516258	439054	336727	1.07286e+06	699729	703161	706429	486163	830015	579576	375737	8.08333	8.08333	8.08333	2.375	2.75	2.75	-2.84461	-3.19034	-1.95426	-171.407	-156.845	-156.845	5722.6	5776.23	5776.23	1163.11	1277.06	1293.31	0.247972	0.515415	0.605484	0.602557	0.426774
Rotheca myricoides	2.49772e+06	2.61965e+06	-31.0293	17.754	-6.68993	-171.407	5776.23	1241.65	926649	1.57107e+06	601836	1.63217e+06	865552	299642	1.841e+06	656716	230217	953841	1.66581e+06	507094	1.68503e+06	934627	230568	1.91355e+06	706100	180833	3.75	3.75	3.75	0.0833333	0.166667	0.166667	-8.14224	-9.32841	-9.44771	-171.407	-171.407	-171.407	5776.23	5776.23	5776.23	1315.6	1578.14	1643.27	0.370998	0.653463	0.737074	0.240954	0.119966
Rothmannia urcelliformis	3.68268e+06	3.84776e+06	-26.8626	18.754	-0.0853609	-3.88369	5776.23	749.157	823732	2.85895e+06	682263	1.87566e+06	1.80702e+06	556833	2.44626e+06	1.23642e+06	410366	845699	3.00206e+06	539149	1.92545e+06	1.92231e+06	441547	2.52085e+06	1.32691e+06	319884	7.91667	7.91667	7.91667	0.916667	0.958333	1.04167	-4.13067	-5.01553	-5.07144	-171.407	-171.407	-171.407	5776.23	5776.23	5776.23	865.071	980.415	1068.49	0.223677	0.509319	0.664259	0.185263	0.151203
Rubia cordifolia	1.6119e+06	1.68162e+06	-34.821	17.629	-8.55202	0	5776.23	1400.47	516756	1.09515e+06	259499	927550	684354	79223.4	1.10532e+06	506589	64562.6	527734	1.15389e+06	200758	955706	725918	37659.9	1.14015e+06	541476	29674.9	-0.0416667	-0.0416667	-0.0416667	0.0416667	0.0416667	0.0833333	-6.9461	-8.23604	-8.51253	-171.407	-171.407	-167.075	5776.23	5776.23	5776.23	1421.71	1664.07	1726.22	0.320587	0.575438	0.68572	0.160989	0.0491489
Rubus pinnatus	1.49012e+06	1.59492e+06	-34.821	12.129	-8.74811	-4.81778	5776.23	971.382	303451	1.18667e+06	611109	706179	783939	463709	787524	702594	417546	324090	1.27083e+06	526941	752782	842143	405506	841720	753205	366935	-0.0416667	-0.0416667	-0.0416667	-5.45833	-5.41667	-5.41667	-4.62553	-5.56389	-5.71962	-171.407	-167.075	-156.845	5776.23	5776.23	5776.23	1244.54	1428.26	1467.86	0.203642	0.473908	0.528498	0.410108	0.311189
Rubus rigidus	869399	918908	-34.821	7.33736	-19.8046	-139.05	5776.23	1262.08	283024	586375	175466	494639	374761	111287	624043	245357	87067.4	298952	619957	141884	528898	390010	96038.2	662184	256724	75699.9	-0.0416667	-0.0416667	-0.0416667	-10.25	-6.20833	-6.16667	-16.2919	-19.1074	-18.1656	0	3.01753	3.01753	5776.23	5776.23	5776.23	1485.39	1536.11	1568.19	0.32554	0.568943	0.717786	0.201824	0.128005
Rubus steudneri	323207	358830	-11.6126	14.504	1.22813	1	5776.23	1808.12	37755.1	285452	326866	76195.2	247012	224864	134920	188287	171632	40295.6	318534	293784	82535.1	276295	195581	144724	214106	145813	23.1667	23.1667	23.1667	-2.125	-0.166667	0.375	-0.246309	-0.129665	0.136386	-63.055	-3.88369	-3.88369	5776.23	5776.23	5776.23	1289.54	1476.3	1496.07	0.116814	0.235747	0.417442	1.01132	0.695727
Rumex abyssinicus	726658	775763	-25.9876	17.5874	-3.02491	2.1025	5776.23	1648.8	276373	450285	209027	503256	223401	93793.3	586142	140515	41811.2	288590	487173	172139	529051	246712	70482.8	619201	156562	25764.5	8.79167	8.79167	8.79167	2.45833	2.83333	4.20833	-9.5482	-8.70701	-6.65932	-171.407	-156.845	-139.05	5776.23	5776.23	5776.23	1673.54	1925.96	2062.97	0.380334	0.692563	0.806628	0.287655	0.129075
Rumex nepalensis	693303	738074	-34.821	13.504	-9.47243	3.10016	5776.23	1651.95	172205	521098	79976.8	373603	319700	35450.2	451281	242022	28311.9	178657	559416	41658.8	391154	346920	8230.9	473238	264836	5498.24	-0.125	-0.166667	-0.25	0.0416667	0.0416667	0.0416667	-8.71126	-9.01298	-9.34501	4.01767	4.01767	23.2804	5776.23	5776.23	5776.23	1721.36	1923.07	1965.95	0.248383	0.538873	0.650914	0.115356	0.0511324
Rumex sagittatus	391322	395601	-34.821	-8.62097	-28.4085	-171.407	3390.15	1077.38	91635.9	299686	490807	183989	207333	262351	216683	174639	216716	92140.8	303460	487033	184881	210719	258965	217822	177778	213577	-0.0416667	-0.0416667	-0.0416667	-24.2083	-23.375	-23.375	-10.5577	-12.8466	-13.0737	-167.075	0.0331785	0.0331785	5776.23	5776.23	5776.23	1652.63	1760.38	1784.22	0.23417	0.470173	0.55372	1.25423	0.670424
Rumex usambarensis	344404	370816	-16.1126	4.17069	-4.37937	2.01699	5776.23	1635.61	97743	246661	757528	205780	138624	468647	240325	104078	363693	102152	268664	735524	218186	152631	454641	255695	115121	352651	18.6667	18.6667	18.6667	-13.4167	-10.5833	-10.5833	-11.5397	-11.8975	-12.9276	-171.407	-156.845	-156.845	5776.23	5776.23	5776.23	1605.29	1721.67	1751.14	0.283803	0.597497	0.697801	2.19953	1.36075
Rutidea fuscescens	580742	639603	-26.821	4.17069	-3.96346	1.01677	5776.23	1437.05	189619	391123	871406	360107	220635	457062	430537	150205	328905	196636	442967	819563	384647	254957	422740	465582	174021	305090	7.95833	7.95833	7.95833	-13.4167	-13.375	-13.375	-6.29653	-6.62874	-6.6331	-171.407	-171.407	-171.407	5776.23	5776.23	5776.23	1440.29	1748.02	1901.44	0.326511	0.620081	0.741356	1.5005	0.78703
Rutidea orientalis	707992	795382	-26.8626	4.96236	-3.79927	0	5776.23	1271.46	108907	599085	1.49608e+06	250993	457000	1.22665e+06	295550	412443	1.159e+06	123106	672276	1.42289e+06	281276	514106	1.16954e+06	330249	465132	1.10631e+06	7.91667	7.91667	7.91667	-12.5833	-12.5833	-12.5833	-1.40415	-1.64972	-1.67544	-3.88369	-3.88369	-3.88369	5776.23	5776.23	5776.23	1182.72	1265.7	1288.69	0.153825	0.354513	0.417447	2.11313	1.73257
Rytigynia uhligii	86428.9	90259	-26.696	1.25403	-8.8983	1.03319	5776.23	1534.87	24734.1	61694.8	379371	49296.7	37132.2	314140	56212.9	30216	241466	25538.1	64720.9	376345	51005	39253.9	312019	58431.3	31827.6	239855	8.08333	8.08333	8.08333	-16.3333	-16.2917	-16.2917	-17.0912	-18.1848	-21.678	-171.407	-156.845	-156.845	5776.23	5776.23	5776.23	1443.26	1519.96	1464.71	0.286179	0.570373	0.650395	4.3894	3.63467
Sabicea orientalis	307480	323450	-11.6126	8.35403	-2.25591	1.03296	5776.23	879.841	4148.23	303332	628511	3441.28	304039	1.18373e+06	14229.4	293251	810831	4160.99	319289	612553	3498.42	319952	1.16781e+06	14906.4	308544	795538	23.1667	23.1667	23.1667	-11.1083	-11.1083	-11.1083	-2.78682	-0.655388	-0.963468	-156.845	-156.845	-139.05	5776.23	5776.23	5776.23	957.706	907.971	892.281	0.013491	0.0111919	0.0462776	2.04407	3.84977
Sanicula elata	1.00073e+06	1.07356e+06	-34.821	17.5457	-9.48828	-1	5776.23	1451.45	168298	832432	112324	390159	610571	61819.4	461629	539101	57284.3	176923	896635	48121.7	413020	660539	11851.5	488964	584594	11791.8	-0.0416667	-0.0416667	-0.0416667	0.791667	0.875	2.79167	-8.84578	-9.26959	-9.32901	0	1.03291	3.00028	5776.23	5776.23	5776.23	1477.88	1601.01	1635.44	0.168175	0.389875	0.461292	0.112242	0.0617743
Satyrium parviflorum	106872	107989	-34.821	-22.746	-29.0482	3	3404.44	1371.78	17040.5	89831.3	1148.44	50629.5	56242.3	859.14	59926.2	46945.6	803.068	17125.9	90863.6	116.136	50907.3	57082.1	19.3603	60260.2	47729.3	19.3603	-0.0416667	-0.125	-0.125	0	0.0416667	0.0416667	-28.948	-28.9318	-28.9298	3.0496	3.0496	3.0496	3404.44	3404.44	3404.44	1422.01	1481.2	1483.7	0.159448	0.47374	0.56073	0.0107459	0.00803898
Schizaea pectinata	572522	581351	-34.821	-0.995973	-25.2626	3	5776.23	1144.17	120826	451695	241363	284983	287539	131618	390933	181589	102199	122214	459137	233922	289225	292125	127031	395990	185361	98427.4	-0.0416667	-0.0416667	-0.0416667	-11.8333	-11.5833	-11.5833	-17.1426	-19.3727	-17.3149	3.01753	3.01753	3.01753	5776.23	5776.23	5776.23	1499.87	1615.11	1718.95	0.211042	0.497768	0.682826	0.42158	0.229892
Schizocarphus nervosus	682991	701248	-34.821	-0.995973	-25.8337	-63.055	5776.23	1082.54	127803	555188	443902	233212	449779	385391	311010	371981	359904	130950	570298	428792	238238	463011	372159	318109	383139	348746	-0.0416667	-0.0416667	-0.0416667	-3.45833	-3.45833	-3.45833	-16.717	-16.9018	-16.3003	-63.055	-63.055	-63.055	5776.23	5776.23	5776.23	1146.89	1172.17	1178.35	0.187122	0.341457	0.455365	0.649938	0.564269
Schrebera alata	1.19157e+06	1.25548e+06	-31.0293	17.5874	-6.16509	0.313585	5776.23	1567.7	348820	842749	598146	697450	494120	506207	789396	402174	473007	367129	888349	552546	729867	525612	474715	826289	429189	445991	3.75	3.75	3.75	-1.16667	0	0	-15.9215	-18.8084	-20.273	-171.407	-63.055	-63.055	5776.23	5776.23	5776.23	1455.03	1492.94	1483.81	0.29274	0.58532	0.662484	0.501982	0.424824
Searsia chirindensis	162066	163512	-34.821	-11.5376	-29.1885	2.08359	2465.86	873.563	23366	138700	474572	59426.6	102639	253955	80191.3	81874.8	182358	23458.1	140054	473218	59831.4	103681	252914	80842.1	82669.9	181562	-0.0833333	-0.166667	-0.25	-23.375	-24.8333	-24.9167	-8.0427	-10.8458	-11.4174	-171.407	-171.407	-171.407	4287.72	4784.17	4784.17	1515.85	1691.72	1779.54	0.144176	0.366681	0.494806	2.92827	1.56699
Searsia dentata	399915	404171	-34.821	-15.0376	-29.0148	0	3382.29	1199.63	107131	292784	135273	188258	211658	38677.4	232031	167884	14581.4	108291	295880	132177	190768	213403	36931.8	234885	169287	13179	-0.0833333	-0.0833333	-0.166667	-15.1667	-15.1667	-15.1667	-22.3974	-26.4023	-28.2563	3.01753	3.01753	7	4209.56	4135.21	4135.21	1334.59	1356.76	1314.46	0.267885	0.470744	0.580201	0.338254	0.0967139
Searsia discolor	327686	330085	-34.821	-22.5793	-28.9316	2.13219	3404.44	1184.07	1981.42	325705	2.14849e+06	3554.17	324132	2.13809e+06	3876.2	323810	2.13571e+06	2008.06	328077	2.14612e+06	3580.81	326504	2.13572e+06	3902.84	326182	2.13334e+06	-0.166667	-0.166667	-0.166667	-19.8333	-19.8333	-19.8333	-12.5972	-12.5889	-12.5892	0	0	0	3408.27	3408.27	3408.27	933.696	933.89	933.584	0.00604671	0.0108463	0.011829	6.55656	6.52481
Searsia longipes	2.55652e+06	2.65642e+06	-26.8626	21.954	-6.24466	-11.4637	5776.23	1136.71	1.04971e+06	1.50681e+06	818184	1.83945e+06	717071	508047	2.03756e+06	518962	442923	1.07537e+06	1.58104e+06	743952	1.89278e+06	763640	461477	2.09917e+06	557246	404639	7.91667	7.91667	7.91667	4.36667	4.36667	4.36667	-9.85079	-10.7676	-11.4348	-171.407	-171.407	-171.407	5776.23	5776.23	5776.23	1216.27	1437.59	1489.67	0.4106	0.719513	0.797005	0.320038	0.198726
Searsia pallens	408200	412808	-34.821	-17.996	-30.0178	2.08359	3404.44	1094.42	16663.8	391537	604704	46674.6	361526	459513	67824.6	340376	415929	17038.8	395769	600472	47357	365451	455588	68608.3	344200	412104	-0.0416667	-0.0416667	-0.0416667	-15.1667	-15.1667	-15.1667	-18.5701	-19.5765	-19.8263	-171.407	-171.407	-171.407	3404.44	3404.44	3404.44	915.963	943.693	938.019	0.0408225	0.114342	0.166155	1.48139	1.1257
Searsia pentheri	226207	228186	-34.7376	-11.9543	-29.0769	0	2344.49	883.611	42219.7	183988	199685	86858.3	139349	30923.2	142408	83799.2	7355.75	42717.1	185469	198203	87784.6	140401	29870.7	143607	84579	6575.98	0	0	0	-14.5	-14.2083	-14.2917	-15.7963	-25.3269	-27.5374	0	3.01753	3.01753	2389.38	2389.38	2249.59	908.639	1056.29	1018.47	0.186642	0.383977	0.629547	0.88275	0.136703
Searsia undulata	345307	350289	-34.821	-25.5793	-31.4549	2.06679	2916.43	905.007	1845.65	343461	947161	2334.99	342972	946623	2699.39	342608	946386	1846.38	348443	942180	2335.72	347953	941642	2700.12	347589	941405	-0.0416667	-0.0416667	-0.0416667	-14.75	-14.75	-14.75	-25.8332	-25.832	-25.8346	0	0	0	3404.44	3404.44	3404.44	830.392	830.427	830.613	0.00534495	0.00676208	0.00781735	2.74295	2.74139
Sebaea brachyphylla	510129	549391	-25.946	14.5874	-5.31973	68.9747	5776.23	1755.63	182528	327601	35889.8	354881	155248	21507.2	403575	106554	13559.7	191058	358333	5157.86	374925	174466	2289.53	431024	118367	1747.25	0.875	0.75	0.583333	-0.875	0.333333	1.20833	-5.18951	-4.82522	-5.99948	86.1872	236.745	236.745	5776.23	5776.23	5776.23	1890.72	2127.93	2173.07	0.357808	0.695669	0.791123	0.0703543	0.0421602
Sebaea leiostyla	455678	480562	-34.2793	14.5874	-20.1916	38.6494	5776.23	1706.99	140011	315667	22181.4	269162	186516	12090.9	293044	162634	10277.2	146531	334031	3817.13	283768	196794	1813.3	309229	171332	1578.73	0	-0.0833333	-0.0833333	-0.166667	1.20833	1.20833	-19.378	-21.4152	-22.0529	101.147	227.971	269.525	5776.23	5776.23	5776.23	1828.44	1936.64	1952.81	0.307259	0.590684	0.643095	0.0486778	0.026534
Secamone alpini	341206	349934	-34.821	3.92069	-22.8817	0	4209.56	1084.12	72880.8	268325	98974.4	156619	184587	85104.8	194897	146308	70069.4	74616	275318	91980.9	160887	189047	80644.3	200314	149620	66757.7	-0.0416667	-0.0416667	-0.0416667	-13.625	-12.875	-12.8333	-19.2261	-21.6377	-23.1083	0.0331785	0.0662005	1.05408	4424.24	4782.19	4782.19	1301.27	1475.93	1517.01	0.213598	0.459016	0.571202	0.290072	0.249424
Secamone parvifolia	1.86391e+06	1.94132e+06	-31.0293	17.754	-10.9023	0	5776.23	1026.35	589533	1.27438e+06	1.66452e+06	998854	865055	1.25508e+06	1.26517e+06	598734	938001	598348	1.34297e+06	1.59593e+06	1.0178e+06	923521	1.19662e+06	1.29181e+06	649512	887223	3.75	3.75	3.75	0.208333	0.208333	2.54167	-7.78418	-7.09993	-5.75984	-171.407	-171.407	-171.407	5776.23	5776.23	5776.23	937.248	950.371	938.173	0.316289	0.535892	0.678775	0.893028	0.67336
Securidaca welwitschii	1.09113e+06	1.16487e+06	-11.6126	12.129	1.10826	-0.966533	5680.87	762.499	9397.7	1.08173e+06	419244	6694.47	1.08443e+06	496448	12865.6	1.07826e+06	487133	9979.15	1.1549e+06	346079	7171.76	1.1577e+06	423179	13466.9	1.15141e+06	413988	9.79167	9.79167	9.79167	-2.625	-2.66667	-2.66667	1.98587	1.98603	2.01335	-3.88369	-3.88369	-3.88369	5680.87	5722.6	5722.6	973.116	984.743	988.891	0.00861282	0.00613537	0.0117911	0.384229	0.454986
Selaginella goudotiana	774840	825483	-26.6543	13.7124	-4.61428	0	5776.23	1506.55	212741	562099	232176	410643	364197	171395	466791	308048	160680	222736	602747	191528	433027	392456	143137	492459	333023	135705	6.375	6.20833	6.20833	0.25	0.25	0.291667	-10.1971	-11.1026	-12.4081	0	36.2051	66.8793	5776.23	5776.23	5776.23	1577.9	1700.19	1691.12	0.274561	0.529971	0.602436	0.299643	0.221201
Selaginella mittenii	1.00932e+06	1.06213e+06	-34.821	17.5874	-16.7562	2	5776.23	1322.85	279322	729999	395179	572359	436962	274428	632480	376842	233676	297128	765004	360174	608086	454046	257344	670538	391594	218924	-0.0416667	-0.166667	-0.25	0	0.0416667	0.875	-9.72207	-9.97659	-10.5653	3.01753	3.01753	4.01767	5776.23	5776.23	5776.23	1607.85	1780.38	1822.34	0.276743	0.567073	0.626639	0.391529	0.271893
Selaginella molliceps	1.04433e+06	1.12292e+06	-14.9876	12.2124	1.81455	-3.88369	4784.17	605.642	16445.3	1.02789e+06	682913	31841.6	1.01249e+06	697555	31534.7	1.0128e+06	781021	18009.1	1.10491e+06	605886	34976	1.08795e+06	622098	36311	1.08661e+06	707206	0	0	0	-1.58333	-1.5	-1.58333	2.79458	2.70917	2.68169	-3.88369	-3.88369	-3.88369	5776.23	5776.23	5776.23	906.839	913.672	908.957	0.0157472	0.0304899	0.0301961	0.653923	0.667944
Selaginella vogelii	1.46655e+06	1.54968e+06	-15.0293	12.2957	2.41671	-3.88369	5776.23	626.792	13657.3	1.45289e+06	679135	21977.3	1.44457e+06	759504	25023.5	1.44153e+06	880784	14487.6	1.53519e+06	596840	23459.3	1.52622e+06	677861	27998	1.52168e+06	800634	4.45833	4.45833	4.45833	-0.5	-0.166667	-0.166667	2.93775	2.88623	2.80238	-3.88369	-3.88369	-3.88369	5776.23	5776.23	5776.23	808.375	809.319	808.521	0.00931254	0.0149857	0.0170628	0.463083	0.517884
Senecio deltoideus	380182	392580	-34.821	3.21236	-19.1698	0	5776.23	1205.43	27307.9	352874	413572	71213.1	308969	337563	78895.1	301287	324710	28402.7	364177	402269	73984	318596	327936	82046.2	310534	315464	-0.0416667	-0.0416667	-0.0416667	-11.25	-10.1667	-10.1667	-7.90304	-8.78488	-8.94932	0	0	0	5776.23	5776.23	5776.23	1540.72	1580.64	1586.31	0.0718283	0.187313	0.207519	1.08783	0.887898
Senecio erubescens	475561	482595	-34.821	-5.82931	-28.7794	0	3404.44	963.476	88916.3	386645	1.66115e+06	163390	312172	991164	197452	278109	850035	91209.4	391386	1.6564e+06	166598	315997	987339	200950	281645	846500	-0.0416667	-0.0416667	-0.0416667	-11.7917	-11.7917	-11.7917	-8.03121	-9.81545	-9.91172	-171.407	-171.407	-171.407	4800.85	4800.85	4800.85	871.42	1030.38	1063.61	0.186971	0.343572	0.415198	3.49302	2.0842
Senecio inaequidens	788600	800072	-34.821	-11.5376	-29.0528	-156.845	3404.44	1177.92	207900	580700	145189	446656	341944	44782.4	523429	265171	25855.2	210970	589102	136787	453570	346502	40225	531554	268518	22508.3	-0.0416667	-0.0416667	-0.0416667	-12.25	-12.25	-12.25	-25.3207	-27.2714	-27.8496	-63.055	2.08359	3.01753	5776.23	5776.23	5776.23	1351.9	1433.26	1468.13	0.263631	0.566391	0.663745	0.18411	0.0567873
Senecio madagascariensis	645878	655068	-34.821	-12.121	-26.4781	-1	3390.15	892.132	62668.6	583210	197047	123831	522048	153570	154021	491857	122941	63563	591505	188752	125447	529620	145997	156290	498778	116020	-0.0416667	-0.0416667	-0.0416667	-7.16667	-7.16667	-7.16667	-24.6762	-24.9806	-25.4617	-171.407	-171.407	-171.407	3404.44	3404.44	3404.44	914.094	920.994	923.259	0.0970285	0.191724	0.238467	0.305084	0.237769
Senecio oxyriifolius	479939	487498	-34.821	2.67069	-23.0888	2	5776.23	1231.47	156464	323475	236648	287288	192651	137710	347486	132453	100610	159072	328426	231697	291788	195710	134651	352670	134829	98233.7	-0.0416667	-0.0416667	-0.0416667	-10.125	-10.125	-9.16667	-16.1758	-17.7723	-17.9329	-156.845	-63.055	0.0331785	5776.23	5776.23	5776.23	1650.76	1740.87	1825.07	0.326008	0.598593	0.724022	0.493078	0.286933
Sesbania macrantha	997378	1.06474e+06	-31.0293	12.129	-10.9865	1.98358	5776.23	1375.97	396220	601157	616045	685385	311992	436243	756193	241184	363758	409144	655591	561611	723336	341400	406836	804038	260698	344245	3.375	3.375	3.375	-3.16667	-3.16667	-2.91667	-9.768	-11.3998	-12.0466	3.01753	3.01753	3.01753	5776.23	5776.23	5776.23	1588.28	1715.56	1757.05	0.397262	0.687187	0.758182	0.617665	0.43739
Silene undulata	272361	276425	-34.821	-17.7876	-30.8883	3	3404.44	1152.1	72431.4	199929	6417.59	162547	109813	2452.26	183456	88904.6	2006.56	73404.1	203021	3326.13	164650	111775	490.835	185778	90646.4	264.781	-0.0416667	-0.0416667	-0.0416667	-7.08333	-7.08333	-2.41667	-30.7265	-31.0211	-31.0422	3.01753	3.01753	4.01767	3404.44	3404.44	3404.44	1248.48	1422.26	1468.16	0.265939	0.596809	0.673577	0.0235629	0.00900374
Solanum anguivi	1.99883e+06	2.09527e+06	-34.821	17.5874	-4.90675	-3.88369	5776.23	1159.67	730605	1.26823e+06	112863	1.35149e+06	647347	74926.1	1.52296e+06	475874	59525.3	743230	1.35204e+06	29050	1.38956e+06	705716	16557.2	1.57285e+06	522417	12981.9	-0.0416667	-0.0416667	-0.0416667	0.916667	2.625	3.33333	-5.09356	-4.31565	-3.19446	-171.407	-171.407	-171.407	5776.23	5776.23	5776.23	1381.42	1707.13	1830.55	0.365516	0.676137	0.761924	0.0564643	0.0374849
Solanum giganteum	492218	504591	-34.821	17.5457	-21.2851	0	5776.23	1224.33	89485.8	402732	51982.8	199668	292550	38637.1	242864	249354	34404.8	91936.7	412654	42061.1	204774	299816	31370.9	249135	255455	28303.7	-0.0416667	-0.0416667	-0.0416667	0	0.75	0.791667	-22.0503	-24.2032	-25.241	-156.845	-63.055	-63.055	5776.23	5776.23	5776.23	1332.02	1382.26	1382.6	0.181801	0.405649	0.493407	0.105609	0.0784959
Solanum retroflexum	634392	644982	-34.821	-9.12097	-29.1788	-157.172	3404.44	1235.68	252471	381921	302513	426199	208193	180212	539382	95009.5	138521	257924	387058	297376	433326	211656	176749	547037	97944.7	135586	-0.0416667	-0.0416667	-0.0416667	-26.7083	-26.6667	-22.5417	-16.4348	-16.1142	-11.9899	-139.05	3.01753	3.01753	5776.23	5776.23	5776.23	1654.77	1817.49	2022.67	0.397974	0.671822	0.850235	0.476856	0.28407
Solanum welwitschii	1.82157e+06	1.87613e+06	-32.2376	13.4624	1.21149	-3.88369	5776.23	658.291	12347.4	1.80923e+06	283967	32180.8	1.78939e+06	653709	66126.2	1.75545e+06	500881	13272.5	1.86286e+06	230335	32692.8	1.84344e+06	599665	68095	1.80804e+06	448294	-3.66667	0.458333	-3.70833	0	0	0	1.24593	1.19773	1.18508	-3.88369	-3.88369	-3.88369	5776.23	5776.23	5776.23	687.385	696.07	695.138	0.00677841	0.0176665	0.0363017	0.155891	0.35887
Sopubia ramosa	3.3494e+06	3.56941e+06	-26.8626	14.5874	-0.974361	-3.88369	5776.23	865.148	1.07677e+06	2.27263e+06	210538	1.87278e+06	1.47662e+06	149936	2.242e+06	1.1074e+06	124745	1.14288e+06	2.42653e+06	56640.6	1.98445e+06	1.58496e+06	41590	2.3714e+06	1.19801e+06	34136.8	0.458333	0.333333	-0.0833333	-0.458333	-0.5	-0.458333	0.0127876	-0.338756	-1.33584	0	0	0	5776.23	5776.23	5776.23	899.653	982.685	992.776	0.32148	0.55914	0.669373	0.0628584	0.0447649
Sparrmannia ricinocarpa	850336	897381	-34.821	17.5457	-13.6221	2.01678	5776.23	1527.52	182903	667432	42020	400062	450274	27861.5	478229	372107	22646.7	191252	706129	3323.43	419901	477479	655.789	502818	394562	190.897	-0.0416667	-0.0416667	-0.0416667	0	0.875	0.875	-13.1233	-14.5239	-15.1577	4.01767	4.01767	4.01767	5776.23	5776.23	5776.23	1622.64	1718.75	1752.75	0.215095	0.470475	0.5624	0.0494157	0.0327653
Spermacoce natalensis	284881	303965	-34.821	9.96236	-18.5864	2.01705	5776.23	1343.03	59081.7	225800	239614	134631	150251	151309	159184	125697	118842	67263.2	236702	228712	149612	154352	147208	175187	128778	115761	-0.0833333	-0.0833333	-0.125	-3.5	-3.5	-3.45833	-8.7976	-11.6376	-12.3182	-3.88369	-3.88369	-3.88369	5776.23	5776.23	5776.23	1829.41	1928.81	1975.98	0.207391	0.472585	0.558773	0.8411	0.531131
Spermacoce princeae	1.00145e+06	1.08305e+06	-26.8626	17.5457	-1.35665	0	5776.23	1236.53	267208	734244	624649	516649	484803	417089	633749	367703	290999	278740	804309	554585	544500	538549	363344	667982	415067	243635	7.91667	7.91667	7.91667	0	2.79167	4.29167	-6.17111	-7.13547	-6.39777	-171.407	-156.845	-156.845	5776.23	5776.23	5776.23	1135.48	1286.87	1366.94	0.266821	0.5159	0.632831	0.623744	0.416484
Sporobolus centrifugus	980339	999626	-34.821	17.5874	-19.0853	-1	5776.23	1020.8	152507	827832	541210	339190	641149	317427	421004	559336	245276	155780	843846	525196	346300	653326	305250	430210	569416	235195	-0.0416667	-0.0416667	-0.0416667	0.0416667	0.0416667	0.0416667	-12.7571	-14.8874	-15.7434	0	0	0	5776.23	5776.23	5776.23	1142.62	1180.32	1170.03	0.155566	0.345992	0.429447	0.552064	0.323793
Stachys aculeolata	313883	358340	-16.196	14.5874	0.725607	3.01671	5776.23	1869.89	73162.5	240720	41116.3	155813	158070	27318.9	190590	123293	22341.1	82977.9	275362	6474.27	175467	182874	2514.93	214391	143950	1683.84	2.20833	2.20833	2.20833	-0.458333	-0.208333	-0.166667	0.715278	0.76891	0.620509	183.203	317.952	410.214	5776.23	5776.23	5776.23	1979.05	2136.41	2214.48	0.233089	0.496406	0.607202	0.130993	0.0870354
Stachys aethiopica	437793	443117	-34.821	-11.5376	-28.9507	1.05408	3404.44	1120.06	104157	333636	123434	178620	259173	72893.8	223585	214208	60506.5	105684	337433	119637	180480	262637	69429.1	225716	217401	57314	-0.0416667	-0.0416667	-0.0416667	-12	-12	-11.9583	-25.2628	-26.7998	-26.9614	-171.407	-171.407	-171.407	5776.23	5776.23	5776.23	1184.04	1219.45	1214.25	0.237914	0.408002	0.510709	0.281947	0.166503
Streptocarpus glandulosissimus	400212	436083	-12.1543	5.37903	-2.88459	1	5776.23	1477.94	40303	359909	138504	101129	299083	110228	125427	274784	97645.4	42867.8	393216	105197	106926	329157	80153.5	132567	303516	68913.7	1	0.958333	0.958333	-1.08333	-1.08333	-1.08333	-3.1297	-3.17591	-3.28328	1	1	1	5776.23	5776.23	5776.23	1392.2	1486.79	1510.33	0.100704	0.252689	0.313403	0.346077	0.275424
Strombosia scheffleri	907160	952630	-26.8626	9.33736	-2.03179	0	5357	855.698	177046	730114	339542	282656	624504	299680	410379	496781	221315	181004	771626	298029	289783	662847	261337	420841	531789	186307	7.91667	7.91667	7.91667	-4	-4	-4	-3.74423	-3.50483	-2.97816	-3.88369	-3.88369	-3.88369	5357	5357	5357	1081.5	1112.06	1139.71	0.195165	0.311583	0.452378	0.374291	0.33035
Syzygium emirnense	96609.2	98281	-25.1543	-12.4543	-18.7901	0	2768.1	998.761	27387.2	69221.9	2121.76	63159.8	33449.3	346.06	68294.3	28314.9	157.946	28179.5	70101.4	1242.3	64525.5	33755.4	39.9692	69808.1	28472.8	0	-0.0416667	-0.333333	-0.0416667	0.0416667	0.0416667	0.0833333	-18.8289	-18.7595	-18.8976	0	0	0	2768.1	2768.1	2768.1	1110.65	1317.09	1372.66	0.283485	0.653766	0.706913	0.0219623	0.00358207
Tabernaemontana pachysiphon	1.10625e+06	1.20821e+06	-17.4043	19.2124	-1.67703	-11.4637	5776.23	908.887	306898	799354	1.14914e+06	522995	583258	941355	721823	384430	624187	324866	883347	1.06515e+06	553700	654514	870099	773753	434460	574157	17.375	17.375	17.375	0.166667	0.416667	0.458333	-3.66701	-3.51626	-2.32957	-171.407	-171.407	-171.407	5776.23	5776.23	5776.23	1050.46	1196.41	1284.79	0.277422	0.472763	0.652494	1.03877	0.850941
Tabernaemontana stapfiana	322152	359923	-23.7793	4.17069	-2.80261	2.01649	5776.23	1571.21	55535.9	266616	566180	129435	192717	393369	162550	159602	335341	59660.7	300262	532533	139977	219946	366140	176168	183755	311189	11	11	11	-12.5	-9.25	-9.25	-3.81108	-3.81517	-3.77533	-3.88369	3.0496	3.0496	5776.23	5776.23	5776.23	1473	1650.19	1719	0.17239	0.401783	0.504576	1.75749	1.22107
Tabernaemontana ventricosa	706558	772782	-31.0293	10.4207	-7.37368	0	3705.02	1127.15	108448	598110	893249	231451	475108	769544	280442	426116	691772	122898	649883	841476	261424	511358	733293	314583	458198	659690	3.75	3.75	3.75	-8.33333	-8.33333	-8.33333	-2.44367	-3.4007	-3.69265	-3.88369	-3.88369	-3.88369	4126.76	4126.76	4126.76	1265.65	1380.95	1420.26	0.153488	0.327575	0.396913	1.26423	1.08914
Tambourissa purpurea	227647	230800	-25.5293	-12.121	-18.71	0	2768.1	820.082	26488.2	201158	2664.9	84606.8	143040	1622.63	107117	120529	1136.92	26977	203823	0	86137.9	144662	0	109134	121666	0	-0.458333	-0.5	-0.541667	0	0.333333	0.333333	-18.7489	-18.7614	-18.9262	0	0	0	2768.1	2768.1	2768.1	850.713	940.344	993.124	0.116357	0.371658	0.470541	0.0117063	0.00712784
Tarenna pavettoides	1.18845e+06	1.28005e+06	-34.821	13.4207	-6.35015	-3.88369	5776.23	1111.4	380042	808403	890917	728432	460013	550355	804892	383554	470784	396940	883114	816207	773605	506449	503919	857908	422146	432192	-0.0416667	-0.0416667	-0.0416667	-3.29167	-3.25	-3.20833	-2.61751	-2.49649	-2.41546	0.0167461	0.0660816	0.0660816	5776.23	5776.23	5776.23	1267.75	1535.78	1625.1	0.319781	0.612928	0.677264	0.74965	0.463088
Tecoma capensis	460962	472035	-34.821	2.67069	-23.8106	0.313585	5776.23	1068.98	98884	362078	135033	162430	298532	90099.6	234562	226400	66977.4	101685	370351	126760	167385	304651	83980.5	240430	231605	61772.3	-0.0416667	-0.0416667	-0.0416667	-6.33333	-6.29167	-6.25	-20.9782	-24.2189	-24.4955	-171.407	-156.845	0.0164185	5776.23	5776.23	5776.23	1335.38	1336.81	1372.58	0.214517	0.352373	0.508853	0.292937	0.19546
Tectaria fernandensis	387498	411926	-7.61264	12.129	3.22952	-0.950101	4784.17	649.661	32275.7	355223	371943	74483.6	313015	337353	83251.2	304247	345006	33969.6	377957	349209	77781.7	334145	316223	87464.8	324461	324792	11.8333	11.8333	11.8333	-1.66667	-1.66667	-1.58333	3.69866	3.72918	3.72828	-0.950101	0.0167461	0.0167461	5776.23	5776.23	5776.23	1243.14	1329.18	1354.21	0.0832926	0.192217	0.214843	0.959857	0.870592
Tectaria gemmifera	874528	931610	-31.0293	14.504	-5.51684	-1	4258.31	1337.28	179569	694959	417587	401307	473221	270456	543147	331381	186650	187744	743866	368679	420020	511590	232087	568746	362864	155166	3.75	3.75	3.625	0.208333	0.333333	2.20833	-4.42751	-4.97023	-4.14196	-3.88369	0.983285	0.983285	4782.19	4782.19	4258.31	1202.81	1346.42	1403.28	0.205333	0.458884	0.621075	0.477499	0.30926
Teedia lucida	309399	312990	-34.821	-18.246	-30.6685	2.13219	3404.44	1029.72	83622.5	225777	16402	169517	139882	11200.3	193044	116355	6167.88	83989.7	229001	13177.8	170357	142633	8448.83	194001	118989	3533.24	-0.0416667	-0.0416667	-0.0416667	-2.875	-2.375	-2.375	-30.952	-31.5857	-31.9292	-126.624	3.01753	3.01753	3404.44	3404.44	3404.44	1106.94	1157.61	1127.82	0.270274	0.547893	0.623933	0.0530125	0.0362002
Tephrosia capensis	459299	465356	-34.821	-22.621	-29.2866	2.13219	3382.29	1206.23	65756.6	393542	28665.9	152136	307163	11149.8	208375	250924	9843.41	67329.5	398027	24181.7	155280	310076	8236.83	212104	253252	7515.06	-0.0416667	-0.0416667	-0.0833333	-3.66667	-3.58333	-3	-29.0909	-29.5463	-29.7507	0	3.01753	3.01753	3211.54	3211.54	3061.46	1204.75	1219.1	1192.15	0.143167	0.331236	0.453681	0.0624122	0.0242757
Tephrosia vogelii	1.14855e+06	1.21649e+06	-32.7793	13.7124	0.405861	0.000280015	5776.23	1119.43	279948	868604	158828	646693	501859	101970	707174	441378	92280.1	290298	926197	101235	673727	542767	61061.6	738584	477910	55747.8	0	-0.0416667	-0.0416667	0.25	0.25	0.25	0.106256	0.168144	0.197735	0.0167461	0.0167461	0.0167461	5776.23	5776.23	5776.23	1133.93	1272.36	1246.19	0.24374	0.563051	0.615709	0.138285	0.0887814
Terminalia brownii	1.46467e+06	1.57322e+06	-13.2376	17.5457	3.2736	-0.884244	5776.23	1350.53	151873	1.31279e+06	490791	465100	999567	198777	565556	899111	160669	157296	1.41592e+06	387660	490624	1.0826e+06	115748	594821	978399	81381.2	9.79167	9.75	9.75	-0.0416667	-0.0416667	-0.0416667	1.17174	2.56575	2.98242	-3.88369	-3.88369	-3.88369	5776.23	5776.23	5776.23	1238.73	1495.71	1565.14	0.103691	0.317546	0.386133	0.335087	0.135715
Tetradenia riparia	144945	146874	-31.0293	-9.57931	-25.2822	-113.425	3390.15	1086.18	21315.4	123629	648390	47408.4	97536.1	433481	56690.6	88253.9	372483	21913.9	124960	647059	48169.3	98704.9	432312	57519.7	89354.6	371383	3.75	3.75	3.75	-27.1667	-27.1667	-27.1667	-9.31557	-13.3875	-14.5492	-32.4636	3.01753	3.01753	5776.23	5776.23	5776.23	1679.94	1713.16	1713.31	0.147059	0.32708	0.391119	4.47337	2.99067
Thalictrum rhynchocarpum	870097	919904	-34.821	14.5874	-11.1568	2.08359	5776.23	1583.78	331509	538589	82782.9	609569	260528	45453.1	678323	191775	37548	343340	576564	44807.2	636005	283899	22082.3	710369	209536	19787.1	-0.0416667	-0.25	-0.416667	-0.25	1.20833	1.33333	-11.3359	-11.6738	-12.4181	4.01767	31.5972	50.3974	5776.23	5776.23	5776.23	1741.52	1971.65	2044.02	0.381002	0.700576	0.779594	0.0951421	0.0522391
Thelypteris confluens	2.42934e+06	2.51031e+06	-34.821	17.5874	-13.2751	-171.407	5776.23	1251.49	1.20826e+06	1.22108e+06	222824	1.83878e+06	590557	97895.3	2.00598e+06	423352	59365.2	1.23088e+06	1.27943e+06	164474	1.88683e+06	623479	64973.6	2.06134e+06	448967	33750	-0.0416667	-0.0416667	-0.0416667	0.0416667	4.20833	5.83333	-14.4234	-17.304	-17.1062	-171.407	-156.845	-139.05	5776.23	5776.23	5776.23	1357.35	1496.15	1530.83	0.49736	0.756906	0.825733	0.0917222	0.0402971
Thelypteris dentata	4.85998e+06	5.09241e+06	-34.821	19.0457	-3.2223	-171.407	5776.23	787.24	602659	4.25732e+06	608343	1.26735e+06	3.59263e+06	530498	1.7553e+06	3.10468e+06	481265	620003	4.47241e+06	393258	1.30469e+06	3.78773e+06	335402	1.81366e+06	3.27875e+06	307201	-0.0416667	-0.0416667	-0.0416667	1.45833	1.45833	1.45833	-2.36394	-2.00265	-1.44726	-171.407	-171.407	-171.407	5776.23	5776.23	5776.23	792.303	817.256	812.046	0.124004	0.260773	0.361174	0.125174	0.109156
Thelypteris gueintziana	1.59483e+06	1.64919e+06	-34.821	17.5874	-12.044	0	5776.23	1331.5	311802	1.28303e+06	720684	659505	935326	196621	770684	824147	140951	317959	1.33123e+06	672482	672368	976823	155125	787099	862091	103007	-0.0416667	-0.0416667	-0.0416667	0.0416667	0.0416667	0.0416667	-8.73445	-11.6836	-12.6285	0	3.01753	3.01753	5776.23	5776.23	5776.23	1241.82	1497.26	1529.88	0.195508	0.413527	0.483239	0.451887	0.123287
Thunbergia alata	1.95797e+06	2.06556e+06	-31.0293	17.5874	-5.9784	-3.88369	5776.23	1221.57	666947	1.29102e+06	343959	1.17878e+06	779184	170318	1.36083e+06	597132	129743	682581	1.38298e+06	252002	1.21496e+06	850593	98909.1	1.40854e+06	657020	69855.1	2.875	2.875	2.875	0	0.0416667	0.0416667	-7.04715	-8.02909	-7.84316	-3.88369	-3.88369	2.13219	5776.23	5776.23	5776.23	1342.04	1615.88	1696.74	0.340633	0.602045	0.695024	0.175672	0.0869873
Tiliacora funifera	3.3794e+06	3.53737e+06	-31.0293	17.7124	-3.67207	-3.88369	5776.23	870.36	724212	2.65519e+06	751431	1.06044e+06	2.31897e+06	638749	1.51192e+06	1.86749e+06	425638	742049	2.79532e+06	611297	1.0908e+06	2.44658e+06	511140	1.56424e+06	1.97313e+06	319993	3.75	3.75	3.75	0.0416667	0.0833333	0.0833333	-3.45667	-3.11938	-3.05933	-171.407	-171.407	-171.407	5776.23	5776.23	5776.23	882.326	894.94	920.55	0.214302	0.313794	0.447392	0.222356	0.189013
Tina striata	45179.2	45485.3	-24.821	-12.496	-18.7315	0	2768.1	991.045	24136.6	21042.5	132.247	41261.8	3917.32	80.4057	43036.9	2142.26	59.9924	24310.5	21174.8	0	41487.6	3997.73	0	43283.1	2202.25	0	-0.375	-0.541667	-0.625	0	0.0416667	0.0416667	-18.4898	-17.2222	-17.2109	0	0	0	2768.1	2768.1	2768.1	1036.82	1080.1	1129.15	0.534242	0.913294	0.952583	0.00292718	0.00177971
Toddalia asiatica	711509	759139	-27.4876	17.5457	-8.55201	-1	5776.23	1279.28	102250	609259	556321	155545	555964	509943	303297	408212	382561	105415	653724	511856	160881	598258	467649	316946	442194	348579	7.29167	7.29167	7.29167	2.125	2.25	2.25	-7.50551	-6.93588	-7.1335	-121.552	-63.055	-63.055	5776.23	5776.23	5776.23	1056.49	1101.41	1086.77	0.143709	0.218613	0.426273	0.78189	0.716707
Todea barbara	130457	133479	-34.821	-11.5376	-30.023	2.01649	3160.95	800.154	16717.2	113740	153221	37910	92547.4	123134	42776.2	87681.2	117418	17155.4	116324	150637	38642.8	94836.6	120845	43688.8	89790.6	115308	-0.0416667	-0.0416667	-0.0416667	-12.25	-12.2083	-12.2083	-16.4623	-16.7186	-16.6902	2.01649	2.01649	2.01649	5776.23	5776.23	5776.23	1324.49	1369.02	1383.96	0.128143	0.290593	0.327894	1.17449	0.943865
Tolpis capensis	824993	851232	-34.821	17.5457	-23.4889	3	5776.23	1318.94	233417	591575	173787	477142	347850	86108.6	526003	298989	61691.6	240945	610287	155075	495003	356229	77729.9	545954	305279	55402.3	-0.0416667	-0.166667	-0.25	0	2.79167	3.08333	-18.0508	-20.0793	-21.3931	3.01753	4.01767	17.281	5776.23	5776.23	5776.23	1596	1715.43	1724.99	0.282933	0.578359	0.637585	0.210652	0.104375
Tragia brevipes	1.19203e+06	1.31606e+06	-26.8626	18.754	2.5567	0	5776.23	1443.23	114552	1.07748e+06	459541	283573	908456	358415	327049	864980	346412	123009	1.19305e+06	343971	307352	1.0087e+06	258167	357453	958603	252789	3.41667	3.41667	3.41667	0	1.20833	1.20833	0.187604	0.264402	0.27528	0	1.03319	1.03319	5776.23	5776.23	5776.23	1313.18	1409.53	1426.23	0.0960985	0.237891	0.274363	0.385512	0.300677
Trichanthecium natalense	738305	748244	-34.821	2.83736	-18.082	1.01677	4784.17	1092.19	339337	398968	46194.8	551714	186591	35554.7	608474	129831	31903.4	342613	405631	39532	556941	191303	30843.1	614676	133568	28167	-0.0416667	-0.0416667	-0.0416667	0.0833333	0.416667	0.458333	-21.6816	-24.1431	-24.2278	2.08359	2.08359	2.08359	4784.17	4784.17	4784.17	1327.39	1545.56	1630.53	0.459616	0.747271	0.824149	0.0625687	0.0481573
Trichilia dregeana	1.74615e+06	1.86891e+06	-34.821	14.5457	-1.09288	0	5776.23	1053.31	142765	1.60339e+06	711395	332330	1.41382e+06	674391	342824	1.40333e+06	680601	148893	1.72002e+06	594764	345699	1.52321e+06	565001	357639	1.51127e+06	572658	-0.0416667	-0.0416667	-0.0416667	-1.16667	-1.125	-1.125	-1.0424	-1.25144	-1.30307	-3.88369	-3.88369	-3.88369	5776.23	5776.23	5776.23	964.844	993.984	987.764	0.0817595	0.190322	0.196331	0.407407	0.386215
Trichocladus ellipticus	979121	1.03471e+06	-34.821	17.5874	-8.85284	0	5776.23	1349.06	169122	809999	168227	397594	581527	124758	477974	501147	106182	177780	856933	121293	418622	616091	90194.9	504520	530193	77136.2	-0.0416667	-0.0416667	-0.0416667	0.0416667	0.0416667	0.916667	-9.24849	-10.8677	-11.6833	0	0.016701	1	5776.23	5776.23	5776.23	1396.16	1486.11	1516.97	0.172729	0.406072	0.488166	0.171814	0.127419
Trichomanes melanotrichum	2.23813e+06	2.33992e+06	-34.821	14.5874	-5.33816	-1	5776.23	1246.63	980124	1.25801e+06	188458	1.58001e+06	658121	69766.6	1.80937e+06	428762	54866.3	1.01194e+06	1.32798e+06	118481	1.63742e+06	702499	25388.1	1.87242e+06	467501	16127.5	-0.0416667	-0.0416667	-0.0416667	-2.79167	-1.04167	-0.166667	-4.53231	-3.93314	-1.79567	-171.407	-171.407	-171.407	5776.23	5776.23	5776.23	1355.65	1649.01	1823.65	0.437921	0.705951	0.808428	0.0842033	0.0311718
Trichopteryx dregeana	633162	644884	-34.821	2.58736	-16.9631	-63.055	3587.02	1022.74	283613	349549	282471	452215	180948	114808	557495	75667.4	64665.5	286274	358610	273411	457649	187235	108521	565733	79150.4	61182.5	-0.0416667	-0.0416667	-0.0416667	-5.29167	-5.16667	-4	-13.0392	-15.3715	-12.4752	0	0	0	5722.6	5722.6	5722.6	1068.7	1327.76	1411.63	0.447931	0.714216	0.880493	0.446127	0.181326
Tridactyle tridactylites	2.15871e+06	2.30843e+06	-26.8626	12.504	-2.10164	-4.81778	5776.23	689.174	103997	2.05471e+06	845479	181272	1.97744e+06	1.27507e+06	248651	1.91006e+06	1.12961e+06	106222	2.20221e+06	697984	185502	2.12293e+06	1.12958e+06	256564	2.05187e+06	987802	3.08333	3.08333	3.08333	-2.79167	-2.79167	-2.66667	-2.32819	-1.57897	-1.72234	-3.88369	-3.88369	-3.88369	5776.23	5776.23	5776.23	766.633	739.548	746.005	0.0481753	0.0839725	0.115185	0.39166	0.590665
Trifolium burchellianum	601459	632807	-34.821	14.5874	-16.363	3.01753	5776.23	1594.59	144521	456938	104092	308892	292567	77669.8	352976	248483	69846.6	148337	484470	76559.7	317726	315081	55155.2	363216	269592	48738.1	-0.0416667	-0.0416667	-0.0416667	-1.16667	1.125	1.20833	-13.5642	-12.2448	-12.1864	3.01753	3.01753	4.01767	5776.23	5776.23	5776.23	1699.68	1882.18	1930.53	0.240285	0.513572	0.586866	0.173066	0.129136
Trilepisium madagascariense	3.64877e+06	3.84804e+06	-27.321	18.754	-1.05625	-3.88369	5776.23	710.91	20683.5	3.62809e+06	1.21786e+06	12075.2	3.6367e+06	1.89489e+06	26187.2	3.62259e+06	1.44746e+06	21314.2	3.82673e+06	1.01922e+06	12592.8	3.83545e+06	1.69614e+06	27000.2	3.82104e+06	1.249e+06	7.45833	7.45833	7.45833	0	-0.0416667	-0.0416667	-1.38122	-1.22815	-1.20561	-156.845	-156.845	-156.845	5776.23	5776.23	5776.23	717.902	723.999	717.005	0.00566862	0.0033094	0.00717699	0.333771	0.519322
Trimeria grandifolia	676659	745782	-34.821	14.5874	-12.1098	0	5776.23	1287.75	142748	533911	90926.1	280005	396653	37231.1	384076	292583	25982.6	169437	576345	48492.6	333276	412506	21378.5	441462	304320	14245.4	-0.0416667	-0.0416667	-0.0416667	-3	-3	-2.95833	-11.9905	-16.1258	-16.9293	-63.055	-63.055	-63.055	5776.23	5776.23	5776.23	1314.56	1365.78	1415.72	0.21096	0.413806	0.567607	0.134375	0.0550219
Triplophyllum securidiforme	608627	633694	-9.07097	11.1707	2.2123	0.0501744	3874.4	456.966	11560.8	597066	273323	3613.56	605014	454685	21495.8	587131	310798	11726	621968	248421	3778.76	629915	429783	21952.2	611742	286187	9.125	9.20833	6.33333	-2.20833	-2.20833	-2.20833	1.31049	1.1555	1.23471	0.0501744	0.0501744	0.0501744	5776.23	5776.23	5680.87	505.329	520.379	503.967	0.0189949	0.00593723	0.0353185	0.449081	0.747067
Tristellateia madagascariensis	132972	134248	-24.9876	-12.4543	-18.7295	0	2768.1	954.941	26457.7	106514	5633.9	72557	60414.5	1478.5	80956.1	52015.5	1463.89	26839.9	107408	4739.36	73464	60784.2	1108.81	81915.9	52332.4	1146.97	0	-0.0416667	-0.0416667	0	0.0416667	0.0416667	-18.8279	-19.2946	-19.567	0	1.01678	4.06675	2768.1	2768.1	2768.1	1085.43	1310.05	1376.47	0.198973	0.545658	0.608823	0.0423692	0.0111189
Triumfetta annua	2.55144e+06	2.6606e+06	-31.0293	17.7124	-8.77372	-171.407	5776.23	1302.39	1.0144e+06	1.53704e+06	556859	1.74206e+06	809375	371476	1.89532e+06	656120	320374	1.03931e+06	1.62129e+06	472607	1.80428e+06	856321	324530	1.9671e+06	693503	282992	3.75	3.75	3.75	0.0833333	0.125	0.125	-12.6862	-13.9372	-14.636	-171.407	-171.407	-171.407	5776.23	5776.23	5776.23	1396.06	1551.94	1591.12	0.397579	0.682777	0.742843	0.218253	0.145595
Triumfetta pilosa	1.75472e+06	1.81948e+06	-34.821	17.7124	-13.1948	-1	5776.23	1238.12	408674	1.34604e+06	204237	751439	1.00328e+06	131212	884647	870071	109913	425489	1.39399e+06	156287	778526	1.04096e+06	93534.3	915263	904220	75763.5	-0.0416667	-0.0416667	-0.0416667	0.0833333	0.125	0.125	-13.3596	-14.0679	-14.8717	-171.407	-171.407	-171.407	5776.23	5776.23	5776.23	1330.74	1419.44	1428.06	0.2329	0.428239	0.504153	0.116393	0.0747769
Turraea holstii	1.10133e+06	1.18004e+06	-17.1126	18.9624	2.54524	1	5776.23	1487.43	182540	918786	1.83177e+06	336612	764714	1.46595e+06	441813	659513	1.33328e+06	201575	978468	1.77209e+06	365320	814723	1.41594e+06	475534	704510	1.28828e+06	17.6667	17.6667	17.6667	0.0833333	0.208333	0.208333	-10.983	-11.7081	-12.5998	-63.055	-63.055	-63.055	5776.23	5776.23	5776.23	1097.95	1184.81	1221.6	0.165745	0.305642	0.401165	1.66324	1.33108
Turraea robusta	757829	845183	-17.1543	7.87903	-2.97353	1.03296	5776.23	1180.89	216591	541238	1.48286e+06	454349	303480	1.04392e+06	508933	248896	916288	248854	596329	1.42777e+06	515580	329603	1.0178e+06	573129	272054	893130	17.625	17.625	17.625	-9.75	-9.70833	-9.70833	-9.18347	-10.5161	-10.9952	-167.075	-167.075	-156.845	5776.23	5776.23	5776.23	1250.83	1437.33	1482.89	0.285804	0.59954	0.671567	1.95673	1.37752
Urera hypselodendron	1.40437e+06	1.50713e+06	-26.8626	17.5874	-1.32853	0	5776.23	1199.78	288730	1.11564e+06	879443	510033	894339	692895	697504	706868	553362	303474	1.20365e+06	791431	535174	971953	615281	730716	776412	483818	7.91667	7.91667	7.91667	0.0416667	0.0416667	0.0416667	-4.50364	-4.77174	-4.33839	-156.845	-63.055	-63.055	5776.23	5776.23	5776.23	1100.1	1181.76	1230.76	0.205594	0.363175	0.496666	0.626218	0.493384
Utricularia livida	1.10176e+06	1.15474e+06	-34.821	14.4624	-15.7207	-1	5776.23	1165.61	123127	978633	184118	271297	830463	132861	327988	773772	125410	132467	1.02227e+06	140479	290133	864606	98717.4	352853	801886	97295.9	-0.0416667	-0.0416667	-0.0416667	-0.416667	0.291667	0.291667	-13.8157	-14.5235	-14.9429	-0.933405	-0.933405	-0.933405	5776.23	5776.23	5776.23	1132.73	1159.43	1163.39	0.111755	0.24624	0.297694	0.167113	0.12059
Vachellia abyssinica	1.61943e+06	1.72714e+06	-26.8626	19.0874	-3.48903	0	5776.23	1330.99	425736	1.1937e+06	1.35223e+06	951057	668375	1.18499e+06	1.05011e+06	569319	1.14033e+06	461639	1.2655e+06	1.28042e+06	1.01318e+06	713965	1.1394e+06	1.1173e+06	609841	1.09981e+06	7.91667	7.91667	7.91667	0.416667	1.375	1.375	-14.9942	-17.9223	-18.5767	-156.845	-126.624	-103.783	5776.23	5776.23	5776.23	1291.67	1373.68	1386.41	0.262892	0.587278	0.648445	0.835001	0.73173
Vepris suaveolens	1.21985e+06	1.28764e+06	-8.90431	12.254	3.03405	-3.88369	4784.17	555.826	13555.1	1.20629e+06	1.37921e+06	10651.6	1.20919e+06	1.6273e+06	28235.9	1.19161e+06	1.35924e+06	14254.7	1.27338e+06	1.31212e+06	11111.7	1.27652e+06	1.55997e+06	29112.6	1.25852e+06	1.29233e+06	20.3333	20.3333	20.2917	-7.08333	-9.69167	-9.69167	2.70435	2.94041	3.00316	-171.407	-171.407	-171.407	5776.23	5776.23	5776.23	891.48	870.713	871.994	0.0111121	0.00873191	0.0231471	1.13064	1.33402
Vernonia karaguensis	1.246e+06	1.36027e+06	-26.8626	18.754	2.02556	0	5776.23	1434.19	129402	1.11659e+06	982377	296566	949430	802203	359738	886258	748726	135888	1.22438e+06	874588	314911	1.04536e+06	706273	386416	973855	661129	7.91667	7.91667	7.91667	0	1.20833	1.20833	-2.92333	-3.46025	-3.72539	-63.055	-63.055	-63.055	5776.23	5776.23	5776.23	1183.16	1262.5	1287.53	0.103854	0.238015	0.288715	0.788427	0.643825
Vernonia lasiopus	652861	716864	-26.8626	17.5457	-1.85466	0	5776.23	1488.82	156068	496793	744819	318912	333949	506367	407909	244952	364457	160627	556236	685375	337224	379639	460677	432830	284033	325376	7.91667	7.91667	7.91667	0.875	3.375	5.625	-7.33262	-8.10107	-7.18486	-171.407	-171.407	-171.407	5776.23	5776.23	5776.23	1130.68	1206.76	1234.24	0.239053	0.488484	0.624802	1.14085	0.775613
Vernonia myriantha	511337	549400	-31.0293	14.2957	-2.29703	7.04988	5776.23	1733.94	110278	401059	123211	250419	260918	88051.6	288757	222580	80178.5	114512	434888	89382	260854	288546	60423.8	301083	248317	54441.2	3.29167	3.29167	3.29167	-0.458333	0.875	0.875	-5.06729	-6.1096	-6.73979	0.016701	3.01753	19.6977	5776.23	5776.23	5776.23	1755.16	1921.95	1959.53	0.215666	0.489734	0.564711	0.240958	0.172199
Veronica abyssinica	350026	386770	-20.446	17.5457	1.87563	268.799	5776.23	2052.81	106426	243600	221852	211122	138904	108282	248770	101256	76116.9	112204	274566	190887	225092	161678	85508.1	266772	119997	57375	14.3333	14.25	14.2083	2.79167	4.125	4.125	-12.135	-9.92796	-9.22266	-63.055	0.0662005	4.01767	5776.23	5776.23	5776.23	1862.5	2133.51	2257.28	0.304051	0.60316	0.71072	0.633817	0.309353
Vigna membranacea	1.64121e+06	1.76667e+06	-9.86264	17.4624	3.60908	-1.9494	5776.23	1206.11	121272	1.51993e+06	131123	425020	1.21619e+06	117262	515294	1.12591e+06	113708	124138	1.64254e+06	8520.07	436724	1.32995e+06	3496.5	530191	1.23648e+06	3135.31	-1.125	-1.70833	-1.75	0.0416667	0.0833333	0.0833333	3.52566	3.71142	3.83792	-0.884244	-0.884244	-0.884244	5776.23	5776.23	5776.23	1260.36	1405.73	1458.14	0.0738918	0.258968	0.313973	0.0798944	0.0714488
Vigna vexillata	3.09876e+06	3.22142e+06	-34.821	17.629	-11.2538	-3.88369	5776.23	1171.15	1.14714e+06	1.95161e+06	129716	2.06672e+06	1.03204e+06	88986.7	2.30654e+06	792219	76748.4	1.17418e+06	2.04724e+06	34087.9	2.13081e+06	1.09061e+06	30415.1	2.38197e+06	839450	29516.9	-0.0416667	-0.0416667	-0.0416667	0.0416667	0.0416667	0.0416667	-10.8842	-10.9888	-11.3463	-3.88369	-3.88369	1	5776.23	5776.23	5776.23	1349.6	1600.1	1666.78	0.370195	0.666952	0.744343	0.0418608	0.0287169
Viola abyssinica	963746	1.04368e+06	-27.5293	17.5874	-3.85981	-1	5776.23	1516.23	177880	785866	172744	375198	588548	130980	446400	517346	116396	185778	857904	100706	397363	646320	73208.2	476061	567621	66120.7	0.875	0.875	0.875	0.0416667	0.833333	2.54167	-3.57128	-3.26806	-3.21018	0	0	0	5776.23	5776.23	5776.23	1562.88	1636.96	1662.38	0.184571	0.389312	0.463192	0.179242	0.135907
Virectaria major	827107	868885	-17.4043	9.96236	-5.48472	16.816	5776.23	1245.04	511351	315756	588063	711175	115932	369239	733873	93233.8	311266	526900	341984	561835	737328	131557	353614	763369	105516	298984	17.25	17.25	17.25	-3.45833	-3.45833	-3.45833	-9.03106	-11.0177	-11.7252	3.0496	4.01767	4.01767	5776.23	5776.23	5776.23	1571.38	1799.67	1839.09	0.618241	0.859835	0.887277	0.710989	0.446423
Viscum tuberculatum	1.25442e+06	1.30081e+06	-28.571	17.6707	-7.82322	-171.407	4181.14	1454.92	585892	668531	537934	996668	257754	330410	1.0972e+06	157220	265039	605384	695428	511037	1.03559e+06	265218	322946	1.13879e+06	162023	260236	6.20833	6.20833	6.20833	0.0833333	0.125	0.125	-16.9069	-20.4041	-22.2659	-171.407	-156.845	-156.845	4181.14	4181.14	4181.14	1388.13	1423.29	1408.72	0.467061	0.794524	0.874668	0.42883	0.263396
Vitex fischeri	869660	937867	-26.8626	17.629	-4.09342	0	5776.23	1281.02	311471	558189	1.1799e+06	563023	306637	667568	647604	222056	545633	321600	616266	1.12182e+06	588109	349758	624447	685351	252515	515173	7.91667	7.91667	7.91667	0.0416667	0.0416667	0.0833333	-6.59417	-7.77607	-8.13381	-171.407	-171.407	-171.407	5776.23	5776.23	5776.23	1354.76	1632.49	1712.05	0.358153	0.647406	0.744663	1.35674	0.767619
Wahlenbergia abyssinica	890700	921671	-31.0293	17.5457	-8.41152	0	5776.23	1350.28	149529	741171	511650	348256	542444	412632	417355	473346	363500	153600	768071	484750	359579	562092	392984	432127	489545	347300	3.75	3.75	3.75	0	0.875	0.875	-14.4594	-17.3896	-19.3447	0	0	0	5776.23	5776.23	5776.23	1236.35	1241.69	1240.75	0.167878	0.390991	0.468569	0.574436	0.463267
Wahlenbergia krebsii	385680	400931	-34.821	14.0874	-22.4461	2.08359	5776.23	1566.77	159311	226369	29864	294130	91549.6	8164.64	335778	49902.1	4302.06	165263	235668	20564.4	305764	95167.1	4547.11	348926	52005	2199.09	-0.0416667	-0.0833333	-0.166667	3.29167	3.33333	3.375	-21.4545	-22.1167	-23.027	-171.407	-63.055	0.0331785	5776.23	5776.23	5776.23	1711.45	2031.11	2226.97	0.413065	0.762628	0.870613	0.0774321	0.0211695
Wahlenbergia virgata	297906	307137	-30.9043	17.5457	-17.9659	5	4209.56	1514.89	62197.6	235709	110944	138408	159498	70569.5	158317	139590	55419.3	64199.5	242938	103716	144496	162641	67426.8	165225	141912	53096.9	3.45833	3.33333	3.29167	2.75	2.79167	6.41667	-20.6268	-23.8382	-24.4475	20.2287	33.2038	36.9678	4209.56	4209.56	4209.56	1478.44	1570.67	1601.41	0.208782	0.464602	0.531431	0.372413	0.236885
Xymalos monospora	548849	591210	-34.821	17.5457	-12.5557	0.313585	5776.23	1311.03	139367	409482	363102	256395	292454	200926	329371	219478	156855	149067	442143	330441	274407	316803	176576	351616	239594	136740	-0.0416667	-0.0416667	-0.0416667	0	0	0	-6.56139	-8.62718	-7.89185	-139.05	-3.88369	0.0331785	5776.23	5776.23	5776.23	1540.89	1770.05	1891.71	0.253926	0.46715	0.600112	0.661571	0.366085
Xyris capensis	1.536e+06	1.6114e+06	-34.821	18.7957	-11.7347	-171.407	5776.23	1208.01	341564	1.19443e+06	125175	630562	905437	90640.1	866017	669982	61998.7	355717	1.25568e+06	63931	654495	956901	39176.4	899485	711910	20070.2	-0.0416667	-0.0416667	-0.0416667	0.0416667	0.0416667	1.20833	-11.7935	-12.3369	-12.7574	-171.407	-171.407	-156.845	5776.23	5776.23	5776.23	1276.96	1354.3	1404.51	0.222373	0.410522	0.563813	0.081494	0.0590106
Zantedeschia albomaculata	339441	342613	-34.6543	6.33736	-26.0667	8.91737	4782.19	1437.83	108668	230773	14193.2	225308	114133	4067.94	270026	69414.7	2494.29	109705	232908	12058	227164	115449	2751.73	272219	70394.3	1514.74	-0.25	-0.416667	-0.958333	5.125	5.25	5.25	-25.2471	-27.8858	-28.0143	50.3974	344.475	574.441	4782.19	4800.85	4782.19	1592.9	1736.2	1793.22	0.320138	0.663761	0.795503	0.0418133	0.0119842
Zornia capensis	581372	589940	-34.821	2.17069	-24.584	0	3390.15	1045.64	129903	451469	69901.8	271405	309967	47251.3	350503	230869	33301.8	132236	457704	63667	277141	312799	44419.9	356920	233020	31150.8	-0.0416667	-0.0833333	-0.125	-5.875	-5.875	-3.375	-24.6744	-26.3266	-27.4858	0	0	2.13219	3404.44	3404.44	3404.44	1217.06	1290.66	1314.88	0.223442	0.466835	0.602889	0.120236	0.0812755
[truncated: 4 more columns]
