# Supplementary material for: Late 21st‐Century Climate and Land Use Driven Loss of Plant Diversity in African Mountains
Source: Glob Chang Biol. 2025 Sep 22;31(9):e70492. doi: 10.1111/gcb.70492 (PMC12451491; doi:10.1111/gcb.70492)
Supplement: Supplementary file 1 — Data S1: gcb70492‐sup‐0001‐DataS1.zip. [file GCB-31-e70492-s001.zip › gcb70492-sup-0003-DataS3.xlsx]

## Sheet: Supplementary_file_3_Model_eval
species	X	fc	rm	tune.args	auc.train	cbi.train	auc.diff.avg	auc.diff.sd	auc.val.avg	auc.val.sd	cbi.val.avg	cbi.val.sd	or.10p.avg	or.10p.sd	or.mtp.avg	or.mtp.sd	AICc	delta.AICc	w.AIC	ncoef	number_presences
Abrus aureus	4	LQHP	1	fc.LQHP_rm.1	0.9132	0.884	0.104687	0.106916	0.818	0.101944	0.647	0.0856884	0.467	0.402251	0.1	0.223607	NA	NA	NA	69	13
Abutilon sonneratianum	2	H	1	fc.H_rm.1	0.950384	0.633	0.0748912	0.0940903	0.885	0.0984903	0.5198	0.325293	0.33	0.411704	0.33	0.411704	NA	NA	NA	35	16
Acalypha ornata	1	LQ	1	fc.LQ_rm.1	0.903689	0.862	0.0576037	0.0841081	0.843	0.0727286	0.6494	0.418456	0.212	0.201694	0.125	0.216506	602.83	54.4529	1.44e-12	19	32
Acalypha psilostachya	7	LQH	3	fc.LQH_rm.3	0.933019	0.9	0.0829911	0.0547056	0.906	0.086808	0.3214	0.464264	0.14	0.219089	0.04	0.0894427	369.376	48.71	1.3e-11	13	21
Achyrospermum oblongifolium	1	LQ	1	fc.LQ_rm.1	0.924954	0.816	0.0721434	0.066649	0.868	0.0700362	0.6674	0.13766	0.32	0.31763	0.2	0.298142	304.697	71.0068	3.62e-16	10	14
Adenia digitata	6	H	3	fc.H_rm.3	0.883073	0.876	0.0848468	0.077347	0.798	0.0809608	0.5056	0.476316	0.233	0.136931	0.116667	0.162447	641.18	377.976	6.07e-83	13	15
Adenia rumicifolia	1	LQ	1	fc.LQ_rm.1	0.86345	0.834	0.0876619	0.0715885	0.833	0.09538	0.7498	0.102077	0.154	0.248752	0.0571429	0.127775	396.14	3.81206	0.104952	10	22
Adenostemma caffrum	3	LQH	1	fc.LQH_rm.1	0.8983	0.781	0.150172	0.144649	0.755	0.141588	0.7228	0.0787191	0.42	0.26625	0.3	0.298142	NA	NA	NA	42	15
Adenostemma mauritianum	4	LQHP	1	fc.LQHP_rm.1	0.950821	0.865	0.0721362	0.106526	0.903	0.104153	0.7686	0.0554193	0.183	0.291071	0.133333	0.298142	NA	NA	NA	59	21
Adiantum patens	2	H	1	fc.H_rm.1	0.954523	0.798	0.0516879	0.0330418	0.905	0.0291759	0.5346	0.446176	0.433	0.365148	0.2	0.182574	NA	NA	NA	28	13
Aeollanthus buchnerianus	4	LQHP	1	fc.LQHP_rm.1	0.990913	0.707	0.0165196	0.0186558	0.978	0.021305	0.4876	0.337281	0.367	0.414997	0.3	0.447214	NA	NA	NA	42	15
Aeollanthus subacaulis	10	H	5	fc.H_rm.5	0.898238	0.678	0.0773976	0.0487408	0.889	0.0795565	0.5768	0.334139	0.267	0.434613	0.0666667	0.149071	NA	NA	NA	28	13
Afroaster hispidus	3	LQH	1	fc.LQH_rm.1	0.983683	0.697	0.048959	0.033362	0.927	0.0366666	0.4512	0.535393	0.583	0.276385	0.516667	0.291071	NA	NA	NA	31	12
Afrocanthium mundianum	6	H	3	fc.H_rm.3	0.937092	0.066	0.0334039	0.0456986	0.903	0.0401342	-0.2056	0.4931	0.25	0.433013	0.25	0.433013	NA	NA	NA	14	12
Afrocarpus falcatus	1	LQ	1	fc.LQ_rm.1	0.956912	0.859	0.0325896	0.0303224	0.957	0.0381988	NA	NA	0.12	0.268328	0.12	0.268328	295.817	29.5983	1.22e-07	10	17
Ajuga ophrydis	3	LQH	1	fc.LQH_rm.1	0.923379	0.724	0.0983196	0.138338	0.866	0.150566	0.4458	0.373736	0.229	0.435656	0.2	0.447214	NA	NA	NA	73	14
Alangium chinense	7	LQH	3	fc.LQH_rm.3	0.982914	0.326	0.00910004	0.00593899	0.974	0.00752784	0.5192	0.426532	0.24	0.138934	0.183333	0.170783	367.204	40.849	1.33e-09	14	21
Albizia gummifera	9	LQ	5	fc.LQ_rm.5	0.878481	0.964	0.0214602	0.0120711	0.866	0.0180739	0.845	0.0201866	0.114	0.0670321	0.0235294	0.0526134	969.86	0	0.354519	10	59
Albuca setosa	6	H	3	fc.H_rm.3	0.737926	0.346	0.101306	0.0740102	0.654	0.0615895	0.0712	0.349063	0.107	0.147254	0.05	0.111803	643.646	294.322	3.43e-65	16	19
Alchemilla cryptantha	8	LQHP	3	fc.LQHP_rm.3	0.978207	0.89	0.014177	0.0189539	0.972	0.0200552	0.6804	0.157077	0.117	0.162447	0.0666667	0.149071	363.754	44.0131	1.75e-10	13	23
Alchornea hirtella	11	LQH	5	fc.LQH_rm.5	0.872004	0.948	0.0667243	0.0610781	0.842	0.0707919	0.688	0.386731	0.199	0.19024	0.025	0.0559017	776.638	9.81076	0.00564357	11	47
Alectra sessiliflora	1	LQ	1	fc.LQ_rm.1	0.893286	0.908	0.03025	0.0344226	0.872	0.0338369	0.791	0.101054	0.124	0.0924093	0.0352941	0.0526134	1274.43	19.637	3.24e-05	25	78
Alepidea peduncularis	2	H	1	fc.H_rm.1	0.986348	0.93	0.015479	0.0193091	0.975	0.0193927	0.5278	0.272305	0.214	0.24281	0.114286	0.255551	NA	NA	NA	50	25
Allophylus abyssinicus	4	LQHP	1	fc.LQHP_rm.1	0.972636	0.759	0.0560158	0.0512422	0.918	0.0501649	0.6012	0.127392	0.347	0.20629	0.206667	0.216538	NA	NA	NA	33	18
Allophylus chaunostachys	2	H	1	fc.H_rm.1	0.972277	0.665	0.0737058	0.0647468	0.913	0.0711868	0.2216	0.397538	0.433	0.365148	0.333333	0.408248	NA	NA	NA	35	15
Allophylus ferrugineus	2	H	1	fc.H_rm.1	0.951013	0.897	0.0592717	0.047516	0.915	0.0631399	0.7562	0.0929876	0.141	0.176076	0.0619048	0.0851835	NA	NA	NA	115	30
Aloe arborescens	7	LQH	3	fc.LQH_rm.3	0.962805	0.813	0.0293822	0.0227112	0.958	0.0350059	-0.0094	0.505589	0.122	0.216595	0.1	0.223607	347.391	30.4192	1.56e-07	11	21
Aloe ferox	3	LQH	1	fc.LQH_rm.1	0.897619	0.682	0.117761	0.12175	0.782	0.112647	0.536	0.361828	0.421	0.405951	0.178571	0.208248	NA	NA	NA	31	16
Alsophila dregei	7	LQH	3	fc.LQH_rm.3	0.956365	0.782	0.0236615	0.0126791	0.947	0.0225894	0.7908	0.0906019	0.142	0.0865509	0.0285714	0.0638877	508.889	11.0508	0.00340643	12	33
Alsophila manniana	8	LQHP	3	fc.LQHP_rm.3	0.927693	0.893	0.096549	0.0591871	0.831	0.0575157	0.715	0.0892525	0.287	0.193793	0.22	0.228035	NA	NA	NA	22	23
Andropogon amethystinus	6	H	3	fc.H_rm.3	0.991931	0.81	0.00899665	0.0148562	0.988	0.0154605	0.5286	0.256343	0.25	0.433013	0.2	0.447214	NA	NA	NA	59	16
Andropogon appendiculatus	6	H	3	fc.H_rm.3	0.839326	0.67	0.137596	0.222538	0.736	0.230142	-0.0298	0.544279	0.367	0.414997	0.2	0.447214	444.367	40.8863	7.57e-10	12	23
Anemia vestita	8	LQHP	3	fc.LQHP_rm.3	0.966706	0.759	0.022468	0.0204235	0.948	0.0236518	0.379	0.452322	0.129	0.216654	0.128571	0.216654	NA	NA	NA	19	16
Antherotoma naudinii	8	LQHP	3	fc.LQHP_rm.3	0.921606	0.8	0.037225	0.0348572	0.898	0.0419791	0.7678	0.0858003	0.162	0.122121	0.0222222	0.0496904	602.493	71.0099	2.95e-16	20	33
Antherotoma senegambiensis	2	H	1	fc.H_rm.1	0.964606	0.753	0.0567214	0.0697973	0.914	0.0696068	0.6626	0.257991	0.213	0.306956	0.173333	0.28906	NA	NA	NA	50	17
Anthocleista madagascariensis	2	H	1	fc.H_rm.1	0.97095	0.791	0.0759044	0.0616719	0.905	0.0709333	0.7706	0.144053	0.55	0.37081	0.3	0.447214	NA	NA	NA	53	12
Antrophyopsis manniana	3	LQH	1	fc.LQH_rm.1	0.974626	0.886	0.0490332	0.0791121	0.935	0.0762096	0.7516	0.111141	0.233	0.278887	0.133333	0.298142	NA	NA	NA	24	17
Ardisia staudtii	7	LQH	3	fc.LQH_rm.3	0.961425	0.674	0.025507	0.0102879	0.937	0.023725	0.6974	0.0830259	0.3	0.209165	0.1	0.136931	354.395	136.571	1.69e-30	11	14
Argyrolobium tomentosum	6	H	3	fc.H_rm.3	0.955814	0.816	0.0426353	0.0346949	0.936	0.0468372	0.371	0.202292	0.167	0.235702	0.0666667	0.149071	341.278	58.519	1.94e-13	12	18
Argyrolobium tuberosum	2	H	1	fc.H_rm.1	0.96065	0.899	0.0372877	0.0263337	0.925	0.0252661	0.6346	0.247773	0.147	0.20221	0.146667	0.20221	NA	NA	NA	43	12
Aristea abyssinica	1	LQ	1	fc.LQ_rm.1	0.972352	0.711	0.0286695	0.023539	0.954	0.0304335	0.6824	0.139724	0.227	0.146768	0.137143	0.192088	427.825	37.8732	2.89e-09	15	26
Artabotrys monteiroae	6	H	3	fc.H_rm.3	0.885758	0.773	0.102701	0.0623726	0.816	0.0861908	0.8026	0.089807	0.273	0.282499	0.04	0.0894427	NA	NA	NA	42	24
Arundinella nepalensis	6	H	3	fc.H_rm.3	0.962832	0.342	0.0276896	0.0201605	0.946	0.0289781	0.4736	0.287637	0.257	0.276847	0.190476	0.174964	NA	NA	NA	19	19
Asclepias gibba	2	H	1	fc.H_rm.1	0.953572	0.619	0.0950019	0.0970791	0.858	0.0990636	0.54825	0.136062	0.542	0.416667	0.375	0.478714	NA	NA	NA	23	9
Asparagus asparagoides	1	LQ	1	fc.LQ_rm.1	0.955353	0.814	0.0325212	0.0207229	0.938	0.0293359	0.7872	0.0399274	0.161	0.220881	0.135714	0.196266	528.12	7.21559	0.0235548	15	33
Asparagus virgatus	1	LQ	1	fc.LQ_rm.1	0.969274	0.784	0.0297637	0.0266175	0.938	0.0244244	0.5054	0.369703	0.39	0.384708	0.34	0.38308	343.523	26.5216	1.67e-06	12	19
Aspidotis schimperi	2	H	1	fc.H_rm.1	0.953254	0.891	0.149242	0.179232	0.821	0.177108	0.5558	0.332936	0.4	0.41833	0.3	0.447214	NA	NA	NA	25	13
Asplenium anisophyllum	7	LQH	3	fc.LQH_rm.3	0.96177	0.893	0.0338394	0.0303194	0.94	0.0334365	0.5794	0.22268	0.14	0.129422	0.05	0.111803	446.363	86.4426	1.06e-19	16	23
Asplenium blastophorum	6	H	3	fc.H_rm.3	0.958211	0.775	0.0379916	0.0424024	0.931	0.0454426	0.5536	0.251223	0.2	0.273861	0.2	0.273861	321.351	16.1817	0.00027922	10	19
Asplenium buettneri	6	H	3	fc.H_rm.3	0.922146	0.871	0.0645871	0.0240555	0.909	0.0653278	0.6624	0.14362	0.107	0.153478	0.04	0.0894427	NA	NA	NA	25	24
Asplenium dregeanum	6	H	3	fc.H_rm.3	0.974188	0.882	0.0172665	0.0213972	0.968	0.023189	0.8014	0.0607108	0.182	0.248154	0.04	0.0894427	763.877	38.3682	4.08e-09	24	50
Asplenium formosum	1	LQ	1	fc.LQ_rm.1	0.890072	0.89	0.106034	0.0702274	0.82	0.10283	0.742	0.0910082	0.217	0.273861	0.0833333	0.117851	561.137	232.966	1.61e-51	15	18
Asplenium friesiorum	2	H	1	fc.H_rm.1	0.978471	0.805	0.0316067	0.0422437	0.962	0.04523	0.4874	0.548114	0.17	0.263629	0.05	0.111803	NA	NA	NA	47	21
Asplenium gemmiferum	7	LQH	3	fc.LQH_rm.3	0.97805	0.672	0.0207768	0.0158488	0.961	0.0203714	NA	NA	0.213	0.306956	0.0666667	0.149071	346.401	120.235	6.98e-27	11	14
Asplenium hypomelas	6	H	3	fc.H_rm.3	0.982295	0.858	0.0175892	0.0243508	0.965	0.0238986	0.6312	0.145354	0.15	0.149071	0.0666667	0.149071	NA	NA	NA	44	20
Asplenium inaequilaterale	7	LQH	3	fc.LQH_rm.3	0.944716	0.909	0.0235471	0.0217093	0.925	0.0229798	0.7756	0.17281	0.145	0.148786	0.0869048	0.0806981	592.072	39.574	2.04e-09	19	34
Asplenium lunulatum	1	LQ	1	fc.LQ_rm.1	0.955081	0.911	0.0503223	0.0718162	0.935	0.0711023	0.306	0.281073	0.3	0.447214	0.2	0.447214	312.133	98.8364	1.93e-22	10	13
Asplenium macrophlebium	4	LQHP	1	fc.LQHP_rm.1	0.99024	0.877	0.0228382	0.00887544	0.966	0.00790043	0.4072	0.401815	0.403	0.372007	0.246667	0.232857	NA	NA	NA	38	15
Asplenium mannii	1	LQ	1	fc.LQ_rm.1	0.97594	0.73	0.0114794	0.00934385	0.97	0.0121177	0.7298	0.0264235	0.13	0.126778	0.0285714	0.0638877	483.549	62.0748	2.22e-14	18	29
Asplenium megalura	4	LQHP	1	fc.LQHP_rm.1	0.982665	0.796	0.0341835	0.0386317	0.963	0.0416092	0.434	0.414864	0.21	0.245967	0.09	0.124499	NA	NA	NA	33	20
Asplenium protensum	5	LQ	3	fc.LQ_rm.3	0.981289	0.83	0.0151183	0.0127861	0.975	0.0171186	0.7216	0.202799	0.187	0.272438	0.0666667	0.149071	444.459	1.43228	0.190136	11	32
Asplenium sandersonii	4	LQHP	1	fc.LQHP_rm.1	0.975684	0.947	0.0175766	0.0202442	0.962	0.019633	0.6046	0.0837574	0.194	0.177381	0.04	0.0894427	NA	NA	NA	52	48
Asplenium unilaterale	1	LQ	1	fc.LQ_rm.1	0.9684	0.944	0.0283201	0.0131281	0.959	0.0286063	0.4286	0.586349	0.133	0.182574	0.1	0.149071	346.903	90.1079	1.62e-20	12	16
Astropanax barteri	2	H	1	fc.H_rm.1	0.975769	0.9	0.0304847	0.0478321	0.952	0.0431232	0.5744	0.115693	0.15	0.33541	0.15	0.33541	NA	NA	NA	35	16
Athyrium schimperi	1	LQ	1	fc.LQ_rm.1	0.957071	0.851	0.0347162	0.057444	0.936	0.0531239	0.7128	0.170973	0.173	0.204668	0.1	0.223607	316.941	19.1418	5.7e-05	11	19
Baccharoides lasiopus	1	LQ	1	fc.LQ_rm.1	0.948037	0.913	0.0685352	0.0462452	0.91	0.0680964	0.73	0.157248	0.333	0.311805	0.133333	0.298142	325.836	53.9085	1.17e-12	11	16
Bakerella clavata	1	LQ	1	fc.LQ_rm.1	0.905696	0.722	0.121682	0.117518	0.831	0.14451	0.6458	0.283771	0.35	0.41833	0.35	0.41833	331.017	96.8701	2.88e-22	10	13
Barleria ventricosa	6	H	3	fc.H_rm.3	0.927442	0.802	0.0321131	0.042684	0.895	0.0378388	0.3174	0.581191	0.207	0.138243	0.0666667	0.149071	558.334	42.2339	6.61e-10	17	31
Begonia hirsutula	7	LQH	3	fc.LQH_rm.3	0.96465	0.342	0.0229031	0.016671	0.95	0.0230002	0.1078	0.598678	0.353	0.327957	0.166667	0.235702	291.974	49.813	1.24e-11	10	15
Begonia meyeri-johannis	7	LQH	3	fc.LQH_rm.3	0.978803	0.95	0.0123447	0.012695	0.969	0.0155511	0.1424	0.670323	0.117	0.162447	0.116667	0.162447	662.541	408.795	1.03e-89	14	16
Begonia oxyloba	1	LQ	1	fc.LQ_rm.1	0.931702	0.94	0.0542435	0.0565798	0.88	0.0525457	0.7252	0.0954997	0.217	0.273861	0.05	0.111803	405.596	27.7838	8.77e-07	13	23
Behnia reticulata	6	H	3	fc.H_rm.3	0.976621	0.82	0.0287982	0.0140886	0.972	0.0287954	NA	NA	0.35	0.48734	0.05	0.111803	515.857	313.326	2.93e-69	12	14
Berkheya setifera	2	H	1	fc.H_rm.1	0.961462	0.933	0.0441479	0.0433619	0.928	0.0481741	0.5762	0.162691	0.317	0.324893	0.2	0.273861	NA	NA	NA	33	13
Bersama abyssinica	12	LQHP	5	fc.LQHP_rm.5	0.915719	0.97	0.0490225	0.0409341	0.908	0.0538811	0.7406	0.0831162	0.12	0.174722	0.0307692	0.0688021	953.189	2.97149	0.178811	11	60
Blechnum attenuatum	1	LQ	1	fc.LQ_rm.1	0.975893	0.893	0.0408282	0.0354345	0.945	0.0412327	0.6486	0.0858097	0.35	0.41833	0.15	0.223607	374.593	155.956	1.13e-34	12	15
Blechnum punctulatum	8	LQHP	3	fc.LQHP_rm.3	0.904821	0.713	0.0657839	0.0636208	0.855	0.0666226	0.2362	0.61267	0.133	0.182574	0.133333	0.182574	498.434	136.702	1.74e-30	16	21
Blechnum tabulare	6	H	3	fc.H_rm.3	0.959155	0.95	0.0445205	0.0396452	0.935	0.0485167	0.6486	0.0986803	0.233	0.223607	0.0666667	0.149071	NA	NA	NA	42	22
Blotiella natalensis	8	LQHP	3	fc.LQHP_rm.3	0.952503	0.669	0.0333949	0.0127292	0.945	0.0342719	0.6298	0.35842	0.167	0.288675	0.0333333	0.0745356	NA	NA	NA	29	17
Bolbitis acrostichoides	8	LQHP	3	fc.LQHP_rm.3	0.868974	0.784	0.0688565	0.0611384	0.822	0.0665738	0.6724	0.338542	0.169	0.181015	0.0333333	0.0745356	502.652	93.932	2.94e-21	16	23
Bowiea volubilis	4	LQHP	1	fc.LQHP_rm.1	0.957025	0.382	0.177822	0.112419	0.772	0.10388	0.6348	0.250987	0.667	0.311805	0.433333	0.383695	NA	NA	NA	49	14
Brachypodium flexum	6	H	3	fc.H_rm.3	0.985382	0.928	0.0103675	0.00417763	0.977	0.00930915	0.2612	0.419188	0.407	0.378887	0.04	0.0894427	NA	NA	NA	51	14
Brachystegia tamarindoides	1	LQ	1	fc.LQ_rm.1	0.8862	0.739	0.124726	0.106151	0.764	0.104745	0.6506	0.133831	0.357	0.286162	0.09	0.124499	444.318	100.609	1.28e-22	14	19
Bridelia brideliifolia	8	LQHP	3	fc.LQHP_rm.3	0.977333	0.522	0.0165399	0.0121702	0.964	0.0164056	0.4752	0.342645	0.24	0.146059	0.173333	0.167332	280.804	58.4995	9.85e-14	10	15
Brillantaisia cicatricosa	6	H	3	fc.H_rm.3	0.967863	0.534	0.0352608	0.0318749	0.941	0.0370327	0.5482	0.259392	0.3	0.298142	0.3	0.298142	NA	NA	NA	26	15
Brillantaisia madagascariensis	1	LQ	1	fc.LQ_rm.1	0.937408	0.846	0.0719306	0.0426651	0.889	0.0624274	0.7282	0.0927427	0.14	0.219089	0.14	0.219089	381.973	70.5157	4.33e-16	13	18
Brunsvigia radulosa	6	H	3	fc.H_rm.3	0.88008	0.257	0.0503139	0.0539434	0.835	0.0450658	0.02	0.36326	0.267	0.252763	0.216667	0.217307	NA	NA	NA	16	15
Buddleja saligna	1	LQ	1	fc.LQ_rm.1	0.835411	0.82	0.122796	0.0884829	0.756	0.122713	0.706	0.104537	0.233	0.324893	0.183333	0.291071	356.968	34.85	7.96e-09	10	18
Buddleja salviifolia	8	LQHP	3	fc.LQHP_rm.3	0.950663	0.867	0.0217454	0.0265756	0.939	0.0294511	0.4788	0.511147	0.119	0.114687	0.0685714	0.0960442	418.727	18.5277	4.72e-05	11	26
Bulbine abyssinica	7	LQH	3	fc.LQH_rm.3	0.95299	0.829	0.027521	0.0214811	0.936	0.0265899	0.4918	0.417124	0.2	0.186753	0.0333333	0.0745356	599.486	0	0.962965	11	40
Bulbine latifolia	8	LQHP	3	fc.LQHP_rm.3	0.916081	0.78	0.0648416	0.110629	0.846	0.107622	0.318	0.542808	0.333	0.471405	0.333333	0.471405	NA	NA	NA	12	13
Bulbophyllum cochleatum	4	LQHP	1	fc.LQHP_rm.1	0.982158	0.822	0.0281861	0.0210466	0.962	0.0285542	0.6072	0.175823	0.224	0.219255	0.22381	0.219255	NA	NA	NA	46	19
Bulbophyllum falcatum	1	LQ	1	fc.LQ_rm.1	0.935424	0.905	0.074825	0.0413322	0.886	0.0607604	0.624	0.13844	0.307	0.410015	0.05	0.111803	337.625	18.9717	3.38e-05	11	19
Bulbophyllum intertextum	4	LQHP	1	fc.LQHP_rm.1	0.973853	0.934	0.0598419	0.0778227	0.928	0.0763929	0.4256	0.363721	0.4	0.547723	0.3	0.447214	NA	NA	NA	40	15
Bulbophyllum oreonastes	3	LQH	1	fc.LQH_rm.1	0.980203	0.837	0.0216059	0.020747	0.962	0.021625	0.6728	0.132858	0.237	0.251772	0.106667	0.153478	NA	NA	NA	32	18
Bulbophyllum scaberulum	6	H	3	fc.H_rm.3	0.928986	0.782	0.0808905	0.124964	0.867	0.129496	0.63	0.344046	0.28	0.414729	0.213333	0.272438	NA	NA	NA	38	21
Burchellia bubalina	3	LQH	1	fc.LQH_rm.1	0.979185	0.804	0.0272185	0.0213391	0.961	0.0294185	0.6006	0.241042	0.3	0.298142	0.166667	0.235702	NA	NA	NA	55	13
Calpurnia aurea	6	H	3	fc.H_rm.3	0.977469	0.69	0.0112719	0.0152202	0.965	0.0125839	-0.0612	0.776739	0.1	0.223607	0.1	0.223607	304.775	38.0285	2.5e-09	11	16
Canthium inerme	6	H	3	fc.H_rm.3	0.951444	0.899	0.0200952	0.0251248	0.939	0.0259556	0.0234	0.45216	0.2	0.273861	0.0666667	0.149071	356.18	79.6976	2.16e-18	12	17
Canthium oligocarpum	3	LQH	1	fc.LQH_rm.1	0.981387	0.793	0.0374567	0.0396102	0.95	0.0420434	0.7306	0.0845831	0.275	0.281982	0.2	0.298142	NA	NA	NA	34	23
Cardamine trichocarpa	7	LQH	3	fc.LQH_rm.3	0.98047	0.857	0.0103379	0.00977046	0.974	0.0113194	0.3578	0.443774	0.233	0.324893	0.05	0.111803	271.313	56.5893	4.33e-13	10	15
Carex chlorosaccus	8	LQHP	3	fc.LQHP_rm.3	0.974436	0.772	0.0360052	0.0293849	0.947	0.0371833	0.5458	0.336538	0.333	0.408248	0.1	0.149071	343.292	139.15	4.39e-31	11	14
Casearia nigrescens	4	LQHP	1	fc.LQHP_rm.1	0.877868	0.905	0.260874	0.0353468	0.657	0.036131	0.2086	0.575021	0.867	0.182574	0.466667	0.273861	NA	NA	NA	26	11
Cassipourea gummiflua	6	H	3	fc.H_rm.3	0.883812	0.879	0.090003	0.0520243	0.829	0.0792859	0.7358	0.108144	0.117	0.162447	0.116667	0.162447	NA	NA	NA	24	25
Cassipourea malosana	1	LQ	1	fc.LQ_rm.1	0.956091	0.934	0.0493677	0.0694744	0.928	0.0717658	0.741	0.117331	0.153	0.20629	0.1	0.223607	552.8	28.5666	4.99e-07	18	34
Catha edulis	8	LQHP	3	fc.LQHP_rm.3	0.9645	0.938	0.0344942	0.0458897	0.934	0.0470978	0.423	0.569748	0.107	0.153478	0.0666667	0.149071	359.45	15.8561	0.000354248	12	21
Celosia schweinfurthiana	7	LQH	3	fc.LQH_rm.3	0.937137	0.875	0.0588516	0.0692893	0.87	0.0522558	0.7634	0.100888	0.217	0.217307	0.15	0.223607	304.717	28.5313	6.37e-07	10	16
Cenchrus geniculatus	10	H	5	fc.H_rm.5	0.973719	0.913	0.0227688	0.0178932	0.962	0.0246741	0.3416	0.550532	0.117	0.162447	0.116667	0.162447	351.196	51.8613	3.05e-12	12	21
Cerastium capense	1	LQ	1	fc.LQ_rm.1	0.933875	0.875	0.043219	0.0461385	0.917	0.0528951	0.7156	0.174368	0.25	0.276385	0.183333	0.170783	307.147	73.1765	6.52e-17	10	14
Chamaecrista kirkii	10	H	5	fc.H_rm.5	0.907435	0.962	0.0495178	0.0404011	0.879	0.054639	0.615	0.308354	0.192	0.153441	0.0733333	0.101105	769.511	271.75	8.41e-60	24	30
Chamaecrista stricta	3	LQH	1	fc.LQH_rm.1	0.954973	0.801	0.103045	0.131807	0.866	0.139183	0.7566	0.130533	0.367	0.280129	0.266667	0.252763	NA	NA	NA	50	15
Chassalia bojeri	3	LQH	1	fc.LQH_rm.1	0.935911	0.866	0.0632967	0.077238	0.887	0.0758505	0.4726	0.188876	0.183	0.291071	0.183333	0.291071	NA	NA	NA	39	14
Cheilanthes eckloniana	2	H	1	fc.H_rm.1	0.904533	0.739	0.114119	0.0906856	0.813	0.0999461	0.3008	0.276666	0.475	0.503115	0.225	0.436606	NA	NA	NA	30	24
Cheilanthes inaequalis	5	LQ	3	fc.LQ_rm.3	0.927062	0.783	0.0518194	0.0290471	0.886	0.0397733	0.7568	0.127568	0.307	0.181406	0.107143	0.107143	442.392	9.88777	0.00354568	10	26
Cheilanthes multifida	6	H	3	fc.H_rm.3	0.941546	0.83	0.0465298	0.0290572	0.917	0.0406084	0.5836	0.123316	0.213	0.22925	0.0333333	0.0745356	415.526	31.4536	8.35e-08	12	24
Cheilanthes quadripinnata	3	LQH	1	fc.LQH_rm.1	0.991421	0.887	0.0108068	0.011698	0.983	0.0126224	0.2762	0.467979	0.3	0.298142	0.1	0.223607	NA	NA	NA	18	14
Chlorophytum comosum	11	LQH	5	fc.LQH_rm.5	0.9595	0.901	0.0269568	0.0245415	0.932	0.0217288	0.656	0.118374	0.283	0.247207	0.1	0.149071	424.28	20.0284	4.07e-05	12	26
Chlorophytum cooperi	10	H	5	fc.H_rm.5	0.92465	0.638	0.0666703	0.0169707	0.937	0.0617158	NA	NA	0.25	0.433013	0.05	0.111803	NA	NA	NA	56	12
Chrysocoma ciliata	1	LQ	1	fc.LQ_rm.1	0.888803	0.672	0.0682805	0.0402258	0.845	0.062098	0.3906	0.209681	0.227	0.2087	0.153333	0.165999	528.805	32.2128	4.42e-08	13	30
Cissampelos torulosa	7	LQH	3	fc.LQH_rm.3	0.96465	0.88	0.0277539	0.029871	0.963	0.0325069	0.1094	0.791103	0.1	0.223607	0.1	0.223607	364.828	68.2305	1.1e-15	13	19
Clausena anisata	1	LQ	1	fc.LQ_rm.1	0.892608	0.928	0.0361341	0.0227289	0.864	0.0298865	0.821	0.0252686	0.152	0.0521763	0.0363636	0.0813116	1214.73	4.83199	0.079787	20	73
Clematis brachiata	6	H	3	fc.H_rm.3	0.923176	0.849	0.0446819	0.0400805	0.886	0.0404621	0.7868	0.136935	0.159	0.168746	0.025	0.0559017	803.72	90.8948	9.84e-21	26	43
Clematis simensis	3	LQH	1	fc.LQH_rm.1	0.987796	0.863	0.0143829	0.0159274	0.977	0.0156748	0.655	0.0989419	0.253	0.347691	0.173333	0.28906	NA	NA	NA	35	25
Clerodendrum cephalanthum	3	LQH	1	fc.LQH_rm.1	0.961527	0.803	0.0805912	0.115273	0.893	0.119648	0.509	0.4365	0.25	0.433013	0.25	0.433013	NA	NA	NA	26	13
Clerodendrum johnstonii	10	H	5	fc.H_rm.5	0.970094	0.899	0.0235702	0.0152079	0.957	0.0270233	NA	NA	0.14	0.219089	0.04	0.0894427	385.619	136.583	1.31e-30	13	17
Cliffortia nitidula	1	LQ	1	fc.LQ_rm.1	0.964782	0.794	0.0464332	0.0586122	0.952	0.0650315	0.6206	0.150364	0.173	0.28906	0.0666667	0.149071	279.929	71.6626	2.49e-16	10	14
Clutia abyssinica	6	H	3	fc.H_rm.3	0.960233	0.802	0.0379395	0.0247344	0.941	0.0365012	0.452	0.29641	0.118	0.139031	0.0515152	0.0754539	NA	NA	NA	28	29
Clutia pulchella	7	LQH	3	fc.LQH_rm.3	0.93254	0.496	0.0217036	0.0279127	0.919	0.0313831	0.5986	0.230399	0.157	0.150739	0.02	0.0447214	420.962	23.0881	9.1e-06	11	25
Cola greenwayi	7	LQH	3	fc.LQH_rm.3	0.96224	0.853	0.0496948	0.0469742	0.927	0.0529869	0.727	0.0680331	0.386	0.41527	0.0571429	0.127775	380.025	147.097	9.55e-33	12	15
Coleochloa setifera	3	LQH	1	fc.LQH_rm.1	0.919341	0.896	0.0887045	0.122087	0.846	0.115923	0.7374	0.0466401	0.25	0.306186	0.1	0.223607	NA	NA	NA	26	22
Coleus hadiensis	1	LQ	1	fc.LQ_rm.1	0.928195	0.899	0.0389918	0.0216806	0.886	0.0177387	0.7644	0.0882088	0.197	0.122701	0.09	0.124499	452.948	112.711	2.55e-25	15	20
Coleus maculosus	2	H	1	fc.H_rm.1	0.964353	0.833	0.0494627	0.0368457	0.928	0.0528336	0.733	0.153626	0.267	0.252763	0.0333333	0.0745356	NA	NA	NA	39	15
Coleus melleri	6	H	3	fc.H_rm.3	0.952774	0.786	0.0463126	0.0465802	0.929	0.0580677	0.6724	0.203569	0.14	0.219089	0.1	0.223607	NA	NA	NA	19	17
Coleus meyeri	4	LQHP	1	fc.LQHP_rm.1	0.977371	0.698	0.0433415	0.0552069	0.954	0.060499	NA	NA	0.15	0.223607	0.15	0.223607	NA	NA	NA	44	14
Commelina eckloniana	3	LQH	1	fc.LQH_rm.1	0.923	0.537	0.144566	0.0840217	0.784	0.0880124	0.657	0.143353	0.483	0.291071	0.433333	0.252763	NA	NA	NA	27	16
Convolvulus farinosus	8	LQHP	3	fc.LQHP_rm.3	0.949063	0.813	0.109895	0.0818875	0.854	0.0956129	0.7454	0.112795	0.433	0.397038	0.316667	0.409946	614.586	360.41	5.28e-79	13	15
Conyza aegyptiaca	1	LQ	1	fc.LQ_rm.1	0.878681	0.778	0.155212	0.0991603	0.835	0.167811	NA	NA	0.279	0.333503	0.25	0.353553	453.438	175.129	6.81e-39	13	16
Cordia africana	7	LQH	3	fc.LQH_rm.3	0.916452	0.918	0.0729024	0.0679638	0.878	0.0815661	0.3266	0.453959	0.18	0.175357	0.05	0.111803	457.96	41.6122	8.14e-10	14	25
Cordia platythyrsa	4	LQHP	1	fc.LQHP_rm.1	0.953646	0.836	0.127682	0.0780354	0.84	0.0968835	0.5496	0.209864	0.42	0.426615	0.42	0.426615	NA	NA	NA	21	12
Craibia brevicaudata	2	H	1	fc.H_rm.1	0.976419	0.732	0.123162	0.119806	0.864	0.133599	0.598	0.208896	0.367	0.341565	0.3	0.298142	NA	NA	NA	58	18
Crassocephalum montuosum	3	LQH	1	fc.LQH_rm.1	0.978732	0.634	0.0139981	0.0207394	0.974	0.0180713	0.682	0.17601	0.111	0.248452	0.111111	0.248452	NA	NA	NA	34	22
Crassocephalum vitellinum	1	LQ	1	fc.LQ_rm.1	0.978632	0.907	0.0119471	0.0137305	0.965	0.0117683	0.6792	0.0690413	0.067	0.149071	0.0666667	0.149071	328.732	48.2276	1.14e-11	12	19
Crassula alba	2	H	1	fc.H_rm.1	0.977877	0.822	0.0310554	0.0436335	0.947	0.0396435	0.7274	0.153697	0.267	0.340547	0.183333	0.291071	NA	NA	NA	42	22
Crassula dependens	3	LQH	1	fc.LQH_rm.1	0.93074	0.896	0.1559	0.184672	0.786	0.189889	0.37375	0.427763	0.589	0.445594	0.464286	0.539274	NA	NA	NA	14	15
Crassula natans	2	H	1	fc.H_rm.1	0.868718	0.759	0.197366	0.0616722	0.68	0.0479121	0.654	0.0866978	0.527	0.391862	0.196667	0.187231	NA	NA	NA	40	14
Crassula nudicaulis	4	LQHP	1	fc.LQHP_rm.1	0.924878	0.735	0.0951224	0.0721984	0.836	0.0645709	0.7264	0.152818	0.31	0.258501	0.230952	0.241582	NA	NA	NA	30	20
Crassula pellucida	6	H	3	fc.H_rm.3	0.945412	0.729	0.0330998	0.0294087	0.934	0.0359819	0.5726	0.198369	0.114	0.255551	0.0571429	0.127775	582.884	189.314	5.63e-42	19	24
Crassula rupestris	1	LQ	1	fc.LQ_rm.1	0.938655	0.875	0.0415173	0.0316841	0.913	0.0420357	0.7076	0.0982487	0.217	0.331243	0.166667	0.235702	NA	NA	NA	11	11
Crassula sarcocaulis	8	LQHP	3	fc.LQHP_rm.3	0.937568	0.654	0.0327664	0.0295835	0.917	0.0341029	0.6688	0.120288	0.15	0.223607	0.1	0.223607	495.208	225.394	4.8e-50	14	17
Crassula setulosa	10	H	5	fc.H_rm.5	0.946997	0.735	0.0373145	0.0197307	0.922	0.0302849	0.3286	0.547242	0.19	0.207364	0.05	0.111803	NA	NA	NA	22	15
Crassula vaginata	3	LQH	1	fc.LQH_rm.1	0.972468	0.886	0.0540407	0.0711698	0.944	0.0803948	0.5644	0.328109	0.21	0.347131	0.12	0.268328	NA	NA	NA	31	28
Crepidomanes melanotrichum	5	LQ	3	fc.LQ_rm.3	0.949128	0.901	0.0336543	0.0291017	0.94	0.0383921	0.457	0.500741	0.183	0.207498	0.0583333	0.0812233	442.379	2.31722	0.191923	10	29
Crocosmia aurea	8	LQHP	3	fc.LQHP_rm.3	0.971691	0.874	0.0433862	0.0170695	0.949	0.0393302	NA	NA	0.15	0.136931	0.1	0.136931	363.896	39.3073	2.9e-09	13	23
Crotalaria agatiflora	7	LQH	3	fc.LQH_rm.3	0.9591	-0.027	0.036856	0.048591	0.92	0.0479912	0.6628	0.103202	0.367	0.247207	0.3	0.298142	355.754	124.043	9.31e-28	11	14
Crotalaria axillaris	6	H	3	fc.H_rm.3	0.89484	0.9	0.231837	0.347427	0.667	0.345996	0.43275	0.333732	0.438	0.515388	0.3125	0.473242	NA	NA	NA	15	15
Crotalaria brevidens	7	LQH	3	fc.LQH_rm.3	0.9207	0.939	0.0725065	0.0474138	0.88	0.0658838	0.716	0.134562	0.2	0.209165	0.1	0.136931	305.505	58.3969	2e-13	10	15
Crotalaria cleomifolia	1	LQ	1	fc.LQ_rm.1	0.879311	0.814	0.155278	0.185758	0.764	0.197825	0.51	0.181319	0.3	0.447214	0.05	0.111803	299.913	61.0276	5.1e-14	10	14
Crotalaria deserticola	1	LQ	1	fc.LQ_rm.1	0.942736	0.776	0.0565985	0.0529881	0.909	0.0518817	0.7052	0.0904555	0.26	0.371484	0.16	0.357771	302.006	52.3925	3.06e-12	10	14
Crotalaria incana	10	H	5	fc.H_rm.5	0.938126	0.886	0.052984	0.0466839	0.917	0.0621221	0.6466	0.240741	0.09	0.124499	0.05	0.111803	1319.68	956.315	9.13e-209	21	23
Crotalaria lachnocarpoides	3	LQH	1	fc.LQH_rm.1	0.982895	0.635	0.03109	0.0321429	0.958	0.0339129	0.731	0.0988028	0.32	0.343875	0.09	0.124499	NA	NA	NA	38	21
Crotalaria natalitia	1	LQ	1	fc.LQ_rm.1	0.94578	0.893	0.0409374	0.0217653	0.908	0.0240277	0.738	0.102565	0.229	0.192401	0.1	0.149071	357.615	34.5245	1.53e-08	12	20
Crotalaria recta	3	LQH	1	fc.LQH_rm.1	0.979576	0.764	0.0318118	0.0270757	0.96	0.0391429	0.71	0.21573	0.1	0.149071	0.0666667	0.149071	NA	NA	NA	28	17
Crotalaria senegalensis	8	LQHP	3	fc.LQHP_rm.3	0.910547	0.944	0.0942115	0.080988	0.815	0.0710977	0.5086	0.364835	0.247	0.232857	0.166667	0.235702	315.675	46.5262	3.73e-11	10	15
Croton macrostachyus	4	LQHP	1	fc.LQHP_rm.1	0.961992	0.942	0.0535668	0.0597742	0.914	0.059973	0.5638	0.153547	0.21	0.245967	0.09	0.124499	NA	NA	NA	55	30
Croton megalocarpus	1	LQ	1	fc.LQ_rm.1	0.8474	0.819	0.136596	0.111573	0.756	0.127393	0.7426	0.0465918	0.28	0.28441	0.213333	0.306956	396.773	17.3841	0.000138521	12	21
Croton noronhae	4	LQHP	1	fc.LQHP_rm.1	0.833427	0.732	0.127182	0.194898	0.712	0.142658	0.6142	0.179939	0.15	0.33541	0.15	0.33541	NA	NA	NA	21	13
Croton sylvaticus	8	LQHP	3	fc.LQHP_rm.3	0.932247	0.925	0.0469602	0.0278438	0.892	0.0390409	0.7716	0.10048	0.154	0.123159	0.0983333	0.0936156	552.717	0.196418	0.250943	13	33
Cucumis oreosyce	6	H	3	fc.H_rm.3	0.96341	0.573	0.0205306	0.0192473	0.953	0.0253108	0.3014	0.364713	0.22	0.28441	0.02	0.0447214	699.071	321.141	1.84e-70	21	25
Culcasia falcifolia	8	LQHP	3	fc.LQHP_rm.3	0.954973	0.838	0.0312465	0.047292	0.927	0.042146	0.7606	0.100296	0.273	0.242842	0.0666667	0.149071	370.882	16.1643	0.000199154	11	22
Curtisia dentata	2	H	1	fc.H_rm.1	0.967277	0.895	0.0377615	0.0467161	0.937	0.0445205	0.5234	0.223123	0.233	0.324893	0.1	0.223607	NA	NA	NA	30	13
Cussonia paniculata	2	H	1	fc.H_rm.1	0.915393	0.906	0.111876	0.11435	0.842	0.130555	0.3364	0.41976	0.36	0.43359	0.04	0.0894427	NA	NA	NA	29	15
Cussonia spicata	7	LQH	3	fc.LQH_rm.3	0.9807	0.846	0.0103214	0.00666052	0.972	0.00963542	0.7644	0.138211	0.14	0.156724	0.04	0.0894427	478.485	30.5466	2e-07	17	31
Cyanotis vaga	10	H	5	fc.H_rm.5	0.883343	0.771	0.0659961	0.0477979	0.839	0.0602716	0.4684	0.372678	0.097	0.136427	0.0571429	0.127775	NA	NA	NA	32	21
Cyathea camerooniana	1	LQ	1	fc.LQ_rm.1	0.977406	0.428	0.0254391	0.0152269	0.952	0.01841	0.6368	0.195225	0.467	0.361325	0.266667	0.252763	303.041	39.7535	2.22e-09	11	16
Cyathea dregei	7	LQH	3	fc.LQH_rm.3	0.976228	0.705	0.0284211	0.0423792	0.953	0.0455883	0.7116	0.093007	0.2	0.34641	0.08	0.178885	312.279	34.9257	1.54e-08	11	18
Cyathea manniana	7	LQH	3	fc.LQH_rm.3	0.9688	0.864	0.0182014	0.00387279	0.949	0.0039588	0.7282	0.137937	0.24	0.068307	0.0222222	0.0496904	465.682	61.5064	2.27e-14	17	27
Cyathula cylindrica	1	LQ	1	fc.LQ_rm.1	0.980232	0.95	0.0136385	0.00550501	0.97	0.0100691	0.6592	0.104126	0.14	0.142205	0.0733333	0.101105	340.383	26.0203	1.12e-06	12	22
Cyathula uncinulata	8	LQHP	3	fc.LQHP_rm.3	0.962623	0.821	0.0210372	0.0274752	0.945	0.027317	0.3696	0.403271	0.129	0.134909	0.0722222	0.110414	437.311	8.95135	0.00526883	10	28
Cymbopogon nardus	6	H	3	fc.H_rm.3	0.947077	0.889	0.027619	0.0315304	0.927	0.0345307	0.5338	0.540342	0.111	0.157135	0.0666667	0.149071	602.502	85.3561	2.53e-19	20	33
Cynoglossum amplifolium	6	H	3	fc.H_rm.3	0.982557	0.822	0.0237722	0.0194149	0.97	0.0267491	0.3574	0.510344	0.34	0.4219	0.2	0.273861	NA	NA	NA	36	14
Cynoglossum coeruleum	8	LQHP	3	fc.LQHP_rm.3	0.978055	0.844	0.0104757	0.0136414	0.973	0.014044	0.5732	0.223099	0.217	0.217307	0.0333333	0.0745356	NA	NA	NA	26	20
Cynoglossum hispidum	3	LQH	1	fc.LQH_rm.1	0.925029	0.895	0.103548	0.111403	0.826	0.0950113	0.565	0.345534	0.417	0.372678	0.1	0.223607	NA	NA	NA	32	12
Cynorkis debilis	12	LQHP	5	fc.LQHP_rm.5	0.895089	0.963	0.117828	0.0980577	0.812	0.108928	0.6022	0.178757	0.117	0.162447	0.116667	0.162447	349.673	49.4863	1.78e-11	10	18
Cynorkis kassneriana	4	LQHP	1	fc.LQHP_rm.1	0.975873	0.882	0.0690329	0.051447	0.918	0.0607356	0.4464	0.368449	0.25	0.25	0.2	0.209165	NA	NA	NA	56	15
Cyperus dichrostachyus	8	LQHP	3	fc.LQHP_rm.3	0.963483	0.911	0.0353184	0.021612	0.945	0.0338773	0.43	0.60187	0.207	0.216538	0.09	0.124499	303.74	34.7983	1.76e-08	10	18
Cyperus elegantulus	2	H	1	fc.H_rm.1	0.977127	0.794	0.0345403	0.0385068	0.958	0.0419625	0.55	0.401161	0.283	0.389087	0.183333	0.291071	NA	NA	NA	57	15
Cyperus glaucophyllus	2	H	1	fc.H_rm.1	0.989571	0.854	0.00822991	0.00665169	0.982	0.0065715	0.5056	0.332851	0.252	0.237857	0.0857143	0.191663	NA	NA	NA	24	14
Cyperus persquarrosus	2	H	1	fc.H_rm.1	0.962272	0.598	0.0596179	0.0258678	0.931	0.0540737	NA	NA	0.333	0.311805	0.233333	0.324893	NA	NA	NA	29	16
Cyperus renschii	7	LQH	3	fc.LQH_rm.3	0.91991	0.749	0.0728684	0.0895165	0.866	0.0891806	0.5236	0.330145	0.28	0.28441	0.133333	0.298142	377.531	23.2745	8.76e-06	11	21
Cyperus rigidifolius	4	LQHP	1	fc.LQHP_rm.1	0.975671	0.861	0.168935	0.244814	0.81	0.248912	0.181	0.627048	0.625	0.478714	0.375	0.478714	NA	NA	NA	39	12
Cyperus rupestris	6	H	3	fc.H_rm.3	0.928069	0.604	0.0438752	0.037554	0.923	0.0527674	0.1262	0.699149	0.08	0.178885	0.08	0.178885	309.349	48.0338	3.18e-11	10	16
Cyperus sphaerocephalus	3	LQH	1	fc.LQH_rm.1	0.952042	0.826	0.128247	0.13889	0.848	0.137236	0.42075	0.128019	0.5	0.57735	0.2	0.4	NA	NA	NA	26	19
Cyphostemma buchananii	10	H	5	fc.H_rm.5	0.866292	0.829	0.148189	0.0880167	0.642	0.104904	0.099	0.512594	0.467	0.361325	0.166667	0.235702	NA	NA	NA	13	13
Cyrtanthus breviflorus	8	LQHP	3	fc.LQHP_rm.3	0.972853	0.585	0.0305287	0.0607571	0.942	0.0582493	-0.1072	0.593052	0.233	0.434613	0.233333	0.434613	309.932	54.6555	7.08e-13	11	17
Cyrtorchis ringens	4	LQHP	1	fc.LQHP_rm.1	0.979083	0.915	0.0921939	0.121921	0.89	0.118208	0.6104	0.26258	0.517	0.457954	0.366667	0.414997	NA	NA	NA	28	12
Dais cotinifolia	8	LQHP	3	fc.LQHP_rm.3	0.954403	0.842	0.037552	0.0180436	0.939	0.0372888	0.2502	0.581585	0.18	0.248998	0.18	0.248998	330.089	41.7991	5.01e-10	11	18
Dalbergia boehmii	1	LQ	1	fc.LQ_rm.1	0.926512	0.916	0.0474031	0.0471422	0.892	0.0509751	0.746	0.076567	0.167	0.235702	0.166667	0.235702	425.823	54.2547	1.1e-12	14	20
Dalbergia lactea	7	LQH	3	fc.LQH_rm.3	0.934178	0.945	0.0482633	0.0327998	0.903	0.0449614	0.7378	0.147756	0.111	0.11872	0.0285714	0.0638877	623.998	38.9066	3.07e-09	20	36
Danais cernua	2	H	1	fc.H_rm.1	0.906739	0.824	0.148786	0.127433	0.774	0.1177	0.5296	0.211145	0.433	0.365148	0.366667	0.414997	NA	NA	NA	49	14
Daucus melananthus	8	LQHP	3	fc.LQHP_rm.3	0.98388	0.839	0.041898	0.0537359	0.948	0.0558545	0.3556	0.314094	0.4	0.41833	0.3	0.447214	NA	NA	NA	24	15
Diaphananthe pellucida	1	LQ	1	fc.LQ_rm.1	0.926289	0.767	0.116024	0.227789	0.832	0.220304	0.6662	0.169197	0.3	0.414997	0.2	0.447214	338.179	18.5219	9.3e-05	11	18
Dicerothamnus rhinocerotis	2	H	1	fc.H_rm.1	0.899766	0.849	0.131124	0.0963666	0.795	0.104345	0.6392	0.203216	0.5	0.471405	0.2	0.298142	NA	NA	NA	31	16
Dichrocephala integrifolia	6	H	3	fc.H_rm.3	0.962911	0.924	0.0146557	0.0128858	0.955	0.0161043	0.4032	0.505036	0.14	0.219089	0.04	0.0894427	778.319	434.714	2.61e-95	20	23
Didymoglossum erosum	2	H	1	fc.H_rm.1	0.976261	0.69	0.0265247	0.0360046	0.95	0.0325781	0.4448	0.394364	0.403	0.287808	0.1	0.223607	NA	NA	NA	35	18
Dietes iridioides	8	LQHP	3	fc.LQHP_rm.3	0.955812	0.887	0.027199	0.0113745	0.938	0.02777	0.6302	0.238606	0.224	0.216512	0.07	0.109545	565.228	83.7516	5.53e-19	20	30
Dimorphotheca cuneata	2	H	1	fc.H_rm.1	0.953443	0.934	0.0517644	0.0663742	0.907	0.0598116	0.4076	0.336189	0.317	0.409946	0.25	0.433013	NA	NA	NA	38	14
Diospyros whyteana	4	LQHP	1	fc.LQHP_rm.1	0.979213	0.699	0.0254508	0.023304	0.955	0.0230508	0.4958	0.423538	0.399	0.297687	0.268889	0.173943	NA	NA	NA	41	27
Diospyros zombensis	1	LQ	1	fc.LQ_rm.1	0.821214	0.854	0.149277	0.116575	0.765	0.156668	0.8168	0.125762	0.23	0.228035	0.18	0.248998	388.941	60.9652	1.83e-14	12	18
Diplazium nemorale	2	H	1	fc.H_rm.1	0.974433	0.907	0.055952	0.0432974	0.922	0.0399328	0.6842	0.133459	0.619	0.230227	0.1	0.223607	NA	NA	NA	18	15
Disa aconitoides	1	LQ	1	fc.LQ_rm.1	0.981769	0.865	0.0213584	0.0218042	0.967	0.0238806	0.7914	0.10994	0.24	0.43359	0.14	0.219089	263.859	30.1743	1.74e-07	10	16
Disperis anthoceros	6	H	3	fc.H_rm.3	0.946274	0.841	0.0132761	0.0253473	0.932	0.0226698	0.7024	0.222475	0.117	0.162447	0.05	0.111803	NA	NA	NA	23	19
Dolichos kilimandscharicus	4	LQHP	1	fc.LQHP_rm.1	0.965369	0.697	0.12622	0.102866	0.84	0.107156	0.68525	0.0845394	0.604	0.314576	0.520833	0.335927	NA	NA	NA	33	13
Dolichos sericeus	2	H	1	fc.H_rm.1	0.96152	0.355	0.0792803	0.0954577	0.902	0.0965777	0.2182	0.6044	0.4	0.434613	0.253333	0.347691	NA	NA	NA	39	15
Dombeya burgessiae	8	LQHP	3	fc.LQHP_rm.3	0.943584	0.828	0.0418045	0.0348827	0.926	0.045269	0.4958	0.472173	0.243	0.220353	0.025	0.0559017	468.208	16.8951	0.000162136	13	28
Doryopteris kirkii	3	LQH	1	fc.LQH_rm.1	0.985556	0.918	0.0552503	0.0420281	0.931	0.0397924	0.6422	0.198772	0.475	0.379144	0.475	0.379144	NA	NA	NA	35	18
Dovyalis macrocalyx	2	H	1	fc.H_rm.1	0.98795	0.739	0.0143341	0.0117276	0.976	0.0128635	0.179	0.568955	0.15	0.223607	0.15	0.223607	NA	NA	NA	34	14
Dracaena afromontana	6	H	3	fc.H_rm.3	0.954909	0.725	0.0554698	0.0201351	0.935	0.0501037	0.2742	0.364632	0.09	0.124499	0.09	0.124499	NA	NA	NA	24	22
Dracaena fragrans	6	H	3	fc.H_rm.3	0.929477	0.888	0.0349509	0.0104327	0.92	0.0329103	0.789	0.134084	0.112	0.109627	0.0333333	0.0745356	634.93	73.7568	6.85e-17	21	35
Dracaena laxissima	12	LQHP	5	fc.LQHP_rm.5	0.957906	0.925	0.0320559	0.0135942	0.941	0.0287184	0.8204	0.0854359	0.134	0.124002	0.025	0.0559017	592.644	13.5489	0.00114057	12	39
Dracaena phrynioides	1	LQ	1	fc.LQ_rm.1	0.901487	0.877	0.0976946	0.118998	0.83	0.125007	0.7618	0.108308	0.267	0.434613	0.266667	0.434613	341.384	65.2785	3.74e-15	11	16
Dracaena steudneri	2	H	1	fc.H_rm.1	0.98565	0.926	0.0412448	0.0432535	0.945	0.0402536	0.569	0.32544	0.3	0.240081	0.116667	0.162447	NA	NA	NA	58	21
Drimia intricata	6	H	3	fc.H_rm.3	0.871968	0.875	0.140182	0.163956	0.793	0.17557	0.2134	0.23302	0.183	0.291071	0.183333	0.291071	443.657	105.949	4.41e-24	14	19
Droguetia iners	7	LQH	3	fc.LQH_rm.3	0.979526	0.759	0.0172071	0.0126071	0.966	0.0171712	0.3784	0.353378	0.117	0.162447	0.05	0.111803	292.716	58.0628	1.23e-13	11	17
Drosera madagascariensis	7	LQH	3	fc.LQH_rm.3	0.931374	0.903	0.0452661	0.0291476	0.924	0.0479437	0.7126	0.0822575	0.112	0.113882	0.065	0.0928709	473.409	5.68133	0.0448754	10	31
Drosera natalensis	1	LQ	1	fc.LQ_rm.1	0.949653	0.912	0.0415317	0.0298628	0.928	0.0408315	0.743	0.108132	0.1	0.136931	0.05	0.111803	320.374	36.86	3.38e-09	11	18
Drymaria cordata	1	LQ	1	fc.LQ_rm.1	0.949623	0.966	0.027405	0.0320808	0.926	0.0295973	0.6876	0.18635	0.198	0.136219	0.05	0.111803	540.689	39.9505	1.17e-09	17	32
Drynaria laurentii	1	LQ	1	fc.LQ_rm.1	0.954476	0.726	0.049069	0.0587713	0.919	0.0633782	0.643	0.109247	0.35	0.41833	0.1	0.223607	361.313	21.3591	2.01e-05	12	21
Drynaria volkensii	12	LQHP	5	fc.LQHP_rm.5	0.959157	0.897	0.0377406	0.0289836	0.941	0.0373303	0.475	0.618749	0.186	0.255551	0.0285714	0.0638877	427.458	85.3081	1.95e-19	15	23
Dryopteris athamantica	5	LQ	3	fc.LQ_rm.3	0.960658	0.777	0.0516089	0.0370925	0.917	0.0421398	0.7376	0.0665455	0.445	0.30386	0.205714	0.150374	472.116	5.97785	0.0243898	11	30
Dryopteris kilemensis	3	LQH	1	fc.LQH_rm.1	0.981885	0.787	0.0366773	0.0510053	0.956	0.0516473	0.5596	0.146603	0.3	0.447214	0.133333	0.298142	NA	NA	NA	41	13
Dryopteris manniana	11	LQH	5	fc.LQH_rm.5	0.956917	0.886	0.0284065	0.0208552	0.957	0.031645	0.1924	0.659044	0.12	0.268328	0.12	0.268328	350.827	20.6228	2.8e-05	10	21
Drypetes gerrardii	8	LQHP	3	fc.LQHP_rm.3	0.942475	0.847	0.052753	0.050262	0.932	0.0617342	0.5772	0.276878	0.204	0.258034	0.05	0.111803	649.344	209.772	1.51e-46	22	28
Drypetes principum	1	LQ	1	fc.LQ_rm.1	0.922479	0.858	0.135434	0.0936128	0.819	0.121955	0.5128	0.374276	0.533	0.505525	0.266667	0.434613	428.299	222.225	3.23e-49	10	12
Ekebergia capensis	6	H	3	fc.H_rm.3	0.878362	0.899	0.0609126	0.0349321	0.844	0.0613169	0.7992	0.0791119	0.188	0.102525	0.0181818	0.0406558	1441.86	428.675	7.28e-94	47	60
Elaeodendron buchananii	7	LQH	3	fc.LQH_rm.3	0.881969	0.76	0.0650406	0.0367459	0.869	0.0715535	0.4658	0.385939	0.107	0.153478	0.04	0.0894427	381.753	99.6622	1.04e-22	12	16
Elaphoglossum lancifolium	4	LQHP	1	fc.LQHP_rm.1	0.968589	0.899	0.0632406	0.0655077	0.916	0.0725531	0.5032	0.253868	0.3	0.282843	0.17	0.171756	NA	NA	NA	57	23
Elatostema monticola	6	H	3	fc.H_rm.3	0.96531	0.797	0.0263515	0.0130098	0.957	0.0229994	0.4794	0.57178	0.162	0.167006	0.0285714	0.0638877	403.748	31.2208	1.36e-07	14	26
Elatostema paivaeanum	8	LQHP	3	fc.LQHP_rm.3	0.960011	0.686	0.022804	0.0435668	0.938	0.0365538	0.4818	0.412817	0.193	0.31094	0.142857	0.319438	427.668	118.996	1.12e-26	14	18
Elatostema welwitschii	1	LQ	1	fc.LQ_rm.1	0.980929	0.741	0.0950169	0.156586	0.885	0.155718	0.5775	0.229645	0.542	0.315495	0.333333	0.471405	397.438	210.595	1.77e-46	10	12
Elephantopus scaber	6	H	3	fc.H_rm.3	0.864182	0.89	0.191409	0.182089	0.753	0.229545	0.669	0.248108	0.167	0.235702	0.166667	0.235702	NA	NA	NA	23	17
Elionurus muticus	1	LQ	1	fc.LQ_rm.1	0.935976	0.898	0.0599575	0.0637227	0.899	0.0726201	0.7546	0.119567	0.221	0.35194	0.02	0.0447214	712.915	46.0846	8.52e-11	21	42
Embelia schimperi	4	LQHP	1	fc.LQHP_rm.1	0.958165	0.902	0.0558786	0.0673918	0.933	0.0732576	0.5122	0.505897	0.19	0.174964	0.0666667	0.149071	NA	NA	NA	74	27
Englerophytum magalismontanum	6	H	3	fc.H_rm.3	0.892333	0.848	0.097322	0.102695	0.821	0.113936	0.7776	0.0868234	0.152	0.211356	0.0285714	0.0638877	NA	NA	NA	28	26
Englerophytum natalense	7	LQH	3	fc.LQH_rm.3	0.92086	0.852	0.0567675	0.0659491	0.886	0.067526	0.7234	0.23458	0.183	0.291071	0.116667	0.162447	401.289	48.315	2.61e-11	13	21
Epilobium salignum	2	H	1	fc.H_rm.1	0.994587	0.42	0.0149739	0.022337	0.981	0.0215275	0.7542	0.131633	0.433	0.434613	0.283333	0.389087	NA	NA	NA	33	15
Eragrostis racemosa	8	LQHP	3	fc.LQHP_rm.3	0.902186	0.925	0.0478364	0.0604708	0.886	0.0636064	0.7796	0.151622	0.147	0.16363	0.05	0.111803	687.216	11.0972	0.00260538	12	42
Eremomastax speciosa	4	LQHP	1	fc.LQHP_rm.1	0.948824	0.95	0.0519126	0.100039	0.903	0.0890854	0.763	0.0679448	0.167	0.204124	0.1	0.223607	NA	NA	NA	46	29
Erica benguelensis	1	LQ	1	fc.LQ_rm.1	0.980618	0.84	0.0247948	0.037737	0.965	0.0397817	0.6118	0.17055	0.267	0.434613	0.2	0.447214	276.347	39.0413	1.71e-09	10	17
Erica cerinthoides	8	LQHP	3	fc.LQHP_rm.3	0.889634	0.819	0.0744155	0.0831917	0.832	0.0847772	0.2142	0.520831	0.2	0.273861	0.15	0.223607	349.247	74.7859	5.07e-17	11	16
Erica mannii	3	LQH	1	fc.LQH_rm.1	0.996154	0.597	0.0065072	0.00849273	0.991	0.00832302	0.3536	0.332122	0.427	0.4585	0.12	0.268328	NA	NA	NA	18	13
Erica silvatica	3	LQH	1	fc.LQH_rm.1	0.990821	0.783	0.0164667	0.0192912	0.978	0.0191715	0.6448	0.104619	0.517	0.291071	0.05	0.111803	NA	NA	NA	45	14
Erica woodii	2	H	1	fc.H_rm.1	0.952419	0.71	0.0616412	0.0432711	0.891	0.0490654	0.673	0.0842289	0.367	0.217307	0.2	0.273861	NA	NA	NA	34	18
Eriochrysis pallida	4	LQHP	1	fc.LQHP_rm.1	0.984075	0.852	0.0408344	0.0354321	0.945	0.0410178	0.663	0.149332	0.417	0.276385	0.2	0.273861	NA	NA	NA	29	12
Eriosema montanum	6	H	3	fc.H_rm.3	0.945011	0.759	0.0640423	0.0513578	0.896	0.0620216	0.7506	0.124574	0.167	0.235702	0.166667	0.235702	338.111	40.2585	1.04e-09	11	19
Eriosema salignum	8	LQHP	3	fc.LQHP_rm.3	0.917918	0.883	0.0293142	0.0180385	0.927	0.0304287	0.5638	0.213719	0.133	0.182574	0.0666667	0.149071	NA	NA	NA	60	11
Eriosema shirense	7	LQH	3	fc.LQH_rm.3	0.91672	0.708	0.0959019	0.123952	0.856	0.14288	0.734	0.141356	0.357	0.379985	0.24	0.43359	NA	NA	NA	16	15
Erythrina abyssinica	6	H	3	fc.H_rm.3	0.914252	0.792	0.0541932	0.00906262	0.879	0.0424414	0.752	0.109332	0.16	0.120421	0.0849351	0.082759	777.26	76.7139	1.68e-17	24	42
Erythrina lysistemon	2	H	1	fc.H_rm.1	0.9735	-0.143	0.0778924	0.080564	0.893	0.077731	0.281	0.386244	0.625	0.478714	0.5	0.57735	NA	NA	NA	10	8
Erythrococca trichogyne	1	LQ	1	fc.LQ_rm.1	0.947303	0.699	0.0407252	0.0279283	0.902	0.0197894	0.6786	0.097035	0.15	0.136931	0.15	0.136931	349.442	30.9527	1.76e-07	12	20
Euclea crispa	6	H	3	fc.H_rm.3	0.923189	0.843	0.0268805	0.0180554	0.903	0.0263551	0.501	0.306404	0.095	0.103682	0.02	0.0447214	533.114	14.2356	0.000774726	11	32
Eucomis autumnalis	4	LQHP	1	fc.LQHP_rm.1	0.940967	0.937	0.042813	0.0510579	0.899	0.0469943	0.728	0.1129	0.17	0.21095	0.05	0.111803	NA	NA	NA	47	24
Eulophia odontoglossa	6	H	3	fc.H_rm.3	0.968068	0.507	0.0538656	0.0547889	0.928	0.060084	0.735	0.0582151	0.36	0.369985	0.253333	0.255604	NA	NA	NA	27	19
Euphorbia clavarioides	6	H	3	fc.H_rm.3	0.886103	0.859	0.0550973	0.0448168	0.87	0.0604384	0.5624	0.0987183	0.181	0.261688	0.114286	0.255551	NA	NA	NA	20	15
Euphorbia schimperiana	10	H	5	fc.H_rm.5	0.987844	0.522	0.0063793	0.00621966	0.987	0.00738246	NA	NA	0.167	0.155902	0.05	0.111803	NA	NA	NA	63	18
Fadogia homblei	3	LQH	1	fc.LQH_rm.1	0.9706	0.731	0.0591211	0.0775597	0.913	0.0700101	0.6514	0.110731	0.4	0.434613	0.333333	0.471405	NA	NA	NA	40	14
Faurea rochetiana	8	LQHP	3	fc.LQHP_rm.3	0.936128	0.929	0.0835328	0.106538	0.895	0.11882	0.5852	0.350956	0.173	0.28906	0.106667	0.153478	505.804	176.398	4.84e-39	16	20
Faurea saligna	6	H	3	fc.H_rm.3	0.95499	0.923	0.0270209	0.0221302	0.942	0.0306347	0.6576	0.0682408	0.107	0.0983192	0.0333333	0.0745356	495.756	12.692	0.00141888	13	31
Felicia filifolia	7	LQH	3	fc.LQH_rm.3	0.91668	0.776	0.0660881	0.0420642	0.886	0.0678756	0.4766	0.263845	0.242	0.203468	0.173333	0.204668	427.316	10.98	0.00274585	10	25
Festuca scabra	6	H	3	fc.H_rm.3	0.843533	0.728	0.0742971	0.060188	0.775	0.0526455	0.5904	0.305082	0.233	0.136931	0.166667	0.155902	370.339	54.4716	4.77e-13	11	18
Ficalhoa laurifolia	1	LQ	1	fc.LQ_rm.1	0.976231	0.785	0.0355549	0.0339584	0.954	0.0406024	0.471	0.264364	0.233	0.27259	0.166667	0.155902	277.185	41.0214	6.18e-10	10	16
Ficus craterostoma	1	LQ	1	fc.LQ_rm.1	0.918037	0.941	0.058682	0.044552	0.869	0.0478458	0.7326	0.0818431	0.27	0.234255	0.0333333	0.0745356	668.569	58.8606	1.36e-13	21	36
Ficus politoria	7	LQH	3	fc.LQH_rm.3	0.804832	0.844	0.176784	0.151473	0.731	0.20435	0.5808	0.0919168	0.25	0.353553	0.1	0.223607	331.202	75.451	1.75e-17	10	14
Freesia grandiflora	4	LQHP	1	fc.LQHP_rm.1	0.95945	0.844	0.0543188	0.0681403	0.938	0.0763575	0.4406	0.604217	0.3	0.447214	0.2	0.447214	NA	NA	NA	22	13
Freesia laxa	4	LQHP	1	fc.LQHP_rm.1	0.981091	0.918	0.169309	0.221749	0.804	0.216558	0.41925	0.429871	0.567	0.416333	0.416667	0.5	NA	NA	NA	15	11
Gaertnera obovata	4	LQHP	1	fc.LQHP_rm.1	0.937554	0.662	0.0848512	0.099624	0.854	0.0928401	0.7892	0.107199	0.367	0.247207	0.166667	0.235702	NA	NA	NA	28	13
Galiniera saxifraga	7	LQH	3	fc.LQH_rm.3	0.978874	0.359	0.0160736	0.0145796	0.965	0.0152125	0.5652	0.235461	0.33	0.281464	0.196667	0.187231	348.934	12.7173	0.00148694	11	23
Galium thunbergianum	8	LQHP	3	fc.LQHP_rm.3	0.992471	0.693	0.00919021	0.00835985	0.987	0.0105027	NA	NA	0.267	0.262467	0.08	0.178885	NA	NA	NA	27	17
Gambeya gorungosana	10	H	5	fc.H_rm.5	0.943556	0.735	0.0307532	0.0305043	0.931	0.0465129	0.6888	0.132626	0.117	0.162447	0.0666667	0.149071	330.09	70.3554	5.22e-16	11	17
Garcinia buchananii	7	LQH	3	fc.LQH_rm.3	0.921796	0.886	0.0518883	0.0591351	0.883	0.062838	0.8114	0.071192	0.24	0.277288	0.106667	0.153478	408.191	15.7639	0.000178945	11	23
Garcinia volkensii	6	H	3	fc.H_rm.3	0.916729	0.789	0.0818372	0.0555719	0.876	0.0819921	NA	NA	0.182	0.126711	0.131667	0.14147	548.482	207.471	2.74e-46	17	21
Gerbera ambigua	8	LQHP	3	fc.LQHP_rm.3	0.9695	0.35	0.0127335	0.00832638	0.961	0.0115029	0.3482	0.584348	0.195	0.218478	0.128571	0.216654	428.93	56.6895	4.54e-13	15	25
Gerbera viridifolia	8	LQHP	3	fc.LQHP_rm.3	0.971267	0.93	0.0133169	0.0104674	0.959	0.0107549	0.5468	0.0404314	0.267	0.221108	0.04	0.0894427	531.634	193.831	4.37e-43	17	21
Girardinia diversifolia	1	LQ	1	fc.LQ_rm.1	0.966335	0.431	0.0251651	0.0132474	0.94	0.0133388	0.7082	0.108854	0.227	0.252102	0.16	0.260768	310.592	38.0752	5.15e-09	11	17
Gladiolus longicollis	8	LQHP	3	fc.LQHP_rm.3	0.956367	0.48	0.0327207	0.0235907	0.95	0.0386398	0.4598	0.383064	0.243	0.341067	0.114286	0.255551	NA	NA	NA	16	15
Gouania longispicata	2	H	1	fc.H_rm.1	0.975008	0.903	0.0534091	0.0643153	0.932	0.0692859	0.5586	0.422628	0.202	0.140359	0.1	0.149071	NA	NA	NA	61	24
Grona barbata	6	H	3	fc.H_rm.3	0.897704	0.871	0.0417397	0.0475202	0.857	0.0457727	0.8102	0.1042	0.162	0.118331	0.0666667	0.149071	615.414	2.82914	0.121616	14	35
Gunnera perpensa	2	H	1	fc.H_rm.1	0.978979	0.827	0.028532	0.0259067	0.96	0.031893	0.6128	0.28139	0.083	0.117851	0.0333333	0.0745356	NA	NA	NA	59	24
Gutenbergia cordifolia	2	H	1	fc.H_rm.1	0.981303	0.805	0.0832428	0.136277	0.9	0.135032	0.559	0.107023	0.24	0.250998	0.2	0.273861	NA	NA	NA	57	16
Gymnanthemum myrianthum	3	LQH	1	fc.LQH_rm.1	0.980585	0.665	0.0232923	0.0231091	0.966	0.0265088	0.482	0.361481	0.287	0.278488	0.18	0.248998	NA	NA	NA	24	13
Gymnosporia harveyana	6	H	3	fc.H_rm.3	0.970846	0.918	0.0312246	0.0269785	0.955	0.035455	0.4324	0.521798	0.35	0.48734	0.05	0.111803	NA	NA	NA	29	14
Gymnosporia linearis	1	LQ	1	fc.LQ_rm.1	0.855771	0.89	0.175896	0.172386	0.722	0.200769	0.267	0.467597	0.283	0.389087	0.233333	0.324893	331.306	77.635	7.16e-18	10	14
Habenaria malacophylla	7	LQH	3	fc.LQH_rm.3	0.948733	0.902	0.0562756	0.0442915	0.913	0.0563285	0.5068	0.578722	0.189	0.220829	0.166667	0.235702	400.359	66.1259	3.27e-15	14	21
Halleria lucida	11	LQH	5	fc.LQH_rm.5	0.975946	0.783	0.00732266	0.00840414	0.969	0.00713836	0.774	0.125318	0.154	0.045034	0.0485714	0.0682134	516.941	18.4284	8.72e-05	14	35
Harpochloa falx	1	LQ	1	fc.LQ_rm.1	0.882658	0.624	0.066528	0.0409335	0.836	0.0530097	0.4862	0.590194	0.333	0.204124	0.333333	0.204124	379.037	72.6727	7.48e-17	12	18
Haumaniastrum villosum	6	H	3	fc.H_rm.3	0.946661	0.57	0.0296159	0.0293398	0.916	0.0250848	0.5782	0.217036	0.265	0.10279	0.09	0.124499	582.93	136.019	2.63e-30	20	27
Hebenstretia angolensis	4	LQHP	1	fc.LQHP_rm.1	0.989118	0.92	0.0120308	0.00998409	0.983	0.0130855	0.3806	0.448191	0.19	0.207364	0.0733333	0.101105	NA	NA	NA	48	22
Hebenstretia dura	3	LQH	1	fc.LQH_rm.1	0.939673	0.686	0.0534672	0.039955	0.901	0.0575521	0.6748	0.114546	0.32	0.294958	0.05	0.111803	NA	NA	NA	41	13
Heinsenia diervilleoides	7	LQH	3	fc.LQH_rm.3	0.950645	0.873	0.0738536	0.0546989	0.929	0.083649	NA	NA	0.187	0.272438	0.0666667	0.149071	899.549	605.501	3.22e-132	17	19
Helichrysum adenocarpum	4	LQHP	1	fc.LQHP_rm.1	0.97395	0.635	0.027611	0.0272382	0.96	0.0341295	0.607	0.251321	0.24	0.43359	0.24	0.43359	NA	NA	NA	55	17
Helichrysum appendiculatum	4	LQHP	1	fc.LQHP_rm.1	0.9627	0.816	0.0329701	0.0249182	0.929	0.020288	0.7316	0.0899933	0.433	0.365148	0.233333	0.223607	NA	NA	NA	25	11
Helichrysum aureum	10	H	5	fc.H_rm.5	0.934293	0.783	0.0413933	0.0514393	0.919	0.0619335	0.0354	0.394199	0.14	0.219089	0.1	0.223607	310.44	70.2674	2.46e-16	10	15
Helichrysum cephaloideum	2	H	1	fc.H_rm.1	0.96105	0.304	0.0629491	0.0406443	0.912	0.0524357	0.5886	0.195643	0.45	0.512348	0.316667	0.33541	NA	NA	NA	47	16
Helichrysum cymosum	8	LQHP	3	fc.LQHP_rm.3	0.925996	0.915	0.123827	0.173281	0.868	0.193028	NA	NA	0.3	0.447214	0.2	0.447214	418.845	228.033	1.38e-50	10	12
Helichrysum globosum	10	H	5	fc.H_rm.5	0.98084	0.759	0.0203566	0.0159398	0.971	0.0220703	0.3228	0.493218	0.3	0.414997	0.0666667	0.149071	NA	NA	NA	36	15
Helichrysum kirkii	3	LQH	1	fc.LQH_rm.1	0.982692	0.798	0.0467884	0.0843007	0.933	0.0817053	0.5026	0.202055	0.517	0.480162	0.2	0.447214	NA	NA	NA	41	13
Helichrysum odoratissimum	7	LQH	3	fc.LQH_rm.3	0.980797	0.88	0.0102083	0.0052879	0.977	0.00951149	0.6804	0.215936	0.146	0.178543	0.0885714	0.0882945	463.918	15.1287	0.000259449	12	33
Helichrysum spiralepis	3	LQH	1	fc.LQH_rm.1	0.963204	0.946	0.0360779	0.0413508	0.935	0.0402031	0.4362	0.554166	0.467	0.380058	0.0666667	0.149071	NA	NA	NA	24	12
Helichrysum splendidum	6	H	3	fc.H_rm.3	0.992943	0.964	0.00416436	0.00499122	0.991	0.00551705	0.35	0.53679	0.21	0.316944	0.114286	0.255551	NA	NA	NA	26	21
Helichrysum stenopterum	10	H	5	fc.H_rm.5	0.957207	0.579	0.0260011	0.0177941	0.961	0.0272246	0.2666	0.377783	0.133	0.217307	0.0333333	0.0745356	NA	NA	NA	28	15
Helichrysum subglomeratum	2	H	1	fc.H_rm.1	0.9046	0.722	0.0544184	0.0394549	0.952	0.0423043	NA	NA	0.268	0.310666	0	0	NA	NA	NA	24	13
Helinus mystacinus	8	LQHP	3	fc.LQHP_rm.3	0.939033	-0.363	0.0263887	0.0252045	0.922	0.0289963	0.1146	0.209307	0.267	0.278887	0.2	0.298142	305.034	54.1982	1.55e-12	10	15
Heliophila suavissima	4	LQHP	1	fc.LQHP_rm.1	0.938673	0.817	0.121293	0.0805302	0.825	0.0787369	0.515	0.417461	0.607	0.374463	0.466667	0.505525	NA	NA	NA	14	13
Hemionitis farinosa	3	LQH	1	fc.LQH_rm.1	0.968495	0.75	0.0670987	0.0511639	0.902	0.0468353	0.7338	0.124692	0.357	0.249716	0.233333	0.223607	NA	NA	NA	57	21
Hemionitis viridis	3	LQH	1	fc.LQH_rm.1	0.972136	0.91	0.0395558	0.0246968	0.947	0.0312442	0.1692	0.495105	0.333	0.311805	0.0333333	0.0745356	NA	NA	NA	28	14
Hermannia depressa	4	LQHP	1	fc.LQHP_rm.1	0.930987	0.78	0.0566491	0.0685446	0.899	0.0735516	-0.0136	0.570939	0.267	0.434613	0.233333	0.434613	338.674	83.3614	6.25e-19	11	15
Hibiscus aethiopicus	2	H	1	fc.H_rm.1	0.983965	0.852	0.0235365	0.0365483	0.965	0.0353393	0.3468	0.0537838	0.15	0.223607	0.1	0.223607	NA	NA	NA	41	17
Hibiscus fuscus	3	LQH	1	fc.LQH_rm.1	0.977897	0.944	0.0531241	0.0633646	0.926	0.0596063	0.744	0.0884675	0.39	0.384708	0.3	0.447214	NA	NA	NA	32	20
Hibiscus ludwigii	1	LQ	1	fc.LQ_rm.1	0.944069	0.836	0.102876	0.0504396	0.865	0.0796387	0.7676	0.103888	0.513	0.366364	0.406667	0.378887	320.354	99.4237	1.04e-22	10	13
Hilliardiella aristata	2	H	1	fc.H_rm.1	0.960058	0.751	0.0591535	0.0420389	0.902	0.0361228	0.645	0.230715	0.323	0.362016	0.256667	0.309928	NA	NA	NA	34	18
Hydrocotyle mannii	7	LQH	3	fc.LQH_rm.3	0.977671	0.824	0.0133746	0.0114494	0.971	0.0164947	NA	NA	0.15	0.136931	0.05	0.111803	292.574	57.7892	2.68e-13	11	17
Hylodesmum repandum	3	LQH	1	fc.LQH_rm.1	0.967348	0.893	0.0397463	0.0504867	0.943	0.0530332	0.8024	0.043844	0.179	0.11846	0.0285714	0.0638877	NA	NA	NA	57	40
Hymenodictyon floribundum	1	LQ	1	fc.LQ_rm.1	0.891949	0.864	0.0529478	0.0310159	0.868	0.0502631	0.7424	0.0955369	0.097	0.137748	0.0306818	0.0431968	730.258	10.1483	0.00362024	18	43
Hymenophyllum capense	8	LQHP	3	fc.LQHP_rm.3	0.964386	0.798	0.028319	0.0148401	0.948	0.0278687	0.5902	0.233985	0.217	0.217307	0.0666667	0.149071	527.813	310.857	3.05e-68	12	14
Hymenophyllum kuhnii	2	H	1	fc.H_rm.1	0.990815	0.901	0.019149	0.00846013	0.974	0.0105131	0.7382	0.0617552	0.412	0.211557	0.216667	0.217307	NA	NA	NA	64	20
Hyobanche sanguinea	3	LQH	1	fc.LQH_rm.1	0.951337	0.745	0.176623	0.0589564	0.781	0.0632485	0.5235	0.303274	1	0	0.854167	0.171796	NA	NA	NA	24	12
Hyparrhenia anamesa	7	LQH	3	fc.LQH_rm.3	0.933306	0.827	0.0385191	0.0486592	0.903	0.0463837	0.6682	0.138184	0.19	0.210953	0.1	0.223607	430.325	39.5234	2.44e-09	13	24
Hyparrhenia cymbaria	11	LQH	5	fc.LQH_rm.5	0.916383	0.925	0.0478982	0.0414911	0.883	0.0490657	0.6414	0.132173	0.165	0.105475	0.05	0.111803	427.013	17.5093	0.000118171	12	24
Hyparrhenia newtonii	10	H	5	fc.H_rm.5	0.899196	0.756	0.0588721	0.0388509	0.877	0.0613429	0.7128	0.104598	0.14	0.129422	0.04	0.0894427	411.712	22.6254	6.77e-06	10	24
Hypericum aethiopicum	6	H	3	fc.H_rm.3	0.937929	0.872	0.0845063	0.0835112	0.886	0.102621	0.5736	0.445392	0.34	0.4219	0.1	0.223607	NA	NA	NA	13	14
Hypericum lalandii	3	LQH	1	fc.LQH_rm.1	0.967434	0.912	0.0412139	0.0275009	0.934	0.0319256	0.5304	0.354169	0.196	0.19334	0.151587	0.140198	NA	NA	NA	38	29
Hypericum peplidifolium	3	LQH	1	fc.LQH_rm.1	0.970517	0.817	0.0371726	0.0503141	0.963	0.0527618	0.6638	0.174586	0.262	0.256953	0.04	0.0894427	NA	NA	NA	39	24
Hypoestes triflora	2	H	1	fc.H_rm.1	0.968393	0.864	0.0390896	0.0386573	0.931	0.0406444	0.7616	0.0897207	0.241	0.101421	0.0515152	0.0754539	NA	NA	NA	73	41
Hypolepis sparsisora	10	H	5	fc.H_rm.5	0.963727	0.964	0.0139577	0.0122951	0.95	0.0144073	0.4738	0.369499	0.17	0.171756	0.04	0.0894427	NA	NA	NA	28	26
Ilex mitis	7	LQH	3	fc.LQH_rm.3	0.968158	0.893	0.0214543	0.0123222	0.959	0.0210122	0.7146	0.186652	0.173	0.15178	0.0366667	0.0505525	936.325	30.5597	1.56e-07	27	61
Impatiens hochstetteri	1	LQ	1	fc.LQ_rm.1	0.989246	0.759	0.00951822	0.0135258	0.983	0.0131594	0.7358	0.161269	0.15	0.223607	0.1	0.223607	333.224	20.3779	3.28e-05	13	23
Impatiens mackeyana	6	H	3	fc.H_rm.3	0.940387	0.36	0.0702168	0.118031	0.884	0.114238	0.3866	0.498013	0.25	0.433013	0.2	0.447214	410.194	140.801	2.48e-31	12	15
Indigofera atriceps	1	LQ	1	fc.LQ_rm.1	0.968088	0.854	0.0408057	0.0249242	0.949	0.0397948	0.6736	0.124181	0.2	0.273861	0.2	0.273861	320.403	25.551	9.7e-07	11	21
Indigofera hedyantha	6	H	3	fc.H_rm.3	0.937304	0.862	0.0426295	0.0497205	0.898	0.0482094	0.221	0.526245	0.217	0.217307	0.116667	0.162447	426.919	221.626	5.14e-49	10	12
Ipomoea tenuirostris	7	LQH	3	fc.LQH_rm.3	0.94722	0.83	0.0275717	0.0171006	0.931	0.0267749	0.1692	0.470213	0.175	0.185726	0.146667	0.20221	376.716	25.8753	7.53e-07	11	22
Ipomoea wightii	1	LQ	1	fc.LQ_rm.1	0.942492	0.833	0.0764773	0.0734071	0.874	0.0736193	0.817	0.0777335	0.333	0.319722	0.186667	0.272438	418.729	81.8522	1.33e-18	14	20
Ischaemum polystachyum	6	H	3	fc.H_rm.3	0.913647	0.412	0.105149	0.101634	0.821	0.0957255	0.7568	0.10503	0.563	0.287325	0.173333	0.28906	625.958	367.193	1.25e-80	13	15
Isolepis costata	6	H	3	fc.H_rm.3	0.97619	0.937	0.0119977	0.00616534	0.969	0.0123531	0.3966	0.371975	0.147	0.137729	0.05	0.111803	NA	NA	NA	33	24
Jasminum abyssinicum	8	LQHP	3	fc.LQHP_rm.3	0.964931	0.933	0.0184457	0.0106447	0.962	0.0228908	0.3488	0.552624	0.129	0.138423	0.0285714	0.0638877	518.715	130.146	3.1e-29	19	26
Juncus dregeanus	6	H	3	fc.H_rm.3	0.979111	0.715	0.0111921	0.00910851	0.976	0.0128042	0.7028	0.253019	0.073	0.101105	0.04	0.0894427	375.942	120.535	5.37e-27	14	19
Juncus lomatophyllus	6	H	3	fc.H_rm.3	0.9352	0.932	0.0440937	0.0433073	0.902	0.0482135	0.4448	0.520679	0.17	0.263629	0.09	0.124499	393.51	57.8787	2.6e-13	13	21
Justicia anagalloides	1	LQ	1	fc.LQ_rm.1	0.901263	0.867	0.0884741	0.119802	0.817	0.103317	0.7494	0.0684273	0.2	0.217307	0.133333	0.217307	359.889	17.555	6.38e-05	11	19
Justicia diclipteroides	4	LQHP	1	fc.LQHP_rm.1	0.957957	0.838	0.0817444	0.0629887	0.889	0.0646959	0.6626	0.109879	0.25	0.25	0.216667	0.217307	NA	NA	NA	59	15
Kalanchoe crenata	6	H	3	fc.H_rm.3	0.884822	0.767	0.0980022	0.0964007	0.828	0.106201	0.7258	0.149364	0.152	0.211356	0.0571429	0.127775	NA	NA	NA	35	30
Keetia gueinzii	10	H	5	fc.H_rm.5	0.8401	0.918	0.0614028	0.0891572	0.806	0.0823032	0.4994	0.363201	0.143	0.184381	0.10303	0.150908	867.692	12.6305	0.00124214	10	50
Kiggelaria africana	8	LQHP	3	fc.LQHP_rm.3	0.948815	0.903	0.0314387	0.0133602	0.936	0.0284689	0.5642	0.419241	0.162	0.148153	0.0285714	0.0638877	505.857	14.1045	0.000816984	14	31
Koeleria capensis	1	LQ	1	fc.LQ_rm.1	0.981724	0.843	0.0173141	0.0201797	0.966	0.0194186	0.6458	0.204243	0.31	0.343511	0.18	0.248998	366.97	100.232	9.68e-23	14	19
Kosteletzkya adoensis	1	LQ	1	fc.LQ_rm.1	0.969418	0.744	0.0166748	0.0265954	0.961	0.0271824	0.526	0.140087	0.135	0.141485	0.0666667	0.149071	388.243	101.425	4.62e-23	14	19
Kotschya aeschynomenoides	8	LQHP	3	fc.LQHP_rm.3	0.965219	0.824	0.0235971	0.01704	0.939	0.0140547	0.7222	0.0353228	0.267	0.190029	0.166667	0.235702	361.92	97.1981	2.94e-22	12	16
Kotschya strigosa	5	LQ	3	fc.LQ_rm.3	0.942286	0.835	0.0339416	0.0178381	0.909	0.0197242	0.7486	0.0712095	0.213	0.15741	0.213333	0.15741	425.599	5.2552	0.0349176	11	25
Lablab purpureus	6	H	3	fc.H_rm.3	0.875634	0.882	0.0791757	0.0306956	0.836	0.0685928	0.8172	0.0343904	0.113	0.10435	0.0933333	0.0924962	1218.73	723.703	5e-158	26	29
Landolphia buchananii	1	LQ	1	fc.LQ_rm.1	0.926346	0.809	0.0366671	0.0362384	0.893	0.0343769	0.6904	0.27645	0.185	0.121963	0.04	0.0894427	603.498	8.48035	0.00936508	16	36
Lannea edulis	7	LQH	3	fc.LQH_rm.3	0.960728	0.827	0.0556389	0.0503272	0.919	0.0639209	0.7774	0.180012	0.17	0.263629	0.13	0.185742	442.257	177.177	3.01e-39	13	16
Laportea alatipes	1	LQ	1	fc.LQ_rm.1	0.972693	0.893	0.0414037	0.039949	0.943	0.0485943	NA	NA	0.133	0.182574	0.133333	0.182574	378.337	136.398	1.83e-30	12	15
Lasianthus kilimandscharicus	3	LQH	1	fc.LQH_rm.1	0.983479	0.941	0.0513657	0.0801716	0.945	0.0805761	0.5102	0.223628	0.45	0.298142	0.1	0.223607	NA	NA	NA	42	19
Ledebouria cooperi	7	LQH	3	fc.LQH_rm.3	0.931293	0.65	0.129149	0.113014	0.842	0.136627	0.5215	0.147435	0.5	0.57735	0.166667	0.333333	NA	NA	NA	24	14
Ledebouria ovatifolia	6	H	3	fc.H_rm.3	0.922832	0.757	0.0385325	0.0208273	0.912	0.0396833	0.1932	0.468635	0.3	0.273861	0.15	0.223607	NA	NA	NA	22	14
Lefebvrea grantii	11	LQH	5	fc.LQH_rm.5	0.862953	0.722	0.117007	0.153847	0.812	0.158216	0.6044	0.163258	0.133	0.298142	0.133333	0.298142	NA	NA	NA	16	15
Leonotis leonurus	2	H	1	fc.H_rm.1	0.905835	0.884	0.123793	0.101111	0.845	0.140842	0.5708	0.0962923	0.233	0.324893	0.05	0.111803	NA	NA	NA	120	17
Leonotis ocymifolia	1	LQ	1	fc.LQ_rm.1	0.948788	0.924	0.0297063	0.0248181	0.938	0.0322233	0.7158	0.141525	0.185	0.190066	0.02	0.0447214	798.745	9.10672	0.0103795	18	52
Lepidotrichilia volkensii	4	LQHP	1	fc.LQHP_rm.1	0.980488	0.766	0.0244675	0.018861	0.962	0.0243287	0.6394	0.148406	0.394	0.382083	0.0555556	0.0785674	NA	NA	NA	41	26
Lepisorus schraderi	7	LQH	3	fc.LQH_rm.3	0.952978	0.842	0.0375383	0.0357364	0.951	0.0433711	0.5352	0.279635	0.2	0.34641	0.04	0.0894427	312.721	24.5543	2.83e-06	10	18
Leptaspis zeylanica	8	LQHP	3	fc.LQHP_rm.3	0.923979	0.926	0.0256398	0.0149035	0.899	0.0131654	0.6946	0.148808	0.17	0.0824409	0.0363636	0.049793	935.397	55.8417	5.24e-13	26	54
Leptolaena pauciflora	3	LQH	1	fc.LQH_rm.1	0.913554	0.872	0.127234	0.113419	0.791	0.0909602	0.6368	0.140843	0.4	0.41833	0.2	0.273861	NA	NA	NA	47	13
Leucas deflexa	2	H	1	fc.H_rm.1	0.960379	0.916	0.0929754	0.0879227	0.88	0.0977537	0.6408	0.069034	0.333	0.235702	0.2	0.182574	NA	NA	NA	46	17
Leucosidea sericea	4	LQHP	1	fc.LQHP_rm.1	0.973435	0.798	0.0198945	0.0227658	0.963	0.0226391	0.2244	0.563697	0.383	0.439381	0.1	0.223607	NA	NA	NA	26	13
Linum thunbergii	4	LQHP	1	fc.LQHP_rm.1	0.9747	0.814	0.0336262	0.0389406	0.955	0.0437706	0.4428	0.499845	0.314	0.456249	0.285714	0.440315	NA	NA	NA	18	17
Liparis bowkeri	1	LQ	1	fc.LQ_rm.1	0.98049	0.814	0.168489	0.26329	0.813	0.264311	0.369667	0.758691	0.644	0.335548	0.588889	0.416778	271.532	44.7714	1.89e-10	10	15
Lippia abyssinica	1	LQ	1	fc.LQ_rm.1	0.899813	0.904	0.0727423	0.060863	0.838	0.0520778	0.7004	0.12586	0.3	0.240081	0.116667	0.162447	340.717	67.4033	9.9e-16	11	16
Lobelia giberroa	8	LQHP	3	fc.LQHP_rm.3	0.986844	0.579	0.00627607	0.00558829	0.984	0.00727806	0.5714	0.25733	0.15	0.223607	0.15	0.223607	421.627	61.6974	2.17e-14	16	27
Lobelia holstii	2	H	1	fc.H_rm.1	0.956209	0.904	0.0556632	0.0317691	0.928	0.0575912	0.557	0.239147	0.167	0.166667	0.1	0.149071	NA	NA	NA	66	16
Lotus discolor	2	H	1	fc.H_rm.1	0.984828	0.926	0.0303562	0.0258877	0.956	0.0249879	0.5172	0.247306	0.317	0.33541	0.316667	0.33541	NA	NA	NA	56	18
Loxogramme abyssinica	1	LQ	1	fc.LQ_rm.1	0.924445	0.881	0.0280195	0.0287038	0.91	0.0332401	0.819	0.0560937	0.227	0.10247	0.0235294	0.0526134	763.229	0.535068	0.273784	14	48
Lysimachia ruhmeriana	6	H	3	fc.H_rm.3	0.966687	0.784	0.0212402	0.0143386	0.951	0.019588	0.5176	0.361689	0.233	0.223607	0.1	0.223607	NA	NA	NA	23	15
Macaranga capensis	1	LQ	1	fc.LQ_rm.1	0.975773	0.699	0.0264643	0.0163716	0.963	0.0262461	0.4796	0.469992	0.227	0.252102	0.0666667	0.149071	412.293	15.3885	0.0002379	15	26
Maytenus acuminata	2	H	1	fc.H_rm.1	0.99049	0.833	0.0134602	0.0190419	0.977	0.0173742	0.8114	0.0508213	0.2	0.298142	0.166667	0.235702	NA	NA	NA	67	21
Maytenus peduncularis	6	H	3	fc.H_rm.3	0.941681	0.667	0.0303883	0.0449384	0.914	0.0376173	-0.0616	0.401994	0.433	0.365148	0.1	0.223607	NA	NA	NA	86	13
Megalastrum lanuginosum	3	LQH	1	fc.LQH_rm.1	0.98115	0.873	0.0604392	0.115441	0.922	0.113823	0.5862	0.198588	0.24	0.178185	0.1	0.223607	NA	NA	NA	29	16
Melica racemosa	4	LQHP	1	fc.LQHP_rm.1	0.9345	0.885	0.100863	0.167047	0.856	0.167089	0.3932	0.173946	0.333	0.471405	0.233333	0.434613	NA	NA	NA	22	13
Melinis minutiflora	7	LQH	3	fc.LQH_rm.3	0.930602	0.937	0.0296987	0.016276	0.907	0.0177263	0.7574	0.147878	0.142	0.0829173	0.141905	0.0829173	506.941	60.377	4.4e-14	17	27
Merwilla plumbea	2	H	1	fc.H_rm.1	0.983673	0.763	0.0268387	0.0248509	0.968	0.0331495	NA	NA	0.367	0.414997	0.266667	0.434613	NA	NA	NA	45	11
Metalasia densa	1	LQ	1	fc.LQ_rm.1	0.870985	0.77	0.0764827	0.0871997	0.798	0.0696298	0.7482	0.0903587	0.24	0.250998	0.1	0.223607	365.673	12.4176	0.00157404	10	20
Microglossa pyrifolia	6	H	3	fc.H_rm.3	0.90389	0.915	0.0393292	0.0382699	0.873	0.0398853	0.8138	0.121937	0.192	0.149902	0.0333333	0.0745356	NA	NA	NA	51	36
Mimulopsis solmsii	8	LQHP	3	fc.LQHP_rm.3	0.98014	0.908	0.0184227	0.0101213	0.975	0.0192321	0.6156	0.0953876	0.151	0.24211	0.0622222	0.0908125	NA	NA	NA	27	21
Mimusops kummel	6	H	3	fc.H_rm.3	0.822141	0.688	0.0569582	0.0485106	0.793	0.0565769	0.137	0.415576	0.245	0.189282	0.1	0.149071	671.442	175.4	5.57e-39	21	28
Mitragyna rubrostipulata	1	LQ	1	fc.LQ_rm.1	0.917007	0.698	0.06024	0.0494862	0.879	0.0537322	0.7074	0.248478	0.38	0.414729	0.08	0.178885	301.773	41.2586	6.04e-10	10	15
Momordica foetida	10	H	5	fc.H_rm.5	0.913524	0.899	0.0450775	0.0238712	0.898	0.0429194	0.7646	0.142344	0.144	0.163223	0.0376068	0.0528949	871.798	4.852	0.0693892	14	53
Monopsis decipiens	3	LQH	1	fc.LQH_rm.1	0.970513	0.788	0.0338068	0.0414872	0.949	0.046762	0.5364	0.165739	0.267	0.41833	0.2	0.447214	NA	NA	NA	19	19
Monopsis stellarioides	3	LQH	1	fc.LQH_rm.1	0.983325	0.864	0.0220538	0.0334393	0.972	0.0329656	0.496	0.289595	0.205	0.371764	0.142857	0.319438	NA	NA	NA	41	28
Montinia caryophyllacea	8	LQHP	3	fc.LQHP_rm.3	0.85378	0.858	0.0793362	0.0928161	0.801	0.0990565	0.538	0.330249	0.257	0.309928	0.1	0.223607	454.426	22.2429	7.08e-06	10	25
Moraea elliotii	2	H	1	fc.H_rm.1	0.901946	0.94	0.163309	0.117773	0.745	0.108057	0.5042	0.232606	0.47	0.281957	0.27	0.277489	NA	NA	NA	41	14
Moraea spathulata	8	LQHP	3	fc.LQHP_rm.3	0.960789	0.959	0.0333247	0.0351252	0.939	0.0385691	0.3008	0.497079	0.4	0.41833	0.2	0.447214	NA	NA	NA	14	14
Moraea stricta	6	H	3	fc.H_rm.3	0.938833	0.039	0.0485124	0.0395757	0.886	0.0302282	0.752	0.11093	0.333	0.204124	0.3	0.217307	340.235	96.4758	3.7e-22	11	15
Morella serrata	2	H	1	fc.H_rm.1	0.937423	0.853	0.0625282	0.0561665	0.881	0.058975	0.7412	0.0819097	0.199	0.133515	0.0857143	0.127775	NA	NA	NA	53	37
Myrianthus holstii	3	LQH	1	fc.LQH_rm.1	0.982058	0.562	0.0340213	0.057229	0.952	0.0546249	0.7246	0.0827514	0.45	0.162447	0.0666667	0.149071	NA	NA	NA	36	18
Myrothamnus flabellifolius	7	LQH	3	fc.LQH_rm.3	0.922644	0.85	0.0401069	0.0212799	0.904	0.0422414	0.712	0.118684	0.136	0.134582	0.0285714	0.0638877	451.613	16.1571	0.000172479	12	26
Myrsine africana	12	LQHP	5	fc.LQHP_rm.5	0.960524	0.863	0.0237204	0.0146367	0.953	0.0244903	0.8076	0.129071	0.124	0.124654	0.0444444	0.0608581	723.467	18.1051	5.89e-05	13	49
Nemesia fruticans	6	H	3	fc.H_rm.3	0.924376	0.892	0.0374382	0.0349818	0.9	0.0358017	0.21	0.483172	0.167	0.235702	0.0333333	0.0745356	471.154	71.1677	3.42e-16	15	25
Neoboutonia macrocalyx	4	LQHP	1	fc.LQHP_rm.1	0.98406	0.889	0.0175179	0.0141114	0.971	0.0177455	0.3534	0.498167	0.217	0.217307	0.166667	0.155902	NA	NA	NA	32	15
Neocussonia longipedicellata	4	LQHP	1	fc.LQHP_rm.1	0.925954	0.834	0.130121	0.158698	0.86	0.165528	0.4768	0.374899	0.15	0.33541	0.15	0.33541	NA	NA	NA	45	14
Nervilia simplex	1	LQ	1	fc.LQ_rm.1	0.831411	0.762	0.130394	0.101765	0.817	0.14637	0.6118	0.376453	0.1	0.149071	0.1	0.149071	349.39	29.1306	2.97e-07	10	18
Newtonia buchananii	2	H	1	fc.H_rm.1	0.971488	0.619	0.0340956	0.0138394	0.937	0.0127271	0.585	0.195023	0.333	0.311805	0.333333	0.311805	NA	NA	NA	48	17
Nidorella auriculata	1	LQ	1	fc.LQ_rm.1	0.869324	0.812	0.239977	0.310289	0.673	0.315488	0.4212	0.800527	0.373	0.375943	0.333333	0.408248	377.823	36.1431	1.21e-08	12	19
Noronhia mildbraedii	4	LQHP	1	fc.LQHP_rm.1	0.986623	0.872	0.0237516	0.0156694	0.963	0.0145398	0.6716	0.145199	0.356	0.343817	0.188889	0.259392	NA	NA	NA	34	15
Nuxia congesta	2	H	1	fc.H_rm.1	0.971232	0.872	0.034803	0.0346537	0.962	0.0418229	0.73	0.240479	0.172	0.236943	0.0615385	0.137604	NA	NA	NA	62	38
Nuxia floribunda	5	LQ	3	fc.LQ_rm.3	0.969481	0.891	0.0198964	0.0200773	0.966	0.0254987	0.6886	0.0957617	0.125	0.125	0.025	0.0559017	427.367	0	0.675057	11	29
Nymania capensis	1	LQ	1	fc.LQ_rm.1	0.823347	0.883	0.280429	0.0886907	0.586	0.147387	-0.2554	0.431572	0.533	0.380058	0.316667	0.23863	338.487	43.9632	8.86e-11	10	16
Ochna holstii	2	H	1	fc.H_rm.1	0.977359	0.857	0.028421	0.0250067	0.951	0.0227801	0.6898	0.107644	0.277	0.213654	0.208571	0.148238	NA	NA	NA	38	22
Ochna serrulata	3	LQH	1	fc.LQH_rm.1	0.933725	0.679	0.294024	0.421011	0.625	0.405169	0.23175	0.824656	0.438	0.426956	0.4375	0.426956	NA	NA	NA	27	10
Ocotea racemosa	1	LQ	1	fc.LQ_rm.1	0.901682	0.502	0.069422	0.0525238	0.844	0.0553072	0.7384	0.0577953	0.3	0.182574	0.233333	0.223607	371.057	123.073	8.58e-28	11	14
Oncostemum botryoides	2	H	1	fc.H_rm.1	0.905646	0.712	0.125831	0.0847483	0.81	0.0953908	0.515	0.173469	0.483	0.457954	0.35	0.48734	NA	NA	NA	19	13
Ornithogalum graminifolium	2	H	1	fc.H_rm.1	0.879611	0.83	0.160696	0.236111	0.747	0.224443	0.7038	0.0757278	0.33	0.411704	0.28	0.438178	NA	NA	NA	33	14
Ornithogalum juncifolium	4	LQHP	1	fc.LQHP_rm.1	0.87252	0.838	0.149579	0.200932	0.744	0.204371	0.3854	0.416042	0.333	0.408248	0.233333	0.434613	NA	NA	NA	14	15
Osyridicarpos schimperianus	3	LQH	1	fc.LQH_rm.1	0.962703	0.831	0.0564026	0.0588666	0.919	0.0639279	0.4542	0.244075	0.257	0.433307	0.22381	0.3625	NA	NA	NA	43	19
Osyris compressa	8	LQHP	3	fc.LQHP_rm.3	0.925375	0.945	0.0525193	0.0574591	0.88	0.0559835	-0.1472	0.490383	0.1	0.223607	0.1	0.223607	NA	NA	NA	19	16
Otiophora pauciflora	1	LQ	1	fc.LQ_rm.1	0.97828	0.798	0.0220575	0.0304958	0.962	0.0310156	0.5254	0.173644	0.25	0.433013	0.16	0.357771	379.357	152.493	4.64e-34	12	15
Oxalis obliquifolia	1	LQ	1	fc.LQ_rm.1	0.946419	0.82	0.0262513	0.0196197	0.922	0.0171595	0.6936	0.146787	0.186	0.130844	0.0785714	0.077883	550.418	12.4474	0.000748038	12	35
Oxalis obtusa	3	LQH	1	fc.LQH_rm.1	0.926477	0.551	0.118471	0.0717699	0.815	0.0704956	0.1194	0.606976	0.567	0.365148	0.3	0.298142	NA	NA	NA	22	11
Oxalis smithiana	2	H	1	fc.H_rm.1	0.923738	0.964	0.155811	0.138318	0.759	0.105368	0.45575	0.233363	0.722	0.368514	0.25	0.5	NA	NA	NA	36	17
Panicum hochstetteri	7	LQH	3	fc.LQH_rm.3	0.898967	0.876	0.141027	0.123561	0.854	0.189761	0.5575	0.243664	0.438	0.515388	0	0	NA	NA	NA	16	12
Paracarphalea kirondron	3	LQH	1	fc.LQH_rm.1	0.898196	0.961	0.225164	0.125809	0.713	0.144742	0.4976	0.341572	0.433	0.365148	0.316667	0.324893	NA	NA	NA	67	14
Pauridiantha paucinervis	10	H	5	fc.H_rm.5	0.932764	0.934	0.042577	0.0305627	0.925	0.0463045	0.7384	0.176319	0.102	0.118929	0.0166667	0.0372678	666.966	0.610152	0.303999	11	43
Pavonia urens	5	LQ	3	fc.LQ_rm.3	0.962141	0.909	0.0395514	0.019069	0.95	0.0383948	0.8546	0.106906	0.157	0.150739	0.0983333	0.0936156	430.378	11.3166	0.00173672	11	29
Peddiea africana	1	LQ	1	fc.LQ_rm.1	0.975531	0.82	0.0187924	0.016662	0.967	0.0202549	0.5232	0.421495	0.183	0.170783	0.05	0.111803	268.578	34.002	3.25e-08	10	16
Pelargonium alchemilloides	8	LQHP	3	fc.LQHP_rm.3	0.919713	0.934	0.0396546	0.0302437	0.901	0.0404209	0.216	0.48294	0.167	0.235702	0.0666667	0.149071	419.685	26.1251	1.72e-06	11	24
Pelargonium luridum	4	LQHP	1	fc.LQHP_rm.1	0.972136	0.761	0.0335414	0.0290543	0.944	0.0337178	0.5786	0.186047	0.21	0.245967	0.065	0.0928709	NA	NA	NA	41	28
Pelargonium multicaule	1	LQ	1	fc.LQ_rm.1	0.89145	0.738	0.075771	0.0850239	0.837	0.0862766	0.6864	0.102569	0.2	0.273861	0.2	0.273861	432.915	223.513	1.25e-49	10	12
Pellaea dura	6	H	3	fc.H_rm.3	0.8709	0.926	0.0708312	0.0485603	0.83	0.0608184	0.4842	0.577637	0.117	0.162447	0.0833333	0.117851	446.924	74.7661	3.01e-17	14	22
Pentanisia angustifolia	10	H	5	fc.H_rm.5	0.87685	0.873	0.0553577	0.0333444	0.872	0.0540492	NA	NA	0.147	0.20221	0.08	0.178885	NA	NA	NA	26	12
Pentas zanzibarica	2	H	1	fc.H_rm.1	0.974972	0.856	0.0435108	0.0207762	0.944	0.0357313	NA	NA	0.34	0.4219	0.14	0.219089	NA	NA	NA	50	16
Peperomia fernandopoiana	8	LQHP	3	fc.LQHP_rm.3	0.973144	0.829	0.0208972	0.0188799	0.96	0.0234514	0.6244	0.142978	0.224	0.219255	0.12381	0.170367	281.006	46.3771	8.14e-11	10	16
Peperomia molleri	6	H	3	fc.H_rm.3	0.962107	0.899	0.0470187	0.0622001	0.925	0.0661528	0.29	0.370215	0.28	0.438178	0.2	0.447214	383.733	21.5204	8.86e-06	12	23
Peperomia retusa	10	H	5	fc.H_rm.5	0.931465	0.956	0.0321755	0.0217756	0.914	0.0303291	0.6864	0.134567	0.123	0.075783	0.025	0.0559017	557.071	33.6502	2.46e-08	15	34
Peponium vogelii	2	H	1	fc.H_rm.1	0.979117	0.84	0.0556044	0.0544629	0.926	0.0497974	0.5674	0.34033	0.368	0.267738	0.342857	0.272694	NA	NA	NA	72	24
Periploca linearifolia	10	H	5	fc.H_rm.5	0.957944	0.826	0.0399763	0.0347623	0.946	0.04665	0.627	0.337454	0.233	0.324893	0.1	0.223607	NA	NA	NA	25	16
Persicaria setosula	7	LQH	3	fc.LQH_rm.3	0.929876	0.901	0.109596	0.133975	0.858	0.135064	0.7602	0.120746	0.3	0.209165	0.1	0.223607	NA	NA	NA	23	21
Phaulopsis imbricata	10	H	5	fc.H_rm.5	0.888316	0.78	0.0340564	0.0281036	0.877	0.0378534	0.8288	0.0918243	0.099	0.119826	0.0285714	0.0638877	1068.81	13.1773	0.000881231	17	63
Phlegmariurus dacrydioides	3	LQH	1	fc.LQH_rm.1	0.98524	0.852	0.0385389	0.0573519	0.958	0.0601862	0.2712	0.395988	0.3	0.447214	0.1	0.223607	NA	NA	NA	24	15
Phragmanthera usuiensis	1	LQ	1	fc.LQ_rm.1	0.892643	0.723	0.101662	0.0527215	0.878	0.106701	NA	NA	0.175	0.209165	0.05	0.111803	350.024	22.5902	1.19e-05	10	20
Phyllanthus nummulariifolius	8	LQHP	3	fc.LQHP_rm.3	0.90233	0.917	0.0510955	0.0462067	0.849	0.0421722	0.6628	0.279337	0.178	0.163865	0.0444444	0.0608581	994.832	104.567	1.55e-23	31	52
Phyllanthus ovalifolius	7	LQH	3	fc.LQH_rm.3	0.910518	0.885	0.0480033	0.0796167	0.878	0.0699379	0.7222	0.109008	0.133	0.182574	0.0666667	0.149071	503.725	27.2178	1.02e-06	15	28
Phyllopentas schimperi	3	LQH	1	fc.LQH_rm.1	0.990633	0.483	0.00755452	0.0071176	0.984	0.0065344	0.5976	0.211005	0.207	0.216538	0.14	0.219089	NA	NA	NA	19	15
Phytolacca dodecandra	7	LQH	3	fc.LQH_rm.3	0.948886	0.898	0.0273841	0.0291719	0.927	0.0286539	0.8168	0.0646197	0.198	0.186658	0.0507937	0.0704519	586.899	34.4863	2.59e-08	18	35
Pilea rivularis	1	LQ	1	fc.LQ_rm.1	0.989221	0.804	0.0107374	0.0114338	0.985	0.0128669	0.6302	0.143658	0.223	0.292351	0.0571429	0.127775	403.892	22.7677	1.14e-05	15	29
Pilea tetraphylla	1	LQ	1	fc.LQ_rm.1	0.983057	0.921	0.0200163	0.0193067	0.971	0.0231524	0.701	0.0818688	0.317	0.409946	0.0666667	0.149071	NA	NA	NA	13	14
Piloselloides hirsuta	2	H	1	fc.H_rm.1	0.983298	0.821	0.0217333	0.0199238	0.962	0.0175217	0.7364	0.0595886	0.367	0.110554	0.14	0.219089	NA	NA	NA	57	24
Piper capense	4	LQHP	1	fc.LQHP_rm.1	0.963187	0.854	0.0357682	0.0388534	0.933	0.0360117	0.8896	0.0271164	0.152	0.0819285	0.0474359	0.0695742	NA	NA	NA	69	58
Piptostigma fasciculatum	1	LQ	1	fc.LQ_rm.1	0.88957	0.886	0.18008	0.162304	0.795	0.214452	0.572	0.137029	0.3	0.447214	0.3	0.447214	314.283	47.0045	4.91e-11	10	15
Plantago palmata	6	H	3	fc.H_rm.3	0.986158	0.476	0.0181061	0.0243567	0.974	0.0267061	0.347	0.58204	0.25	0.433013	0.25	0.433013	NA	NA	NA	25	12
Platylepis glandulosa	3	LQH	1	fc.LQH_rm.1	0.9499	0.833	0.0792929	0.0849073	0.916	0.104246	NA	NA	0.35	0.48734	0.0666667	0.149071	NA	NA	NA	24	13
Plectranthus fruticosus	12	LQHP	5	fc.LQHP_rm.5	0.937154	0.807	0.0516373	0.041169	0.933	0.0553118	0.2564	0.821345	0.15	0.33541	0.1	0.223607	312.65	93.2986	4.22e-21	10	14
Plectranthus laxiflorus	1	LQ	1	fc.LQ_rm.1	0.9527	0.869	0.0438284	0.00723509	0.941	0.0388229	0.7498	0.132615	0.09	0.124499	0.04	0.0894427	337.007	12.2386	0.000871842	10	22
Podocarpus latifolius	2	H	1	fc.H_rm.1	0.973488	0.877	0.0540453	0.0594769	0.929	0.0655673	0.4942	0.20785	0.26	0.371484	0.26	0.371484	NA	NA	NA	96	13
Polygala hottentotta	2	H	1	fc.H_rm.1	0.942045	0.755	0.0859381	0.0710134	0.869	0.0752756	0.516	0.252415	0.3	0.298142	0.183333	0.170783	NA	NA	NA	21	20
Polygala petitiana	1	LQ	1	fc.LQ_rm.1	0.903448	0.933	0.103788	0.197395	0.799	0.178413	0.7462	0.0924186	0.267	0.245798	0.133333	0.298142	425.353	64.7252	4.11e-15	14	21
Polygala virgata	1	LQ	1	fc.LQ_rm.1	0.95677	0.846	0.0231548	0.0143508	0.937	0.0215598	0.5964	0.324485	0.142	0.0829173	0.101905	0.0952143	448.865	46.033	4.88e-11	16	27
Polyphlebium borbonicum	2	H	1	fc.H_rm.1	0.988587	0.809	0.0222069	0.0174714	0.972	0.0221331	NA	NA	0.367	0.217307	0.1	0.136931	NA	NA	NA	31	15
Polyscias fulva	7	LQH	3	fc.LQH_rm.3	0.967616	0.857	0.0146519	0.021596	0.96	0.0210559	0.5494	0.42356	0.119	0.121405	0.0285714	0.0638877	477.455	16.6467	0.00018883	14	31
Polystachya adansoniae	1	LQ	1	fc.LQ_rm.1	0.95025	0.83	0.0589958	0.0857341	0.897	0.0811717	0.794	0.096853	0.39	0.384708	0.19	0.207364	328.459	33.2521	4.58e-08	11	18
Polystachya albescens	7	LQH	3	fc.LQH_rm.3	0.973781	0.789	0.0329412	0.0233422	0.958	0.0354245	0.354	0.25792	0.267	0.434613	0.0666667	0.149071	444.606	126.248	3.8e-28	16	21
Polystachya transvaalensis	1	LQ	1	fc.LQ_rm.1	0.985521	0.919	0.0174316	0.0076253	0.981	0.0186523	0.6236	0.148131	0.167	0.235702	0.0666667	0.149071	254.529	53.4413	2.46e-12	10	14
Polystichum transvaalense	1	LQ	1	fc.LQ_rm.1	0.9846	0.895	0.0142157	0.00829979	0.976	0.0129453	0.2958	0.549053	0.287	0.278488	0.166667	0.235702	NA	NA	NA	14	15
Pouzolzia mixta	6	H	3	fc.H_rm.3	0.95484	0.813	0.0676997	0.0689624	0.911	0.0878095	0.7466	0.235366	0.27	0.277489	0.22	0.303315	614.277	348.443	2.17e-76	13	15
Pouzolzia parasitica	6	H	3	fc.H_rm.3	0.933564	0.722	0.102516	0.0780737	0.871	0.107996	0.3142	0.604595	0.427	0.4585	0.386667	0.42531	374.478	135.926	2.34e-30	11	14
Procris crenata	1	LQ	1	fc.LQ_rm.1	0.90125	0.827	0.10622	0.122037	0.883	0.132095	0.3048	0.443817	0.133	0.182574	0.0666667	0.149071	301.793	44.2869	1.21e-10	10	16
Protea caffra	2	H	1	fc.H_rm.1	0.978783	0.94	0.0239829	0.0255313	0.964	0.0292478	0.4902	0.317656	0.17	0.235809	0.0507937	0.0704519	NA	NA	NA	47	30
Protea gaguedi	5	LQ	3	fc.LQ_rm.3	0.906025	0.902	0.048472	0.0418359	0.881	0.0498831	0.4708	0.48033	0.126	0.190166	0.125714	0.190166	421.226	15.7227	0.000190892	11	24
Prunus africana	6	H	3	fc.H_rm.3	0.939374	0.889	0.033772	0.0317891	0.927	0.0375064	0.8296	0.0170088	0.149	0.20618	0.0285714	0.0638877	736.555	46.0652	6.38e-11	21	44
Psammotropha mucronata	2	H	1	fc.H_rm.1	0.95109	0.886	0.0914483	0.062394	0.898	0.0908598	0.451	0.390113	0.333	0.311805	0.2	0.273861	NA	NA	NA	37	15
Pseudechinolaena polystachya	1	LQ	1	fc.LQ_rm.1	0.917939	0.873	0.0562371	0.0430694	0.89	0.0580883	0.7176	0.0678918	0.2	0.282843	0.04	0.0894427	545.26	32.1147	4.61e-08	16	31
Pseuderanthemum subviscosum	1	LQ	1	fc.LQ_rm.1	0.916022	0.926	0.110141	0.110715	0.826	0.10968	0.5758	0.311941	0.307	0.41258	0.24	0.277288	363.935	47.6532	3.32e-11	12	18
Pseudocyclosorus pulcher	3	LQH	1	fc.LQH_rm.1	0.973335	0.913	0.0309158	0.0365947	0.95	0.0359362	0.6152	0.0696326	0.152	0.211356	0.12381	0.170367	NA	NA	NA	25	17
Psiadia altissima	6	H	3	fc.H_rm.3	0.777823	0.717	0.144571	0.126607	0.697	0.164361	0.1856	0.491	0.167	0.235702	0.166667	0.235702	373.827	101.804	6.37e-23	11	15
Psorospermum androsaemifolium	3	LQH	1	fc.LQH_rm.1	0.884173	0.919	0.18248	0.212738	0.733	0.211186	0.3846	0.448557	0.373	0.443722	0.373333	0.443722	NA	NA	NA	28	15
Psychotria brachyantha	3	LQH	1	fc.LQH_rm.1	0.969392	0.786	0.0863549	0.0822085	0.877	0.0829651	0.77325	0.147678	0.517	0.323751	0.466667	0.361068	NA	NA	NA	32	13
Psychotria mahonii	8	LQHP	3	fc.LQHP_rm.3	0.969037	0.85	0.0254208	0.015895	0.96	0.024165	0.6242	0.116733	0.183	0.291071	0.116667	0.162447	NA	NA	NA	21	16
Psychotria pumila	2	H	1	fc.H_rm.1	0.917462	0.575	0.20078	0.144432	0.737	0.147917	0.553	0.404794	0.593	0.378887	0.493333	0.303132	NA	NA	NA	47	17
Psychotria zombamontana	4	LQHP	1	fc.LQHP_rm.1	0.99641	0.772	0.00470579	0.00276959	0.994	0.00467876	0.4636	0.600884	0.35	0.33541	0.2	0.273861	325.938	120.019	8.67e-27	12	15
Psydrax kraussioides	2	H	1	fc.H_rm.1	0.93098	0.714	0.0741012	0.0600831	0.867	0.0535466	0.5684	0.19415	0.23	0.228035	0.08	0.178885	NA	NA	NA	51	15
Psydrax parviflorus	1	LQ	1	fc.LQ_rm.1	0.915896	0.853	0.063188	0.0470198	0.868	0.0545492	0.6852	0.0961338	0.222	0.20375	0.141667	0.194544	450.043	11.8633	0.0016078	12	26
Psydrax schimperianus	4	LQHP	1	fc.LQHP_rm.1	0.946341	0.723	0.108249	0.169174	0.833	0.152049	0.488	0.498548	0.25	0.276385	0.183333	0.291071	NA	NA	NA	32	16
Psydrax subcordatus	8	LQHP	3	fc.LQHP_rm.3	0.927965	0.519	0.0551778	0.0192915	0.909	0.0607287	NA	NA	0.233	0.223607	0.166667	0.166667	363.226	83.6452	6.72e-19	12	17
Ptaeroxylon obliquum	4	LQHP	1	fc.LQHP_rm.1	0.948607	0.819	0.151362	0.108247	0.819	0.129527	0.7492	0.0877793	0.567	0.434613	0.566667	0.434613	NA	NA	NA	23	14
Pteris dentata	3	LQH	1	fc.LQH_rm.1	0.970707	0.795	0.0207735	0.0149145	0.951	0.0135522	0.7514	0.0621233	0.278	0.10055	0.0472222	0.0648479	NA	NA	NA	62	40
Pteris pteridioides	4	LQHP	1	fc.LQHP_rm.1	0.946184	0.941	0.135465	0.111512	0.812	0.106249	0.6472	0.117464	0.44	0.178575	0.266667	0.252763	NA	NA	NA	77	19
Pterocelastrus echinatus	8	LQHP	3	fc.LQHP_rm.3	0.929066	0.822	0.0854653	0.0945633	0.862	0.108773	0.3836	0.444436	0.2	0.447214	0.2	0.447214	311.308	47.9462	3.22e-11	10	16
Rangaeris muscicola	1	LQ	1	fc.LQ_rm.1	0.926995	0.88	0.0547974	0.0519848	0.874	0.0518615	0.7562	0.0987709	0.167	0.204124	0.166667	0.204124	453.717	83.479	2.89e-19	15	21
Ranunculus multifidus	8	LQHP	3	fc.LQHP_rm.3	0.962956	0.935	0.0169186	0.0240071	0.948	0.0219315	0.7066	0.0755169	0.194	0.241353	0.0857143	0.127775	746.887	7.43232	0.0225754	14	50
Raphidiocystis chrysocoma	2	H	1	fc.H_rm.1	0.941107	0.773	0.171148	0.120124	0.778	0.113216	0.6486	0.164679	0.55	0.298142	0.433333	0.278887	NA	NA	NA	43	15
Rawsonia lucida	7	LQH	3	fc.LQH_rm.3	0.956401	0.887	0.0250703	0.0297055	0.942	0.0322277	0.6978	0.144951	0.168	0.157508	0.0285714	0.0638877	566.2	34.1293	3.68e-08	18	34
Razafimandimbisonia minor	3	LQH	1	fc.LQH_rm.1	0.878656	0.865	0.273218	0.0998166	0.619	0.100572	0.6522	0.204747	0.53	0.130384	0.43	0.272947	NA	NA	NA	65	17
Renealmia africana	1	LQ	1	fc.LQ_rm.1	0.896338	0.939	0.0840972	0.0601936	0.863	0.0859243	0.7554	0.105824	0.186	0.255551	0.0285714	0.0638877	426.1	72.9199	1.36e-16	14	21
Rhamnus prinoides	5	LQ	3	fc.LQ_rm.3	0.97282	0.744	0.0159963	0.0119272	0.967	0.0170722	0.7228	0.137701	0.152	0.140198	0.0444444	0.0993808	534.325	4.65716	0.0866323	12	37
Rhoicissus tomentosa	2	H	1	fc.H_rm.1	0.976365	0.82	0.0639668	0.0907401	0.927	0.0933567	0.5412	0.0944018	0.133	0.298142	0.133333	0.298142	NA	NA	NA	48	13
Rhoicissus tridentata	6	H	3	fc.H_rm.3	0.92126	0.947	0.0354259	0.0371946	0.895	0.0398071	0.6416	0.0883674	0.11	0.0896729	0.025	0.0559017	792.733	17.5422	0.000138962	18	48
Rhynchosia resinosa	1	LQ	1	fc.LQ_rm.1	0.922574	0.861	0.114782	0.101499	0.827	0.115969	0.7282	0.102003	0.44	0.384708	0.28	0.414729	492.418	159.346	1.34e-35	15	19
Rinorea arborea	8	LQHP	3	fc.LQHP_rm.3	0.837176	0.65	0.0643999	0.0601368	0.804	0.0757129	0.7652	0.0656026	0.28	0.242509	0.0285714	0.0638877	594.099	223.882	6.58e-50	17	21
Ritchiea albersii	2	H	1	fc.H_rm.1	0.969384	0.783	0.0438875	0.0303015	0.932	0.0369449	0.7194	0.152718	0.263	0.156525	0.263333	0.156525	NA	NA	NA	56	22
Rotheca myricoides	8	LQHP	3	fc.LQHP_rm.3	0.879807	0.926	0.0775173	0.0407465	0.835	0.0705624	0.815	0.0693866	0.144	0.0932011	0.0535714	0.0736269	866.291	32.1562	5.61e-08	20	49
Rothmannia urcelliformis	1	LQ	1	fc.LQ_rm.1	0.855932	0.797	0.0726821	0.114923	0.815	0.108814	0.791	0.0808703	0.197	0.314638	0.0222222	0.0496904	732.575	11.5431	0.00259135	16	42
Rubia cordifolia	1	LQ	1	fc.LQ_rm.1	0.953721	0.828	0.0422371	0.0394111	0.931	0.0468716	0.7598	0.0763426	0.167	0.288675	0.0333333	0.0745356	384.565	17.993	6.92e-05	11	24
Rubus pinnatus	10	H	5	fc.H_rm.5	0.955662	0.839	0.0276792	0.0250922	0.933	0.0297887	0.7154	0.282259	0.142	0.120041	0.05	0.0684653	561.71	67.3694	2.35e-15	18	33
Rubus rigidus	1	LQ	1	fc.LQ_rm.1	0.976713	0.792	0.0120691	0.00784985	0.965	0.00938627	0.4316	0.227706	0.22	0.246475	0.09	0.124499	390.952	33.9316	3.49e-08	14	23
Rubus steudneri	3	LQH	1	fc.LQH_rm.1	0.989961	0.891	0.0154842	0.0243795	0.982	0.0244556	NA	NA	0.2	0.447214	0.08	0.178885	NA	NA	NA	21	14
Rumex abyssinicus	1	LQ	1	fc.LQ_rm.1	0.985853	0.911	0.0238274	0.0281852	0.973	0.0313644	0.6328	0.175792	0.2	0.32596	0.15	0.223607	252.312	31.8062	6.17e-08	10	16
Rumex nepalensis	1	LQ	1	fc.LQ_rm.1	0.978653	0.608	0.0130504	0.0182065	0.967	0.0172129	0.4306	0.363492	0.233	0.434613	0.1	0.149071	350.319	51.9451	4.54e-12	13	20
Rumex sagittatus	1	LQ	1	fc.LQ_rm.1	0.97303	0.59	0.0201944	0.0208877	0.96	0.0218986	0.2942	0.474225	0.167	0.235702	0.166667	0.235702	308.134	84.8239	3.38e-19	11	15
Rumex usambarensis	7	LQH	3	fc.LQH_rm.3	0.899493	0.875	0.169752	0.139956	0.852	0.195405	0.0016	0.741323	0.233	0.324893	0.1	0.223607	NA	NA	NA	26	15
Rutidea fuscescens	6	H	3	fc.H_rm.3	0.973406	0.822	0.0413447	0.0471156	0.948	0.0519691	0.6466	0.0467686	0.18	0.248998	0.08	0.178885	NA	NA	NA	18	16
Rutidea orientalis	6	H	3	fc.H_rm.3	0.962195	0.899	0.0502582	0.0283652	0.926	0.0399136	0.3764	0.443238	0.333	0.311805	0.2	0.273861	370.446	61.7359	1.8e-14	13	19
Rytigynia uhligii	2	H	1	fc.H_rm.1	0.969328	0.807	0.0455928	0.0491481	0.937	0.0587012	0.4138	0.554527	0.233	0.324893	0.133333	0.217307	NA	NA	NA	27	16
Sabicea orientalis	1	LQ	1	fc.LQ_rm.1	0.85575	0.786	0.150814	0.136212	0.723	0.0998723	0.73975	0.17584	0.3	0.318852	0.3	0.318852	382.889	128.89	4.67e-29	11	14
Sanicula elata	10	H	5	fc.H_rm.5	0.969422	0.971	0.0185903	0.0145989	0.96	0.0202886	0.5948	0.192155	0.14	0.0900365	0.0619048	0.0851835	631.942	62.0524	2.57e-14	20	40
Satyrium parviflorum	4	LQHP	1	fc.LQHP_rm.1	0.974023	0.892	0.0274134	0.0179366	0.956	0.0246362	0.5692	0.125655	0.6	0.547723	0.133333	0.182574	NA	NA	NA	44	11
Schizaea pectinata	4	LQHP	1	fc.LQHP_rm.1	0.948425	0.768	0.0756397	0.0928389	0.875	0.0804947	0.6596	0.135825	0.35	0.41833	0.3	0.447214	NA	NA	NA	25	12
Schizocarphus nervosus	12	LQHP	5	fc.LQHP_rm.5	0.956779	0.889	0.0248224	0.0380307	0.937	0.0382052	0.2308	0.497322	0.067	0.149071	0.0666667	0.149071	342.656	32.1519	5.92e-08	11	19
Schrebera alata	12	LQHP	5	fc.LQHP_rm.5	0.889093	0.932	0.0494935	0.0304799	0.854	0.0358264	0.862	0.0651191	0.099	0.105269	0.0785714	0.114062	526.691	16.0955	0.000240234	10	30
Searsia chirindensis	4	LQHP	1	fc.LQHP_rm.1	0.9526	0.738	0.0353787	0.0243003	0.94	0.0357296	0.3284	0.603592	0.173	0.167332	0.04	0.0894427	NA	NA	NA	32	16
Searsia dentata	1	LQ	1	fc.LQ_rm.1	0.937837	0.744	0.0484533	0.0379198	0.908	0.0490297	0.3152	0.582007	0.207	0.216538	0.14	0.219089	346.745	16.2275	0.000281853	10	20
Searsia discolor	8	LQHP	3	fc.LQHP_rm.3	0.861453	0.769	0.106605	0.0813093	0.821	0.118537	0.507	0.327912	0.39	0.384708	0.1	0.223607	NA	NA	NA	39	16
Searsia longipes	6	H	3	fc.H_rm.3	0.939169	0.809	0.0476391	0.0433409	0.903	0.0507892	0.3912	0.432346	0.269	0.320943	0.0857143	0.191663	676.98	275.622	1.02e-60	20	24
Searsia pallens	8	LQHP	3	fc.LQHP_rm.3	0.885371	0.881	0.0406963	0.0314949	0.865	0.0393717	0.636	0.199754	0.15	0.223607	0.05	0.111803	NA	NA	NA	17	17
Searsia pentheri	3	LQH	1	fc.LQH_rm.1	0.937014	0.734	0.0835999	0.065187	0.864	0.0710436	0.3352	0.516235	0.517	0.392641	0.2	0.447214	NA	NA	NA	26	14
Searsia undulata	6	H	3	fc.H_rm.3	0.898047	0.698	0.059613	0.0742597	0.819	0.0782545	0.384	0.282825	0.2	0.298142	0.1	0.223607	639.459	382.788	7.18e-84	13	15
Sebaea brachyphylla	3	LQH	1	fc.LQH_rm.1	0.990733	0.795	0.00990464	0.0144374	0.983	0.0135313	0.5264	0.330334	0.13	0.185742	0.08	0.178885	NA	NA	NA	24	18
Sebaea leiostyla	2	H	1	fc.H_rm.1	0.982196	0.905	0.0238854	0.0349173	0.967	0.035887	0.0824	0.537583	0.25	0.353553	0.15	0.33541	NA	NA	NA	52	13
Secamone alpini	2	H	1	fc.H_rm.1	0.959679	0.867	0.0330749	0.0340278	0.93	0.0330607	0.5098	0.26982	0.3	0.228522	0.0333333	0.0745356	NA	NA	NA	41	26
Secamone parvifolia	1	LQ	1	fc.LQ_rm.1	0.913687	0.748	0.0812839	0.0603076	0.852	0.0706221	0.7384	0.0438725	0.325	0.323286	0.183333	0.170783	376.619	45.212	1.09e-10	12	19
Securidaca welwitschii	2	H	1	fc.H_rm.1	0.973812	0.76	0.0262876	0.0219275	0.953	0.0246508	0.43	0.468379	0.25	0.25	0.1	0.223607	NA	NA	NA	52	16
Selaginella goudotiana	5	LQ	3	fc.LQ_rm.3	0.8911	0.86	0.0816631	0.0552464	0.874	0.0833664	0.6624	0.32816	0.1	0.149071	0.0333333	0.0745356	427.912	18.2234	0.000102521	12	24
Selaginella mittenii	6	H	3	fc.H_rm.3	0.966226	0.917	0.0804453	0.136521	0.891	0.134165	0.598	0.124686	0.34	0.4219	0.25	0.433013	471.92	217.392	4.01e-48	14	17
Selaginella molliceps	6	H	3	fc.H_rm.3	0.937618	0.838	0.0894126	0.107182	0.88	0.115403	0.808	0.122961	0.267	0.252763	0.2	0.273861	NA	NA	NA	13	14
Selaginella vogelii	6	H	3	fc.H_rm.3	0.915541	0.939	0.0798358	0.037124	0.853	0.0661275	0.5308	0.395587	0.18	0.248998	0.08	0.178885	NA	NA	NA	18	16
Senecio deltoideus	7	LQH	3	fc.LQH_rm.3	0.949047	0.698	0.044901	0.0396282	0.905	0.0344845	0.574	0.362444	0.327	0.192065	0.14	0.219089	342.603	27.6032	1.01e-06	11	19
Senecio erubescens	3	LQH	1	fc.LQH_rm.1	0.971629	0.77	0.0241803	0.0304535	0.963	0.0310939	0.173	0.579588	0.15	0.33541	0.15	0.33541	NA	NA	NA	19	12
Senecio inaequidens	1	LQ	1	fc.LQ_rm.1	0.900631	0.834	0.0683397	0.0531636	0.842	0.0544243	0.7462	0.136723	0.264	0.211356	0.116667	0.162447	473.127	12.201	0.000660037	12	27
Senecio madagascariensis	6	H	3	fc.H_rm.3	0.880381	0.509	0.0498467	0.0273728	0.819	0.0318162	0.6322	0.162312	0.167	0.155902	0.166667	0.155902	NA	NA	NA	20	16
Senecio oxyriifolius	3	LQH	1	fc.LQH_rm.1	0.986764	0.921	0.0103529	0.0120529	0.976	0.00984537	0.5242	0.367322	0.2	0.273861	0.05	0.111803	NA	NA	NA	19	14
Sesbania macrantha	6	H	3	fc.H_rm.3	0.924242	0.927	0.0640603	0.0307761	0.907	0.0606116	0.3422	0.521208	0.18	0.248998	0.04	0.0894427	420.617	89.2384	2.71e-20	14	20
Silene undulata	2	H	1	fc.H_rm.1	0.969169	0.902	0.0613819	0.0331204	0.916	0.0442483	0.8135	0.0374388	0.33	0.259799	0.330357	0.259799	NA	NA	NA	27	18
Solanum anguivi	11	LQH	5	fc.LQH_rm.5	0.847562	0.887	0.0682153	0.0834992	0.838	0.0849073	0.844	0.0514198	0.099	0.166678	0.0769231	0.172005	729.096	6.37746	0.031034	11	43
Solanum giganteum	6	H	3	fc.H_rm.3	0.975869	0.885	0.0334917	0.038272	0.949	0.0405776	0.5046	0.257356	0.167	0.235702	0.166667	0.235702	514.917	198.934	5.88e-44	17	21
Solanum retroflexum	1	LQ	1	fc.LQ_rm.1	0.931227	0.505	0.0421499	0.040558	0.905	0.0463755	0.6802	0.114629	0.274	0.308377	0.157143	0.228125	380.896	27.1555	7.29e-07	11	22
Solanum welwitschii	1	LQ	1	fc.LQ_rm.1	0.970972	0.873	0.0290307	0.0250605	0.943	0.0336681	0.6554	0.181219	0.2	0.273861	0.2	0.273861	347.803	80.4415	2.94e-18	12	16
Sopubia ramosa	3	LQH	1	fc.LQH_rm.1	0.922963	0.872	0.112905	0.0731914	0.818	0.0680827	0.6774	0.11746	0.417	0.279602	0.222143	0.0857457	NA	NA	NA	64	32
Sparrmannia ricinocarpa	10	H	5	fc.H_rm.5	0.97008	0.92	0.031314	0.0269818	0.961	0.0353916	0.5658	0.287946	0.173	0.28906	0.0333333	0.0745356	523.511	166.184	3.98e-37	19	25
Spermacoce natalensis	2	H	1	fc.H_rm.1	0.984794	0.666	0.0393263	0.0565484	0.955	0.0605524	0.41	0.423938	0.33	0.411704	0.25	0.433013	NA	NA	NA	52	18
Spermacoce princeae	3	LQH	1	fc.LQH_rm.1	0.979479	0.833	0.0347216	0.0338308	0.947	0.0334664	0.7472	0.117939	0.267	0.278887	0.2	0.182574	NA	NA	NA	40	19
Sporobolus centrifugus	2	H	1	fc.H_rm.1	0.966613	0.863	0.0645166	0.035361	0.9	0.03432	0.6756	0.192048	0.413	0.250111	0.256667	0.183182	NA	NA	NA	27	15
Stachys aculeolata	3	LQH	1	fc.LQH_rm.1	0.985689	0.893	0.0177271	0.0209514	0.971	0.0228181	0.4178	0.426915	0.267	0.383695	0.166667	0.235702	NA	NA	NA	32	14
Stachys aethiopica	1	LQ	1	fc.LQ_rm.1	0.917293	0.82	0.0813295	0.0315428	0.889	0.0749237	0.1854	0.699514	0.233	0.223607	0.0333333	0.0745356	443.34	98.3199	4.17e-22	15	21
Streptocarpus glandulosissimus	7	LQH	3	fc.LQH_rm.3	0.980085	0.864	0.0151703	0.0131661	0.969	0.0164404	0.6314	0.103057	0.107	0.153478	0.0666667	0.149071	292.681	34.2924	2.45e-08	11	17
Strombosia scheffleri	1	LQ	1	fc.LQ_rm.1	0.928541	0.896	0.0444228	0.0478962	0.89	0.0509279	0.6888	0.193816	0.192	0.21969	0.0666667	0.149071	510.83	28.1886	4.23e-07	15	29
Syzygium emirnense	2	H	1	fc.H_rm.1	0.910033	0.901	0.20909	0.161832	0.724	0.162047	0.621	0.109988	0.396	0.314576	0.208333	0.25	NA	NA	NA	77	12
Tabernaemontana pachysiphon	1	LQ	1	fc.LQ_rm.1	0.889296	0.915	0.0686377	0.062607	0.847	0.0675135	0.6828	0.0874283	0.152	0.211356	0.0952381	0.146772	512.283	95.9092	1.33e-21	17	24
Tabernaemontana stapfiana	4	LQHP	1	fc.LQHP_rm.1	0.957312	0.886	0.124314	0.239077	0.859	0.234764	0.3762	0.555842	0.333	0.424918	0.2	0.447214	NA	NA	NA	36	17
Tabernaemontana ventricosa	3	LQH	1	fc.LQH_rm.1	0.977214	0.788	0.0381111	0.0370835	0.94	0.0347612	0.6944	0.0676484	0.35	0.252763	0.3	0.298142	NA	NA	NA	28	14
Tambourissa purpurea	8	LQHP	3	fc.LQHP_rm.3	0.817568	0.946	0.119186	0.100157	0.731	0.117443	0.0526	0.598223	0.157	0.228125	0.1	0.223607	348.781	42.9637	2.69e-10	10	17
Tarenna pavettoides	10	H	5	fc.H_rm.5	0.942797	0.861	0.0554961	0.0404967	0.909	0.0545277	0.7806	0.0707976	0.176	0.181519	0.0971429	0.136427	515.546	9.07491	0.0105653	12	32
Tecoma capensis	6	H	3	fc.H_rm.3	0.950064	0.872	0.0483957	0.0248424	0.931	0.0498423	0.578	0.104602	0.147	0.14453	0.04	0.0894427	400.914	55.6587	4.61e-13	14	22
Tectaria fernandensis	6	H	3	fc.H_rm.3	0.953019	0.82	0.19498	0.278953	0.783	0.296357	0.45825	0.294871	0.4	0.489898	0.4	0.489898	477.446	266.447	6.81e-59	11	13
Tectaria gemmifera	1	LQ	1	fc.LQ_rm.1	0.946463	0.712	0.0301453	0.0227282	0.915	0.0187811	0.507	0.387671	0.193	0.142205	0.0733333	0.101105	496.304	57.2789	3.65e-13	17	27
Teedia lucida	4	LQHP	1	fc.LQHP_rm.1	0.914381	0.694	0.188112	0.22335	0.765	0.252316	NA	NA	0.447	0.361786	0.38	0.414729	NA	NA	NA	26	13
Tephrosia capensis	1	LQ	1	fc.LQ_rm.1	0.826512	0.939	0.11691	0.160391	0.736	0.154025	0.3028	0.459464	0.24	0.43359	0.2	0.447214	399.908	24.3295	1.66e-06	10	21
Tephrosia vogelii	1	LQ	1	fc.LQ_rm.1	0.8347	0.833	0.0828137	0.131539	0.777	0.122662	0.8612	0.0479448	0.16	0.260768	0.12	0.268328	504.28	40.0531	1.88e-09	15	26
Terminalia brownii	8	LQHP	3	fc.LQHP_rm.3	0.938157	0.722	0.0507482	0.0321523	0.91	0.0504549	NA	NA	0.19	0.207364	0	0	365.469	13.932	0.000933616	10	21
Tetradenia riparia	2	H	1	fc.H_rm.1	0.969422	0.524	0.058758	0.0949566	0.925	0.0944685	0.5108	0.319292	0.5	0.5	0.2	0.447214	NA	NA	NA	21	9
Thalictrum rhynchocarpum	5	LQ	3	fc.LQ_rm.3	0.984812	0.893	0.0191311	0.0119156	0.971	0.0169031	0.6356	0.192314	0.197	0.210539	0.0685714	0.0960442	367.17	16.1967	0.000294423	12	26
Thelypteris confluens	1	LQ	1	fc.LQ_rm.1	0.926595	0.836	0.0403464	0.0171742	0.911	0.0344931	0.703	0.0951078	0.076	0.104763	0.0363636	0.0813116	507.805	22.8593	5.13e-06	14	30
Thelypteris dentata	8	LQHP	3	fc.LQHP_rm.3	0.89841	0.913	0.0529234	0.0390925	0.87	0.0526036	0.6934	0.220241	0.177	0.176589	0.04	0.0894427	518.631	22.2735	1.45e-05	11	30
Thelypteris gueintziana	11	LQH	5	fc.LQH_rm.5	0.920735	0.866	0.0593435	0.0577327	0.88	0.0684832	0.6332	0.149271	0.18	0.103682	0.08	0.109545	414.157	6.61635	0.0343014	10	24
Thunbergia alata	6	H	3	fc.H_rm.3	0.9155	0.894	0.0310317	0.0231181	0.889	0.0258158	0.7934	0.0272544	0.17	0.129305	0.0222222	0.0496904	1030.94	176.962	2.93e-39	35	53
Tiliacora funifera	1	LQ	1	fc.LQ_rm.1	0.925114	0.835	0.0617457	0.0694505	0.865	0.0746237	0.6614	0.161319	0.253	0.281464	0.18	0.184992	450.173	70.0862	4.71e-16	15	22
Tina striata	3	LQH	1	fc.LQH_rm.1	0.933033	0.937	0.132623	0.114393	0.809	0.109039	0.7074	0.159904	0.267	0.434613	0.133333	0.182574	NA	NA	NA	33	15
Toddalia asiatica	5	LQ	3	fc.LQ_rm.3	0.961777	0.932	0.0366531	0.030004	0.948	0.0420085	0.6882	0.120365	0.181	0.190703	0.05	0.111803	535.407	10.6329	0.00285284	12	35
Todea barbara	3	LQH	1	fc.LQH_rm.1	0.983146	0.797	0.0170276	0.0140517	0.968	0.0203482	0.2172	0.570213	0.217	0.217307	0.116667	0.162447	NA	NA	NA	28	13
Tolpis capensis	4	LQHP	1	fc.LQHP_rm.1	0.972635	0.765	0.0312631	0.0225241	0.958	0.0308467	0.5544	0.238461	0.18	0.248998	0.18	0.248998	NA	NA	NA	22	17
Tragia brevipes	8	LQHP	3	fc.LQHP_rm.3	0.94612	0.749	0.0392829	0.0243951	0.925	0.0361631	0.469	0.238528	0.13	0.185742	0.05	0.111803	404.002	154.829	2.25e-34	12	15
Trichanthecium natalense	2	H	1	fc.H_rm.1	0.9487	0.86	0.161464	0.27602	0.806	0.271289	0.2098	0.707108	0.533	0.447214	0.2	0.447214	NA	NA	NA	23	13
Trichilia dregeana	7	LQH	3	fc.LQH_rm.3	0.901894	0.901	0.0562774	0.0614961	0.868	0.0681059	0.7956	0.112975	0.095	0.146772	0.0952381	0.146772	487.791	66.102	3.04e-15	16	25
Trichocladus ellipticus	8	LQHP	3	fc.LQHP_rm.3	0.953368	0.883	0.0267078	0.0162297	0.935	0.0234952	0.5958	0.157085	0.157	0.122105	0.05	0.0684653	467.235	32.4621	4e-08	15	28
Trichomanes melanotrichum	1	LQ	1	fc.LQ_rm.1	0.947413	0.852	0.0866577	0.069201	0.914	0.0969892	NA	NA	0.25	0.276385	0.2	0.298142	375.414	149.533	3.38e-33	12	15
Trichopteryx dregeana	1	LQ	1	fc.LQ_rm.1	0.942373	0.838	0.0531483	0.0313228	0.918	0.0535856	0.613	0.231999	0.183	0.291071	0.116667	0.162447	331.662	77.9491	3.84e-18	11	15
Tridactyle tridactylites	8	LQHP	3	fc.LQHP_rm.3	0.947825	0.836	0.0601448	0.0236628	0.921	0.0553082	0.4944	0.343833	0.167	0.235702	0	0	289.809	31.3323	1.41e-07	10	16
Trifolium burchellianum	6	H	3	fc.H_rm.3	0.961987	0.576	0.0233126	0.0172895	0.948	0.0211485	0.7078	0.0937054	0.167	0.235702	0.166667	0.235702	NA	NA	NA	21	15
Trilepisium madagascariense	12	LQHP	5	fc.LQHP_rm.5	0.867251	0.968	0.0584725	0.0855495	0.834	0.0881403	0.8552	0.104922	0.161	0.197172	0.0181818	0.0406558	1007.66	5.94356	0.041945	14	59
Trimeria grandifolia	2	H	1	fc.H_rm.1	0.971797	0.493	0.0462985	0.0672445	0.927	0.0632106	0.7138	0.0918025	0.463	0.304686	0.283333	0.414997	NA	NA	NA	39	20
Triplophyllum securidiforme	1	LQ	1	fc.LQ_rm.1	0.955675	0.922	0.0333068	0.0452312	0.936	0.044545	0.2392	0.541886	0.15	0.149071	0.05	0.111803	312.982	45.9892	9.96e-11	11	16
Tristellateia madagascariensis	2	H	1	fc.H_rm.1	0.886667	0.851	0.196341	0.112576	0.719	0.152034	0.648	0.0456782	0.617	0.439381	0.316667	0.409946	NA	NA	NA	34	12
Triumfetta annua	10	H	5	fc.H_rm.5	0.893532	0.774	0.0892349	0.133512	0.838	0.127722	0.7456	0.158752	0.122	0.216595	0.1	0.223607	493.795	30.8558	1.91e-07	12	28
Triumfetta pilosa	10	H	5	fc.H_rm.5	0.94297	0.829	0.026354	0.0196809	0.929	0.0256925	0.5832	0.471282	0.228	0.272141	0.0285714	0.0638877	479.966	34.0683	3.77e-08	13	28
Turraea holstii	6	H	3	fc.H_rm.3	0.971327	0.893	0.0376986	0.0461099	0.944	0.049254	0.549	0.328001	0.3	0.447214	0.15	0.223607	NA	NA	NA	20	13
Turraea robusta	2	H	1	fc.H_rm.1	0.955108	0.815	0.0945849	0.0977562	0.864	0.0937705	0.5885	0.238352	0.333	0.471405	0.270833	0.356	NA	NA	NA	27	12
Urera hypselodendron	3	LQH	1	fc.LQH_rm.1	0.976165	0.891	0.0673283	0.075422	0.922	0.0798451	0.6106	0.16864	0.383	0.439381	0.166667	0.235702	NA	NA	NA	29	17
Utricularia livida	2	H	1	fc.H_rm.1	0.981419	0.922	0.0359195	0.030856	0.954	0.037378	NA	NA	0.166	0.227138	0.165714	0.227138	NA	NA	NA	37	21
Vachellia abyssinica	10	H	5	fc.H_rm.5	0.947544	0.71	0.0254653	0.0184681	0.938	0.0276356	0.1772	0.52426	0.107	0.153478	0.04	0.0894427	313.34	49.3159	1.91e-11	10	16
Vepris suaveolens	7	LQH	3	fc.LQH_rm.3	0.869307	0.864	0.134359	0.0605587	0.806	0.122914	0.746	0.125102	0.267	0.278887	0.133333	0.182574	NA	NA	NA	21	14
Vernonia karaguensis	6	H	3	fc.H_rm.3	0.957405	0.711	0.0187345	0.0105181	0.947	0.016615	0.191	0.457563	0.083	0.117851	0.0833333	0.117851	323.589	23.462	4.05e-06	10	19
Vernonia lasiopus	4	LQHP	1	fc.LQHP_rm.1	0.971567	0.89	0.0693312	0.074616	0.912	0.0795621	0.5382	0.393913	0.317	0.324893	0.15	0.223607	NA	NA	NA	41	15
Vernonia myriantha	2	H	1	fc.H_rm.1	0.990796	0.813	0.0198086	0.0197808	0.97	0.0162418	0.3008	0.517698	0.6	0.547723	0.333333	0.471405	NA	NA	NA	36	12
Veronica abyssinica	1	LQ	1	fc.LQ_rm.1	0.992564	0.846	0.00431942	0.00399813	0.991	0.0050301	0.5842	0.266051	0.109	0.174262	0.08	0.178885	330.654	56.1064	3.98e-13	14	22
Vigna membranacea	7	LQH	3	fc.LQH_rm.3	0.87182	0.93	0.0965537	0.0478527	0.807	0.0772648	0.0932	0.35051	0.152	0.211356	0.0666667	0.149071	387.841	31.9359	5.08e-08	11	20
Vigna vexillata	6	H	3	fc.H_rm.3	0.92661	0.899	0.0444068	0.0246452	0.905	0.0421108	0.8172	0.0773221	0.161	0.112338	0.0431818	0.0603451	914.574	59.7882	5.6e-14	24	54
Viola abyssinica	10	H	5	fc.H_rm.5	0.9709	0.947	0.0328535	0.0466004	0.947	0.0464281	0.495	0.223812	0.133	0.182574	0.0666667	0.149071	NA	NA	NA	30	23
Virectaria major	7	LQH	3	fc.LQH_rm.3	0.924064	0.834	0.0765089	0.12502	0.872	0.127744	0.6392	0.143573	0.174	0.161396	0.0666667	0.149071	341.014	42.7352	3.83e-10	11	18
Viscum tuberculatum	1	LQ	1	fc.LQ_rm.1	0.968907	0.864	0.0281141	0.026778	0.953	0.0338507	0.6796	0.0545784	0.2	0.273861	0.1	0.223607	289.336	59.0999	1.03e-13	10	14
Vitex fischeri	6	H	3	fc.H_rm.3	0.932481	0.926	0.0684129	0.0555654	0.884	0.0770971	0.561	0.410915	0.217	0.217307	0.05	0.111803	455.321	188.973	3.3e-42	13	16
Wahlenbergia abyssinica	8	LQHP	3	fc.LQHP_rm.3	0.944667	0.727	0.1251	0.15794	0.83	0.157932	0.6116	0.112338	0.34	0.4219	0.3	0.447214	615.86	363.812	7.2e-80	13	15
Wahlenbergia krebsii	1	LQ	1	fc.LQ_rm.1	0.955175	0.847	0.0284984	0.0178961	0.935	0.0208072	0.7478	0.120916	0.133	0.217307	0.0333333	0.0745356	288.761	44.1918	1.26e-10	10	16
Wahlenbergia virgata	4	LQHP	1	fc.LQHP_rm.1	0.993556	0.861	0.0110225	0.0154469	0.985	0.0162488	0.4296	0.506497	0.18	0.248998	0.1	0.223607	NA	NA	NA	23	16
Wielandia bojeriana	3	LQH	1	fc.LQH_rm.1	0.879315	0.834	0.283359	0.108439	0.648	0.19189	0.4502	0.402303	0.517	0.302765	0.4	0.252763	NA	NA	NA	60	13
Xymalos monospora	8	LQHP	3	fc.LQHP_rm.3	0.962805	0.909	0.0370835	0.0470478	0.95	0.0522024	0.8116	0.083068	0.198	0.183502	0.0333333	0.0745356	585.174	22.1285	1.23e-05	19	38
Xyris capensis	12	LQHP	5	fc.LQHP_rm.5	0.944208	0.945	0.0701309	0.0721071	0.897	0.0813016	0.517	0.339416	0.18	0.248998	0.13	0.185742	442.316	43.9878	2.23e-10	13	26
Zantedeschia albomaculata	1	LQ	1	fc.LQ_rm.1	0.988137	0.86	0.00774764	0.00557616	0.983	0.00706114	0.2806	0.405488	0.217	0.217307	0.166667	0.155902	NA	NA	NA	14	15
Zornia capensis	2	H	1	fc.H_rm.1	0.974087	0.856	0.0446664	0.0456672	0.94	0.0517146	0.489	0.597083	0.129	0.216654	0.128571	0.216654	NA	NA	NA	31	16
