# Supplementary material for: Late 21st‐Century Climate and Land Use Driven Loss of Plant Diversity in African Mountains
Source: Glob Chang Biol. 2025 Sep 22;31(9):e70492. doi: 10.1111/gcb.70492 (PMC12451491; doi:10.1111/gcb.70492)
Supplement: Supplementary file 1 — Data S1: gcb70492‐sup‐0001‐DataS1.zip. [file GCB-31-e70492-s001.zip › gcb70492-sup-0001-DataS1.xlsx]

## Sheet: Species list
Species	Genus	Family	Dispersal	Reference	Life.form	Simplified.Life.form	Original.text.(life.form)	Source	age_estimated_mean	age_estimated_sd	age_source	max_dispersal	RedList.category	Mountain	Endemism
Abrus aureus	Abrus	Fabaceae	animal	Albert-Daviaud et al. 2018	climber	shrub	Perennial, Climbing, Herb/Shrub. climber	ILDIS, POWO	3	NA	life_form	2245.79	LC	Madagascar	Endemic
Abutilon sonneratianum	Abutilon	Malvaceae	animal	Heleno et al., 2023	perennial or subshrub	herb or shrub	Shrubby perennial 0Ã‚Â·5Ã¢â‚¬â€œ1Ã‚Â·5 (2) m. tall, usually with only one or a few main stems, with a very dense short soft velvety indumentum and additional sparse long white patent hairs (rarely completely absent), less often long-pilose; stems slender, terete or slightly angular when young, tough or wiry, olive-drab to purplish-brown, woody when older, and ultimately covered with a grey to dar…	FZ, POWO	1.5	0.707107	life_form	5424.46	NA	Southern African Ranges	Endemic
Acalypha ornata	Acalypha	Euphorbiaceae	animal	Hintze et al., 2013	scrambling subshrub or shrub	shrub	A large much-branched woody herb, lax shrub, prolific vine or small tree up to 5 m tall; stems glabrous or pubescent, pilose or villous, often purplish.. A shrub, to 10 ft. high. A large much-branched woody herb or shrub up to 3.5 m. tall, but more commonly 1.5Ã¢â‚¬â€œ2.5 m.. Forest undergrowth and edges, wooded grassland, deciduous woodland and thicket, often riverine or in rocky places, also in…	FZ, FWTA, FTEA, FTEA, FWTA, POWO	1	NA	life_form	6737.37	LC	Central African Highlands, East African Highlands, Southern African Ranges	Not endemic
Acalypha psilostachya	Acalypha	Euphorbiaceae	animal	Hintze et al., 2013	perennial or subshrub	herb or shrub	An erect or scandent woody perennial herb or subshrub up to 3 m tall.. perennial or shrub	FZ, POWO	1.5	0.707107	life_form	5424.46	NA	Central African Highlands, East African Highlands, Southern African Ranges	Not endemic
Achyrospermum oblongifolium	Achyrospermum	Lamiaceae	animal	Hintze et al., 2013	shrub	shrub	shrub	POWO	4.01705	2.66349	life_form	1677.19	NA	Central African Highlands, West Africa Mountains	Not endemic
Adenia digitata	Adenia	Passifloraceae	animal	Albert-Daviaud et al. 2018	bulbous geophyte	herb	Subherbaceous climber 0Ã‚Â·2Ã¢â‚¬â€œ3 m., arising from a tuber c. 10 Ãƒâ€” 6 cm.. Subherbaceous climber 0.2Ã¢â‚¬â€œ3 m., growing from a variable tuber.. Deciduous woodland and wooded grassland; 390-1800 m.. climbing caudex geophyte	FZ, FTEA, FTEA, POWO	7.28571	6.55017	life_form	384.13	NA	East African Highlands, Southern African Ranges	Not endemic
Adenia rumicifolia	Adenia	Passifloraceae	animal	Albert-Daviaud et al. 2018	climber	shrub	Medium-sized to robust liana up to 20 (in W. and equatorial Africa up to 45) m., glabrous; older stems terete, 3Ã¢â‚¬â€œ5-winged or with 5 rows of coarse fleshy tubercles, up to 10 cm. thick at base.. In moister places with a strong seasonal climate, in forest edges, semi-swamp forest, riverine forest and thicket; 0Ã¢â‚¬â€œ1800 m.. liana	FTEA, FTEA, POWO	3	NA	life_form	2245.79	NA	Central African Highlands, East African Highlands, Southern African Ranges, West Africa Mountains	Not endemic
Adenostemma caffrum	Adenostemma	Asteraceae	wind.special	POWO	annual or perennial herb	herb	Vigorous, erect or semi-procumbent herb to 1.5 m, rooting at nodes on wet ground; stem Ã‚Â± fleshy, large stems woody and hollow, sometimes ribbed, glabrous or sparsely pubescent, sometimes with glandular hairs.. A very variable erect or decumbent herb up to about 2 ft. high. Unknown	FTEA, FWTA, POWO	0.25	NA	life_form	5410.55	LC	Central African Highlands, East African Highlands, Southern African Ranges, West Africa Mountains	Not endemic
Adenostemma mauritianum	Adenostemma	Asteraceae	wind.special	Inferred from morphology	annual or perennial herb	herb	Herb to 1.2 m; stem fleshy, ascending, rooting at base, sometimes striate, glabrous or sparsely pubescent, more so towards the apex.. In forest, forest edges, stream banks, bamboo zone; 1300Ã¢â‚¬â€œ2750 m. An erect usually branched herb 2-4 ft. high, with rather rough stems. Unknown	FTEA, FTEA, FWTA, POWO	0.25	NA	life_form	5410.55	NA	Central African Highlands, East African Highlands, Madagascar, Southern African Ranges	Not endemic
Adiantum patens	Adiantum	Pteridaceae	wind.special	Dassler & Farrar 2001	terrestrial or epiphytic fern	fern	Herb.. perennial or rhizomatous geophyte	UPFC, POWO	1	NA	life_form	210	NA	East African Highlands, Southern African Ranges	Not endemic
Aeollanthus buchnerianus	Aeollanthus	Lamiaceae	animal	Hintze et al., 2013	subshrub	shrub	Subshrub or sometimes perennial herb, 0.3Ã¢â‚¬â€œ0.9 m, ascending or erect. subshrub	FTEA, POWO	3.725	2.21876	life_form	1808.69	NA	East African Highlands, Southern African Ranges	Not endemic
Aeollanthus subacaulis	Aeollanthus	Lamiaceae	animal	Hintze et al., 2013	tuberous geophyte	herb	Perennial herb, 4Ã¢â‚¬â€œ50 cm, with several or sometimes only one stem arising from a Ã‚Â± globose tuberous root. tuberous geophyte	FTEA, POWO	8	NA	life_form	349.833	NA	East African Highlands, Southern African Ranges	Not endemic
Afroaster hispidus	Afroaster	Asteraceae	wind.special	Inferred from morphology	annual or perennial herb	herb	Unknown	POWO	0.25	NA	life_form	5410.55	NA	Southern African Ranges	Endemic
Afrocanthium mundianum	Afrocanthium	Rubiaceae	animal	Hintze et al., 2013	shrub or tree	shrub or tree	Shrub or small tree 1Ã¢â‚¬â€œ10(12) m tall; branches slender, often pubescent when young, covered with light grey bark.. shrub or tree	FZ, POWO	6.82759	8.99333	life_form	5817.66	LC	Southern African Ranges	Endemic
Afrocarpus falcatus	Afrocarpus	Podocarpaceae	animal	Aerts 2008	tree	tree	tree	POWO	16.128	12.2777	life_form	2253.96	LC	East African Highlands, Southern African Ranges	Not endemic
Ajuga ophrydis	Ajuga	Lamiaceae	animal	Albert-Daviaud et al. 2018	perennial	herb	Unknown	POWO	3.53846	2.56955	life_form	790.926	NA	Southern African Ranges	Endemic
Alangium chinense	Alangium	Cornaceae	animal	Albert-Daviaud et al. 2018	shrub or tree	shrub or tree	Moderate-sized to large tree, 9Ã¢â‚¬â€œ24 m. tall, bark smooth and grey.. A pioneer species in partly cleared areas of lowland and upland rain-forest, 750Ã¢â‚¬â€œ2000 m.. A deciduous tree, to 70 ft. high, fast growing and soft-wooded. A tree of 9Ã¢â‚¬â€œ24 m. high.. shrub or tree	FTEA, FTEA, FWTA, FZ, POWO	6.82759	8.99333	life_form	5817.66	NA	Central African Highlands, East African Highlands	Not endemic
Albizia gummifera	Albizia	Fabaceae	wind.special	Nantongo 2008	tree	tree	Medium or large tree up to 30 m. high; crown flattened; bark smooth, very rarely rough, grey.. Perennial, Not climbing, Tree. Medium or large tree up to 30 m. high; crown flattened; bark smooth, very rarely rough, grey; young branchlets finely and shortly brownish-pubescent, soon glabrescent and usually deep- or blackish-purple, ultimately grey-barked.. tree	FTEA, ILDIS, FZ, POWO	16.128	12.2777	life_form	1089.38	LC	Central African Highlands, East African Highlands, Madagascar, Southern African Ranges, West Africa Mountains	Not endemic
Albuca setosa	Albuca	Asparagaceae	animal	Hintze et al., 2013	bulbous geophyte	herb	bulbous geophyte	POWO	7.28571	6.55017	life_form	384.13	NA	Southern African Ranges	Endemic
Alchemilla cryptantha	Alchemilla	Rosaceae	animal	Julve, 2013	subshrub	shrub	Low creeping herb. Perennial herb with basal rosette of shortly petiolate, fugacious leaves, often developing long, slender, densely hairy stolons usually rooting here and there at nodes.. A creeping herb producing basal rosettes of shortly stalked ephemeral leaves and with long, often slender stolons rooting at the nodes and covered with long, whitish or yellowish hairs.. Upland moor, moor-grass…	FWTA, FZ, FTEA, FTEA, POWO	3.725	2.21876	life_form	1808.69	NA	Central African Highlands, East African Highlands, Madagascar, Southern African Ranges	Not endemic
Alchornea hirtella	Alchornea	Euphorbiaceae	animal	Hintze et al., 2013	shrub or tree	shrub or tree	A forest shrub or tree, 2Ã¢â‚¬â€œ30 ft. high. A spindly scandent, or straggly lax-branched shrub or small tree up to 12 m high, rarely taller, usually dioecious.. shrub or tree	FWTA, FZ, POWO	6.82759	8.99333	life_form	5817.66	LC	Central African Highlands, East African Highlands, Southern African Ranges, West Africa Mountains	Not endemic
Alectra sessiliflora	Alectra	Orobanchaceae	ballistic	Inferred from morphology	annual	herb	Annual herb 13Ã¢â‚¬â€œ38 cm high.. Erect annual, (5)15Ã¢â‚¬â€œ50(60) cm. tall; stems straight, slender to stout, simple orbranched, pilose to variously hispid.. Annual herbs, erect, up to 36 cm high; stem simple or branched at base. Annual herb (9Ã¢â‚¬â€œ)15Ã¢â‚¬â€œ45 cm high.. Erect annual (10)20Ã¢â‚¬â€œ55 cm. tall; stems erect, branched, scabrid.. hemiparasitic annual	FTEA, FZ, FSOM, FTEA, FZ, POWO	0.625	0.53033	life_form	335.488	NA	Central African Highlands, East African Highlands, Madagascar, Southern African Ranges, West Africa Mountains	Not endemic
Alepidea peduncularis	Alepidea	Apiaceae	animal	Inferred from morphology	perennial	herb	Glabrous perennial herb with clustered, thick, rather fleshy, fibrous roots, Ã‚Â± (0.1Ã¢â‚¬â€œ)0.2Ã¢â‚¬â€œ1.5(Ã¢â‚¬â€œ1.75) m. tall.. Predominantly a species of upland grassland, often where burnt; also in open places in montane forest (including bamboo) and <i>Brachystegia</i> woodland, and on rocky hillsides; 1050Ã¢â‚¬â€œ3485 m.. Slender to fairly robust herbs up to 1Ã‚Â·25 m., with a dense mas…	FTEA, FTEA, FZ, FZ, FZ, POWO	3.53846	2.56955	life_form	790.926	NA	East African Highlands, Southern African Ranges	Not endemic
Allophylus abyssinicus	Allophylus	Sapindaceae	animal	Albert-Daviaud et al. 2018	tree	tree	Tree up to 20 m. tall; wood hard, white, brittle; bark smooth, greyish-green; branchlets minutely tomentellous, eventually glabrescent.. Medium to fairly large tree, rarely shrubby, (4.5Ã¢â‚¬â€œ)6Ã¢â‚¬â€œ21(Ã¢â‚¬â€œ25) m. tall and with slender bole 30Ã¢â‚¬â€œ90 cm. diameter, sometimes slightly buttressed at the base (e.g. in Chyulu Hills); crown dark green, open to dense, irregular or rounded; ba…	FZ, FTEA, FTEA, POWO	16.128	12.2777	life_form	2253.96	NA	East African Highlands	Endemic
Allophylus chaunostachys	Allophylus	Sapindaceae	animal	Albert-Daviaud et al. 2018	scrambling subshrub or shrub	shrub or tree	Large shrub or small tree up to 3Ã¢â‚¬â€œ7 m. tall (but see note below); branchlets appressed-pubescent when very young, soon glabrescent, usually pale with rather prominent whitish lenticels.. Shrub, often straggling or scrambling or a distinct climber, less often a small tree (see note), (0.6Ã¢â‚¬â€œ)1.5Ã¢â‚¬â€œ4.5(Ã¢â‚¬â€œ6) m. tall or long; stems very lenticellate, pubescent when young then g…	FZ, FTEA, FTEA, FZ, FTEA, FTEA, FZ, POWO	1	NA	life_form	39720.6	LC	East African Highlands, Southern African Ranges	Not endemic
Allophylus ferrugineus	Allophylus	Sapindaceae	animal	Albert-Daviaud et al. 2018	scrambling subshrub or shrub	shrub or tree	Tree or shrub or sometimes a climber or creeper 0.9Ã¢â‚¬â€œ9 m. long or tall, monoecious; bark grey, brown or reddish, smooth; slash white; young branchlets pubescent.. scrambling shrub or tree	FTEA, POWO	1	NA	life_form	39720.6	LC	Central African Highlands, East African Highlands, Southern African Ranges	Not endemic
Aloe arborescens	Aloe	Asphodelaceae	wind.special	Cousins et al., 2013	shrub or tree	shrub or tree	Hierba, arbusto. Shrub 3Ã¢â‚¬â€œ5 m high.. Herb, Shrub.. Habitat according IUCN Habitats Classification: artificial - terrestrial.. succulent shrub or tree	CPLC, FZ, UPFC, UPFC, POWO	6.82759	8.99333	life_form	2811.77	LC	East African Highlands, Southern African Ranges	Not endemic
Aloe ferox	Aloe	Asphodelaceae	wind.special	Cousins et al., 2013	shrub or tree	shrub or tree	succulent shrub or tree	POWO	6.82759	8.99333	life_form	2811.77	NA	Southern African Ranges	Endemic
Alsophila dregei	Alsophila	Cyatheaceae	wind.special	Dassler & Farrar 2001	tree fern	fern	shrub	POWO	4.01705	NA	life_form	210	NA	Central African Highlands, East African Highlands, Madagascar, Southern African Ranges, West Africa Mountains	Not endemic
Alsophila manniana	Alsophila	Cyatheaceae	wind.special	Dassler & Farrar 2001	tree fern	fern	Unknown	POWO	0.25	NA	life_form	210	NA	Central African Highlands, East African Highlands, West Africa Mountains	Not endemic
Andropogon amethystinus	Andropogon	Poaceae	ballistic	Julve, 2013	perennial	herb	Perennial, either straggling with wiry rhizomes or in short dense tufts; culms 8Ã¢â‚¬â€œ60 cm. high.. Open places in upland evergreen forest, and in montane grassland and moorland; 2000Ã¢â‚¬â€œ3800 m.. Perennial, either straggling with wiry rhizomes or forming dense tufts, up to 60 cm high; leaves 1Ã¢â‚¬â€œ15 cm x 1Ã¢â‚¬â€œ4 mm, flat or inrolled. Creeping perennial; culms 50Ã¢â‚¬â€œ80 cm high, br…	FTEA, FTEA, FSOM, FZ, GB, FWTA, FWTA, POWO	3.53846	2.56955	life_form	59.2574	NA	Central African Highlands, East African Highlands, Southern African Ranges	Not endemic
Andropogon appendiculatus	Andropogon	Poaceae	ballistic	Julve, 2013	perennial	herb	Caespitose perennial; culms up to 110 cm high, erect, branched with slender internodes, yellowish with reddish tinge.. Perennial; caespitose. Rhizomes short. Basal innovations flabellate. Culms 30-130 cm long. Leaves mostly basal. Leaf-sheaths keeled. Ligule a ciliolate membrane. Leaf-blades flat, or conduplicate; 15-50 cm long; 3-6 mm wide.. perennial	FZ, GB, POWO	3.53846	2.56955	life_form	59.2574	NA	Southern African Ranges	Endemic
Anemia vestita	Anemia	Schizaeaceae	wind.special	Dassler & Farrar 2001	terrestrial or epiphytic fern	fern	perennial or lithophyte	POWO	3.53846	NA	life_form	210	NA	Madagascar, Southern African Ranges	Not endemic
Antherotoma naudinii	Antherotoma	Melastomataceae	wind.none	Inferred from morphology	annual	herb	Stem up to 38 cm. high (usually less), unbranched or with long ascending branches, laxly leafy, sparsely appressed-setulose.. Annual, to 1 ft. high. Erect annual, rarely behaving as a biennial, (2.5Ã¢â‚¬â€œ)4Ã¢â‚¬â€œ35 cm. high; stem simple or branched, 4Ã¢â‚¬â€œangled, with appressed hairs on the angles, hairs somewhat spreading at the nodes.. Short grassland, usually in damp places, rock crevic…	FZ, FWTA, FTEA, FTEA, POWO	0.625	0.53033	life_form	111.809	NA	Central African Highlands, East African Highlands, Madagascar, Southern African Ranges, West Africa Mountains	Not endemic
Antherotoma senegambiensis	Antherotoma	Melastomataceae	wind.none	Inferred from morphology	perennial	herb	Stems erect from a woody rootstock, branched, stout, 4-angled, 12Ã¢â‚¬â€œ18 in. high.. An annual, biennial or perennial, much-branched, erect herb up to 2 m. tall.. Woody perennial herb 0.3Ã¢â‚¬â€œ2 m. high; branchlets hispid-pilose to scabrid.. Unknown	FWTA, FZ, FTEA, POWO	3.53846	2.56955	life_form	19.7489	NA	East African Highlands	Endemic
Anthocleista madagascariensis	Anthocleista	Gentianaceae	animal	Albert-Daviaud et al. 2018	tree	tree	tree	POWO	16.128	12.2777	life_form	2253.96	LC	Madagascar	Endemic
Antrophyopsis manniana	Antrophyopsis	Pteridaceae	wind.special	Dassler & Farrar 2001	terrestrial or epiphytic fern	fern	Unknown	POWO	0.25	NA	life_form	210	NA	Central African Highlands, East African Highlands, West Africa Mountains	Not endemic
Ardisia staudtii	Ardisia	Primulaceae	animal	Albert-Daviaud et al. 2018	shrub	shrub	Bush, undershrub or small tree 0.9-2.4 m. tall; young growth ferruginous hairy, soon glabrous.. Rain-forest; 1155-1200 m.. A shrub 1-6 ft. tall. Erect shrub or small tree. shrub	FTEA, FTEA, FWTA, FWTA, POWO	4.01705	2.66349	life_form	1677.19	NA	Central African Highlands, East African Highlands	Not endemic
Argyrolobium tomentosum	Argyrolobium	Fabaceae	ballistic	Heleno et al., 2023	subshrub or shrub	shrub	Bushy woody herb or subshrub, up to 7Ã¢â‚¬â€œ15 dm. tall.. Margins of upland rain-forest, riverine forest, upland evergreen bushland and grassland, also persisting on roadsides and cultivated ground; 900Ã¢â‚¬â€œ2400 m.. Perennial, Not climbing, Herb/Shrub. Erect or scrambling subshrub 70Ã¢â‚¬â€œ200 cm tall.. subshrub or shrub	FTEA, FTEA, ILDIS, FZ, POWO	3.07143	2.04997	life_form	164.345	NA	East African Highlands, Southern African Ranges	Not endemic
Argyrolobium tuberosum	Argyrolobium	Fabaceae	ballistic	Heleno et al., 2023	perennial	herb	A slender herb from a small tuberous rootstock.. Perennial, Not climbing, Herb. Perennial, Not climbing, Herb. Perennial, Not climbing, Herb. Perennial, Not climbing, Herb. tuberous geophyte or perennial	FZ, ILDIS, ILDIS, ILDIS, ILDIS, POWO	3.53846	2.56955	life_form	59.2574	NA	Southern African Ranges	Endemic
Aristea abyssinica	Aristea	Iridaceae	animal	Goldblatt et al., 1998	rhizomatous geophyte	herb	Plants 12Ã¢â‚¬â€œ25(50) cm high.. rhizomatous geophyte	FZ, POWO	4	NA	life_form	699.665	NA	East African Highlands, Southern African Ranges	Not endemic
Artabotrys monteiroae	Artabotrys	Annonaceae	animal	Albert-Daviaud et al. 2018	scrambling subshrub or shrub	shrub or tree	Shrub, small tree or liane, 1.2Ã¢â‚¬â€œ6 (10) m. high.. Liane, shrub or small tree l.5Ã¢â‚¬â€œ6(Ã¢â‚¬â€œ12) m. long or tall; young branchlets sparsely adpressed ferruginous pubescent, soon glabrous, dark blackish-purple, ridged.. Forest edges and thickets in moist grassland, often on old termite-mounds, also in riverine thicket, <i>Brachystegia</i> and <i>Combretum</i> woodland and perhaps also i…	FZ, FTEA, FTEA, FTEA, FTEA, FZ, POWO	1	NA	life_form	39720.6	LC	East African Highlands, Madagascar, Southern African Ranges	Not endemic
Arundinella nepalensis	Arundinella	Poaceae	animal	Inferred from morphology	perennial	herb	Perennial; caespitose. Rhizomes short. Basal innovations extravaginal. Culms erect; 60-180 cm long; 1.5-5 mm diam. Culm-nodes pubescent. Leaves cauline. Ligule an eciliate membrane; 1 mm long; truncate. Leaf-blades 8-30 cm long; 3-10 mm wide; coriaceous; stiff. Leaf-blade surface glabrous, or pilose. Leaf-blade apex obtuse; hardened.. perennial	GB, POWO	3.53846	2.56955	life_form	790.926	LC	East African Highlands, Madagascar, Southern African Ranges	Not endemic
Asclepias gibba	Asclepias	Apocynaceae	animal	Julve, 2013	perennial	herb	perennial	POWO	3.53846	2.56955	life_form	790.926	NA	Southern African Ranges	Endemic
Asparagus asparagoides	Asparagus	Asparagaceae	animal	Albert-Daviaud et al. 2018	scrambling perennial	herb	scrambling perennial	POWO	1	NA	life_form	2798.66	NA	East African Highlands, Southern African Ranges	Not endemic
Asparagus virgatus	Asparagus	Asparagaceae	animal	Albert-Daviaud et al. 2018	perennial or subshrub	herb or shrub	Stiff erect shrub, 30Ã¢â‚¬â€œ150 cm high.. Stiff, erect, shrubs 30 cm to 1 m high; stems solitary or 2Ã¢â‚¬â€œ 4, thin, branching in Ã‚Â± regular fashion in the upper half or so, angled, Ã‚Â± without spines, sometimes without cladodes, glabrous.. Secondary bushland and rocky slopes with scattered <i>Protea</i> etc.; 1600Ã¢â‚¬â€œ 2150 m. Hierba. Herb.. perennial or shrub	FZ, FTEA, FTEA, CPLC, UPFC, POWO	1.5	0.707107	life_form	5424.46	NA	East African Highlands, Southern African Ranges	Not endemic
Aspidotis schimperi	Aspidotis	Pteridaceae	wind.special	Dassler & Farrar 2001	terrestrial or epiphytic fern	fern	Unknown	POWO	0.25	NA	life_form	210	LC	East African Highlands, Southern African Ranges	Not endemic
Asplenium anisophyllum	Asplenium	Aspleniaceae	wind.special	Dassler & Farrar 2001	terrestrial or epiphytic fern	fern	Epiphyte or less often terrestrial.. epiphyte	FTEA, POWO	0.25	NA	life_form	210	NA	Central African Highlands, East African Highlands, Southern African Ranges, West Africa Mountains	Not endemic
Asplenium blastophorum	Asplenium	Aspleniaceae	wind.special	Dassler & Farrar 2001	terrestrial or epiphytic fern	fern	Terrestrial or lithophyte.. epiphyte	FTEA, POWO	0.25	NA	life_form	210	NA	Madagascar, Southern African Ranges	Not endemic
Asplenium buettneri	Asplenium	Aspleniaceae	wind.special	Dassler & Farrar 2001	terrestrial or epiphytic fern	fern	Lithophytic or terrestrial.. epiphyte	FTEA, POWO	0.25	NA	life_form	210	NA	Central African Highlands, East African Highlands, Madagascar, Southern African Ranges, West Africa Mountains	Not endemic
Asplenium dregeanum	Asplenium	Aspleniaceae	wind.special	Dassler & Farrar 2001	terrestrial or epiphytic fern	fern	Epiphyte, lithophyte or terrestrial.. epiphyte	FTEA, POWO	0.25	NA	life_form	210	NA	Central African Highlands, East African Highlands, Madagascar, Southern African Ranges, West Africa Mountains	Not endemic
Asplenium formosum	Asplenium	Aspleniaceae	wind.special	Dassler & Farrar 2001	terrestrial or epiphytic fern	fern	On rocks or terrestrial.. Herb.. Habitat according IUCN Habitats Classification: forest and woodland, savanna, shrubland, artificial - terrestrial.. Herb.. epiphyte	FTEA, UPFC, UPFC, UPB, POWO	0.25	NA	life_form	210	LC	Central African Highlands, East African Highlands, Madagascar, Southern African Ranges, West Africa Mountains	Not endemic
Asplenium friesiorum	Asplenium	Aspleniaceae	wind.special	Dassler & Farrar 2001	terrestrial or epiphytic fern	fern	Low-epiphytic or less often terrestrial fern, occasionally in moist rock crevices.. epiphyte	FTEA, POWO	0.25	NA	life_form	210	NA	Central African Highlands, East African Highlands, Southern African Ranges	Not endemic
Asplenium gemmiferum	Asplenium	Aspleniaceae	wind.special	Dassler & Farrar 2001	terrestrial or epiphytic fern	fern	Terrestrial, epilithic or epiphytic, 60Ã¢â‚¬â€œ120 cm tall.. Unknown	FTEA, POWO	0.25	NA	life_form	210	LC	Central African Highlands, East African Highlands, Southern African Ranges	Not endemic
Asplenium hypomelas	Asplenium	Aspleniaceae	wind.special	Dassler & Farrar 2001	terrestrial or epiphytic fern	fern	Epiphyte, occasionally terrestrial, rarely lithophytic.. epiphyte	FTEA, POWO	0.25	NA	life_form	210	NA	Central African Highlands, East African Highlands, Southern African Ranges	Not endemic
Asplenium inaequilaterale	Asplenium	Aspleniaceae	wind.special	Dassler & Farrar 2001	terrestrial or epiphytic fern	fern	Terrestrial or on rocks, rarely a low epiphyte.. perennial	FTEA, POWO	3.53846	NA	life_form	210	NA	Central African Highlands, East African Highlands, Madagascar, Southern African Ranges, West Africa Mountains	Not endemic
Asplenium lunulatum	Asplenium	Aspleniaceae	wind.special	Dassler & Farrar 2001	terrestrial or epiphytic fern	fern	epiphyte	POWO	0.25	NA	life_form	210	NA	East African Highlands, Southern African Ranges	Not endemic
Asplenium macrophlebium	Asplenium	Aspleniaceae	wind.special	Dassler & Farrar 2001	terrestrial or epiphytic fern	fern	Terrestrial or rarely low-level epiphyte.. epiphyte	FTEA, POWO	0.25	NA	life_form	210	NA	Central African Highlands, East African Highlands, West Africa Mountains	Not endemic
Asplenium mannii	Asplenium	Aspleniaceae	wind.special	Dassler & Farrar 2001	terrestrial or epiphytic fern	fern	Epiphyte.. epiphyte	FTEA, POWO	0.25	NA	life_form	210	NA	Central African Highlands, East African Highlands, Madagascar, Southern African Ranges, West Africa Mountains	Not endemic
Asplenium megalura	Asplenium	Aspleniaceae	wind.special	Dassler & Farrar 2001	terrestrial or epiphytic fern	fern	Epiphyte, rarely lithophyte or terrestrial.. epiphyte	FTEA, POWO	0.25	NA	life_form	210	NA	Central African Highlands, East African Highlands, Southern African Ranges, West Africa Mountains	Not endemic
Asplenium protensum	Asplenium	Aspleniaceae	wind.special	Dassler & Farrar 2001	terrestrial or epiphytic fern	fern	Low-level epiphyte, on wet rocks or terrestrial.. perennial, lithophyte or epiphyte	FTEA, POWO	3.53846	NA	life_form	210	NA	Central African Highlands, East African Highlands, Madagascar, Southern African Ranges	Not endemic
Asplenium sandersonii	Asplenium	Aspleniaceae	wind.special	Dassler & Farrar 2001	terrestrial or epiphytic fern	fern	Gregarious epiphyte,. epiphyte	FTEA, POWO	0.25	NA	life_form	210	NA	Central African Highlands, East African Highlands, Madagascar, Southern African Ranges	Not endemic
Asplenium unilaterale	Asplenium	Aspleniaceae	wind.special	Dassler & Farrar 2001	terrestrial or epiphytic fern	fern	Usually on rocks but occasionally terrestrial or low epiphyte. epiphyte	FTEA, POWO	0.25	NA	life_form	210	NA	Central African Highlands, East African Highlands, West Africa Mountains	Not endemic
Astropanax barteri	Astropanax	Araliaceae	animal	Lowry II et al., 2017	climber	shrub	A climbing shrub or tree, to 30 ft. high. A woody liane to 30 m. or more tall, an erect tree or a large or low scrambling shrub.. A tree or climbing shrub. climber	FWTA, FTEA, FWTA, POWO	3	NA	life_form	2245.79	NA	Central African Highlands, East African Highlands, West Africa Mountains	Not endemic
Athyrium schimperi	Athyrium	Aspleniaceae	wind.special	Dassler & Farrar 2001	terrestrial or epiphytic fern	fern	perennial	POWO	3.53846	NA	life_form	210	NA	Central African Highlands, East African Highlands, Madagascar, Southern African Ranges	Not endemic
Baccharoides lasiopus	Baccharoides	Asteraceae	wind.none	Inferred from morphology	annual or subshrub	herb or shrub	Woody herb or shrub 0.4Ã¢â‚¬â€œ3 m tall, rarely climbing to 4.5 m; older stems with raised dark brown lenticels or even tubercles, the young stems velvety-tomentellous.. Unknown	FTEA, POWO	0.65	0.494975	life_form	312.565	NA	East African Highlands	Endemic
Bakerella clavata	Bakerella	Loranthaceae	animal	Albert-Daviaud et al. 2018	annual or perennial herb	herb	hemiparasitic epiphyte	POWO	0.25	NA	life_form	11194.6	NA	Madagascar	Endemic
Barleria ventricosa	Barleria	Acanthaceae	ballistic	Balkwill & Balkwill 2001	scrambling subshrub or shrub	shrub	Perennial herb, straggling and up to 40 cm tall or more, moderately branched. Scrambling or scandent perennial herb 15Ã¢â‚¬â€œ350 cm tall, with numerous erect or decumbent leafy branches from sprawling or trailing woody stems; stems 4-angular, with ascending or appressed pale buff to yellowish eglandular hairs and often few to numerous spreading glandular hairs, with or without a line of short re…	FSOM, FZ, FSOM, POWO	1	NA	life_form	504.774	NA	East African Highlands, Southern African Ranges	Not endemic
Begonia hirsutula	Begonia	Begoniaceae	animal	Inferred from morphology	rhizomatous geophyte	herb	rhizomatous geophyte	POWO	4	NA	life_form	699.665	NA	Central African Highlands	Endemic
Begonia meyeri-johannis	Begonia	Begoniaceae	animal	Inferred from morphology	annual or perennial herb	herb	Herbaceous or woody climber, 1Ã¢â‚¬â€œ10 m long, the flowering stems often hanging down, rarely epiphytic; stems often pink or reddish, rooting at the nodes, becoming woody with age; indumentum of simple hairs.. epiphyte	FTEA, POWO	0.25	NA	life_form	11194.6	NA	East African Highlands	Endemic
Begonia oxyloba	Begonia	Begoniaceae	animal	Inferred from morphology	annual or subshrub	herb or shrub	More or less erect succulent herb, 1Ã¢â‚¬â€œ2 ft. high, with long woody rootstock, older plants straggling. Erect, terrestrial herb 10Ã¢â‚¬â€œ150 cm high (or scrambling up to 2 m), rarely branching; stem reddish or translucent, succulent, becoming woody with age; indumentum of simple hairs.. Plants 19Ã¢â‚¬â€œ55 cm. tall, annual.. annual or shrub	FWTA, FTEA, FZ, POWO	0.65	0.494975	life_form	12518	NA	Central African Highlands, East African Highlands, Madagascar, Southern African Ranges, West Africa Mountains	Not endemic
Behnia reticulata	Behnia	Asparagaceae	animal	Hintze et al., 2013	climber	herb	Climbing or twining, unarmed woody herb or vine, usually to c.3 m.. climber	FZ, POWO	3	NA	life_form	932.887	NA	Southern African Ranges	Endemic
Berkheya setifera	Berkheya	Asteraceae	wind.none	Inferred from morphology	perennial	herb	A perennial herb up to c. 120 cm. tall, from a stout woody rootstock (? with root tubers).. Unknown	FZ, POWO	3.53846	2.56955	life_form	19.7489	NA	Southern African Ranges	Endemic
Bersama abyssinica	Bersama	Francoaceae	animal	Linder 2007	tree	tree	Usually a small or medium-sized tree 6Ã¢â‚¬â€œ12 m. tall, but sometimes a shrub c. 3 m. tall or a larger tree up to 25 m. tall.. Small to medium-sized tree (rarely shrubby) with smooth to rather rough, grey, brown or mottled bark.. tree	FZ, FTEA, POWO	16.128	12.2777	life_form	2253.96	LC	Central African Highlands, East African Highlands, Southern African Ranges, West Africa Mountains	Not endemic
Blechnum attenuatum	Blechnum	Aspleniaceae	wind.special	Dassler & Farrar 2001	terrestrial or epiphytic fern	fern	perennial, lithophyte or epiphyte	POWO	3.53846	NA	life_form	210	LC	Central African Highlands, East African Highlands, Madagascar, Southern African Ranges	Not endemic
Blechnum punctulatum	Blechnum	Aspleniaceae	wind.special	Dassler & Farrar 2001	terrestrial or epiphytic fern	fern	perennial or lithophyte	POWO	3.53846	NA	life_form	210	LC	Madagascar, Southern African Ranges	Not endemic
Blechnum tabulare	Blechnum	Aspleniaceae	wind.special	Dassler & Farrar 2001	terrestrial or epiphytic fern	fern	Terrestrial, on moist rocky slope in savannah grassland; 5, 000 to 5, 400 ft. alt.. Unknown	FWTA, POWO	0.25	NA	life_form	210	NA	East African Highlands, Madagascar, Southern African Ranges	Not endemic
Blotiella natalensis	Blotiella	Dennstaedtiaceae	wind.special	Dassler & Farrar 2001	terrestrial or epiphytic fern	fern	Unknown	POWO	0.25	NA	life_form	210	NA	East African Highlands, Southern African Ranges	Not endemic
Bolbitis acrostichoides	Bolbitis	Polypodiaceae	wind.special	Dassler & Farrar 2001	terrestrial or epiphytic fern	fern	Unknown	POWO	0.25	NA	life_form	210	NA	Central African Highlands, East African Highlands, West Africa Mountains	Not endemic
Bowiea volubilis	Bowiea	Asparagaceae	animal	Hintze et al., 2013	bulbous geophyte	herb	climbing bulbous geophyte	POWO	7.28571	6.55017	life_form	384.13	NA	East African Highlands, Southern African Ranges	Not endemic
Brachypodium flexum	Brachypodium	Poaceae	animal	Heleno et al., 2023	perennial	herb	Perennial; culms solitary, or mat forming. Culms decumbent; 30-100 cm long; wiry; rooting from lower nodes. Culm-internodes scaberulous. Culm-nodes pubescent. Leaf-sheaths scaberulous; glabrous on surface, or pilose. Ligule an eciliate membrane; 1 mm long. Leaf-blades 5-17 cm long; 2-6 mm wide; flaccid. Leaf-blade surface scabrous; rough abaxially; pilose; sparsely hairy; hairy adaxially.. Weak-s…	GB, FWTA, FZ, FTEA, FTEA, POWO	3.53846	2.56955	life_form	790.926	NA	Central African Highlands, East African Highlands, Southern African Ranges	Not endemic
Brachystegia tamarindoides	Brachystegia	Fabaceae	ballistic	Chidumayo & Frost 1996	tree	tree	Perennial, Not climbing, Tree. Tree 4Ã¢â‚¬â€œ35 m tall; bark smooth, thinly flaking, exposing yellow patches beneath, pale silvery grey to dark grey.. tree	ILDIS, FZ, POWO	16.128	12.2777	life_form	168.87	LC	East African Highlands, Southern African Ranges	Not endemic
Bridelia brideliifolia	Bridelia	Phyllanthaceae	animal	Albert-Daviaud et al. 2018	tree	tree	A shrub or more commonly a low-branched small to large tree up to 30 m. with a spreading rounded crown.. Upland evergreen forest, mostly at edges, along rivers or in secondary formations, also in associated bushland and thicket; 1200Ã¢â‚¬â€œ2440 m.. A deciduous tree up to 33 m high with a spreading crown, borne on stilt roots or with fluted buttresses up to 3 m high.. tree	FTEA, FTEA, FZ, POWO	16.128	12.2777	life_form	2253.96	LC	East African Highlands	Endemic
Brillantaisia cicatricosa	Brillantaisia	Acanthaceae	ballistic	McDade et al. 2018	shrub or tree	shrub or tree	Coarse often strongly aromatic shrubby perennial herb or shrub to 5 m tall, erect (rarely scandent); stems glabrous to densely puberulous (rarely velutinous). shrub or tree	FTEA, POWO	6.82759	8.99333	life_form	435.868	NA	East African Highlands, Southern African Ranges	Not endemic
Brillantaisia madagascariensis	Brillantaisia	Acanthaceae	ballistic	McDade et al. 2018	subshrub or shrub	shrub	Erect to procumbent annual or perennial herbs, with usually conspicuous linear cystolithsPerennial herb to 1.5(Ã¢â‚¬â€œ2) m tall, but often flowering from 20 cm tall; stems often creeping and rooting in basal part, apical part erect, puberulous to pubescent or sparsely so. subshrub or shrub	FTEA, POWO	3.07143	2.04997	life_form	164.345	NA	Central African Highlands, East African Highlands, Madagascar, West Africa Mountains	Not endemic
Brunsvigia radulosa	Brunsvigia	Amaryllidaceae	wind.none	Snijman & Linder 1996	bulbous geophyte	herb	Bulbous perennial herb; bulb 6Ã¢â‚¬â€œ10 cm wide, neck less than 10 cm long with hard cartilaginous tunics.. bulbous geophyte	FZ, POWO	7.28571	6.55017	life_form	9.59145	NA	Southern African Ranges	Endemic
Buddleja saligna	Buddleja	Scrophulariaceae	animal	Albert-Daviaud et al. 2018	shrub or tree	shrub or tree	Shrub or small tree, 0Ã‚Â·5Ã¢â‚¬â€œ12 m. high, much branched.. shrub or tree	FZ, POWO	6.82759	8.99333	life_form	5817.66	LC	Southern African Ranges	Endemic
Buddleja salviifolia	Buddleja	Scrophulariaceae	animal	Albert-Daviaud et al. 2018	shrub or tree	shrub or tree	Shrub or sometimes small tree, 1Ã¢â‚¬â€œ8 m. high.. Shrub or tree, up to 5 m. tall, with reddish-brown bark; young parts tomentellous, glabrescent.. Upland rain-forest margins, riverine forest in areas of upland grassland, persisting in secondary bushland; 1450Ã¢â‚¬â€œ2400 (2700) m.. shrub or tree	FZ, FTEA, FTEA, POWO	6.82759	8.99333	life_form	5817.66	LC	East African Highlands, Southern African Ranges	Not endemic
Bulbine abyssinica	Bulbine	Asphodelaceae	wind.none	Harris 2021	perennial or rhizomatous geophyte	herb	Tufted perennial herb, 10Ã¢â‚¬â€œ66 cm tall, glabrous, with 1Ã¢â‚¬â€œ4 plants from a small woody vertical rhizome; rhizome 6Ã¢â‚¬â€œ15 Ãƒâ€” 5Ã¢â‚¬â€œ10 mm, shortly cylindrical to Ã‚Â± shallowly obconic-hemispherical; roots numerous spreading long, fibrous to fleshy fusiform.. Succulent perennial herb with a short vertical rhizome up to 1.5 cm long, 0.7Ã¢â‚¬â€œ1.5 cm in diameter, sometimes caespi…	FZ, FTEA, FTEA, POWO	1	NA	life_form	69.8806	NA	East African Highlands, Southern African Ranges	Not endemic
Bulbine latifolia	Bulbine	Asphodelaceae	wind.none	Harris 2021	perennial	herb	succulent perennial	POWO	3.53846	2.56955	life_form	19.7489	NA	Southern African Ranges	Endemic
Bulbophyllum cochleatum	Bulbophyllum	Orchidaceae	wind.special	Hintze et al., 2013	bulbous geophyte	herb	Erect, epiphytic herb with a stout branching rhizome.. A medium-sized erect epiphytic herb on a stout branching rhizome.. Epiphytic in montane forest; 900Ã¢â‚¬â€œ2000 m.. pseudobulbous epiphyte	FZ, FTEA, FTEA, POWO	7.28571	6.55017	life_form	185.656	NA	Central African Highlands, East African Highlands, West Africa Mountains	Not endemic
Bulbophyllum falcatum	Bulbophyllum	Orchidaceae	wind.special	Hintze et al., 2013	bulbous geophyte	herb	pseudobulbous epiphyte	POWO	7.28571	6.55017	life_form	185.656	NA	Central African Highlands, East African Highlands, West Africa Mountains	Not endemic
Bulbophyllum intertextum	Bulbophyllum	Orchidaceae	wind.special	Hintze et al., 2013	bulbous geophyte	herb	Dwarf epiphytic herb.. A very small epiphytic herb to Ã‚Â± 5 cm. tall.. Epiphytic in rain-forest, riverine and mist forest; 300Ã¢â‚¬â€œ1800 m.. pseudobulbous epiphyte	FZ, FTEA, FTEA, POWO	7.28571	6.55017	life_form	185.656	NA	Central African Highlands, East African Highlands, West Africa Mountains	Not endemic
Bulbophyllum oreonastes	Bulbophyllum	Orchidaceae	wind.special	Hintze et al., 2013	bulbous geophyte	herb	Epiphytic or lithophytic herb.. A small epiphytic herb with a slender creeping rhizome 1.5 mm. diameter.. Epiphytic in rain-forest; 300Ã¢â‚¬â€œ1500 m.. pseudobulbous epiphyte	FZ, FTEA, FTEA, POWO	7.28571	6.55017	life_form	185.656	NA	Central African Highlands, East African Highlands, West Africa Mountains	Not endemic
Bulbophyllum scaberulum	Bulbophyllum	Orchidaceae	wind.special	Hintze et al., 2013	bulbous geophyte	herb	A medium-sized epiphytic herb, with a stout creeping rhizome 2Ã¢â‚¬â€œ3 mm. diameter.. Epiphyte in riverine and montane forests; 100Ã¢â‚¬â€œ1800 m.. Medium to large epiphytic or lithophytic herb.. pseudobulbous epiphyte	FTEA, FTEA, FZ, POWO	7.28571	6.55017	life_form	185.656	LC	Central African Highlands, East African Highlands, Southern African Ranges, West Africa Mountains	Not endemic
Burchellia bubalina	Burchellia	Rubiaceae	animal	Hintze et al., 2013	tree	tree	tree	POWO	16.128	12.2777	life_form	2253.96	LC	Southern African Ranges	Endemic
Calpurnia aurea	Calpurnia	Fabaceae	animal	Belay Assefa 2014	shrub or tree	shrub or tree	Perennial, Not climbing, Shrub/Tree. shrub or tree	ILDIS, POWO	6.82759	8.99333	life_form	5817.66	LC	East African Highlands, Southern African Ranges	Not endemic
Canthium inerme	Canthium	Rubiaceae	animal	Hintze et al., 2013	tree	tree	Shrub or tree 1Ã¢â‚¬â€œ10(14) m tall, occasionally said to be scandent, often armed with paired supra-axillary spines, glabrous; bark light grey to fawn-coloured.. tree	FZ, POWO	16.128	12.2777	life_form	2253.96	LC	Southern African Ranges	Endemic
Canthium oligocarpum	Canthium	Rubiaceae	animal	Hintze et al., 2013	shrub or tree	shrub or tree	Shrubs or trees 1.5Ã¢â‚¬â€œ20 m. tall, glabrous; trunks, coppice shoots and young branches usually armed with ternate or less often paired spines; bark greyish.. Shrubs or trees 1.5Ã¢â‚¬â€œ20 m tall, glabrous; trunks, coppice shoots and young branches usually armed with ternate or occasionally paired spines; bark greyish.. shrub or tree	FTEA, FZ, POWO	6.82759	8.99333	life_form	5817.66	LC	East African Highlands, Southern African Ranges	Not endemic
Cardamine trichocarpa	Cardamine	Brassicaceae	ballistic	Heleno et al., 2023	annual	herb	Weakly erect annual herb.. Annual herb with a taproot, unbranched or profusely branched from the base upwards.. Open somewhat moist ground, clearings, roadsides, apparently increasingly spreading as a weed; 950Ã¢â‚¬â€œ3000 m.. annual	FWTA, FTEA, FTEA, POWO	0.625	0.53033	life_form	335.488	NA	Central African Highlands, East African Highlands	Not endemic
Carex chlorosaccus	Carex	Cyperaceae	water	Heleno et al., 2023	perennial or rhizomatous geophyte	herb	Tufted perennial sedge 60Ã¢â‚¬â€œ100 cm. high. Perennial tussock plant 0.3Ã¢â‚¬â€œ1.(1.2) m tall with woody rhizome; basal leaf sheaths dark red. Perennial tussock herb 0.3Ã¢â‚¬â€œ1(1.2) m tall with woody rhizome; basal leaf sheaths dark red. perennial or rhizomatous geophyte	FWTA, FTEA, FZC, POWO	1	NA	life_form	NA	NA	Central African Highlands, East African Highlands, Southern African Ranges	Not endemic
Casearia nigrescens	Casearia	Salicaceae	animal	Albert-Daviaud et al. 2018	tree	tree	tree	POWO	16.128	12.2777	life_form	2253.96	LC	Madagascar	Endemic
Cassipourea gummiflua	Cassipourea	Rhizophoraceae	animal	Albert-Daviaud et al. 2018	tree	tree	Tree or shrub up to 25 m. tall; young stem very shortly appressed-pubescent, glabrescent (one-year-old stem glabrous).. Tree (3)5Ã¢â‚¬â€œ20(25) m. high, evergreen; branches terete, shortly appressed-puberulous to glabrescent when young, glabrous with age; bark brown or grey, smooth with scattered raised lenticels.. A small tree with glabrous dark-brown branches.. Forest tree, to 80 ft. high. tree	FTEA, FZ, FWTA, FWTA, POWO	16.128	12.2777	life_form	2253.96	LC	Central African Highlands, East African Highlands, Southern African Ranges	Not endemic
Cassipourea malosana	Cassipourea	Rhizophoraceae	animal	Albert-Daviaud et al. 2018	tree	tree	Shrub or tree up to 25 m. high; young stem Ã‚Â± appressed-pubescent to glabrescent (first year twigs sparsely hirsute); branches hairy when young and glabrous with age; bark greyish-yellow, grey or brown.. Evergreen tree (6Ã¢â‚¬â€œ) 12Ã¢â‚¬â€œ45 m. tall; young stem Ã‚Â± appressed-pubescent, glabrescent (first year stem scattered-hirsute).. Upland dry forest and under-canopy of moist forest; (1100…	FZ, FTEA, FTEA, FSOM, POWO	16.128	12.2777	life_form	2253.96	LC	Central African Highlands, East African Highlands, Southern African Ranges	Not endemic
Catha edulis	Catha	Celastraceae	wind.special	Simmons 2004	shrub or tree	shrub or tree	Tree 2Ã¢â‚¬â€œ15(25) m. high; stems pale grey-green and flattened when young, becoming vinous red, terete.. Tree, 2Ã¢â‚¬â€œ15 m high; branches rounded. Tree 2Ã¢â‚¬â€œ15(Ã¢â‚¬â€œ25) m. high; branches pale grey-green and flattened when young, becoming vinous red, terete.. Evergreen submontane or medium altitude forest, usually near the margins, or in woodland often on rocky hills; 1100Ã¢â‚¬â€œ1800(…	FZ, FSOM, FTEA, FTEA, POWO	6.82759	8.99333	life_form	2811.77	LR/lc	East African Highlands, Southern African Ranges	Not endemic
Celosia schweinfurthiana	Celosia	Amaranthaceae	animal	Hintze et al., 2013	subshrub	shrub	Perennial herb, often suffrutescent, varying considerably in habit from a prostrate plant rooting at the nodes to an erect herb 15 cm. tall or a climber rambling to 5 m.. As ground cover along forest rides, margins and clearings, especially near water or scrambling in thicker forest, otherwise in roadside or coastal bushland, or as a weed of cultivation; 3Ã¢â‚¬â€œ1550 m.. Perennial herb, frequent…	FTEA, FTEA, FZ, POWO	3.725	2.21876	life_form	1808.69	NA	East African Highlands	Endemic
Cenchrus geniculatus	Cenchrus	Poaceae	animal	Julve, 2013	perennial	herb	Perennial; caespitose. Rhizomes elongated. Butt sheaths glabrous. Culms erect, or geniculately ascending; 10-150 cm long. Leaf-sheaths glabrous on surface. Ligule a fringe of hairs. Leaf-blades flat, or convolute; 3-40 cm long; 2-8 mm wide. Leaf-blade apex attenuate; filiform.. Loosely tufted rhizomatous perennial; culms 10Ã¢â‚¬â€œ150 cm. high, erect or geniculate.. Upland pasture, particularly o…	GB, FTEA, FTEA, FZ, FWTA, POWO	3.53846	2.56955	life_form	790.926	LC	East African Highlands, Southern African Ranges	Not endemic
Cerastium capense	Cerastium	Caryophyllaceae	wind.special	Julve, 2013	annual	herb	annual	POWO	0.625	0.53033	life_form	2164.22	NA	Southern African Ranges	Endemic
Chamaecrista kirkii	Chamaecrista	Fabaceae	ballistic	Fenster 1991	perennial or subshrub	herb or shrub	Annual erect herb, sometimes becoming woody at the base.. Annual, Not climbing, Herb. Erect shrub, to 5 ft. high. Erect annual herb 30Ã¢â‚¬â€œ120(Ã¢â‚¬â€œ240) cm. high, with the single main stem often becoming rather woody in its lower part and thus perhaps enabling the plant to perennate for a short time.. perennial or shrub	FZ, ILDIS, FWTA, FTEA, POWO	1.5	0.707107	life_form	406.409	LC	Central African Highlands, East African Highlands, West Africa Mountains	Not endemic
Chamaecrista stricta	Chamaecrista	Fabaceae	ballistic	Fenster 1991	annual or subshrub	herb or shrub	Annual/Perennial, Not climbing, Herb. Annual or perhaps short-lived perennial herb or softly woody shrublet.. Annual herb with prostrate and ascending stems forming a low bushy plant about 1Ã¢â‚¬â€œ1.5 m. in diameter and under 30 cm. high; sometimes stems erect, branched or subsimple, up to 90 cm. high.. Ã¢â‚¬Å“Roadsides in open bush countryÃ¢â‚¬Â <i>(Tweedie</i> 413); a weed of cultivated groun…	ILDIS, FZ, FTEA, FTEA, POWO	0.65	0.494975	life_form	937.867	NA	East African Highlands, Madagascar, Southern African Ranges	Not endemic
Chassalia bojeri	Chassalia	Rubiaceae	animal	Albert-Daviaud et al. 2018	shrub or tree	shrub or tree	shrub or tree	POWO	6.82759	8.99333	life_form	5817.66	LC	Madagascar	Endemic
Cheilanthes eckloniana	Cheilanthes	Pteridaceae	wind.special	Dassler & Farrar 2001	terrestrial or epiphytic fern	fern	perennial or lithophyte	POWO	3.53846	NA	life_form	210	NA	Southern African Ranges	Endemic
Cheilanthes inaequalis	Cheilanthes	Pteridaceae	wind.special	Dassler & Farrar 2001	terrestrial or epiphytic fern	fern	Unknown	POWO	0.25	NA	life_form	210	NA	Central African Highlands, East African Highlands, Madagascar, Southern African Ranges, West Africa Mountains	Not endemic
Cheilanthes multifida	Cheilanthes	Pteridaceae	wind.special	Dassler & Farrar 2001	terrestrial or epiphytic fern	fern	rhizomatous geophyte or lithophyte	POWO	4	NA	life_form	210	NA	East African Highlands, Southern African Ranges	Not endemic
Cheilanthes quadripinnata	Cheilanthes	Pteridaceae	wind.special	Dassler & Farrar 2001	terrestrial or epiphytic fern	fern	perennial or lithophyte	POWO	3.53846	NA	life_form	210	NA	East African Highlands, Southern African Ranges	Not endemic
Chlorophytum comosum	Chlorophytum	Asparagaceae	animal	Hintze et al., 2013	perennial	herb	Hierba. Plants 15Ã¢â‚¬â€œ70 cm high.. Herb.. Habitat according IUCN Habitats Classification: forest and woodland, shrubland, artificial - terrestrial.. A variable complex of plants with Ã‚Â± lax leaves and peduncles, sometimes drying blackish.. Undergrowth in rain-forest and riverine forest on brown to black loamy clay, also in crevices in rocks along streams, sometimes epiphytic or penetrating i…	CPLC, FZ, UPFC, UPFC, FTEA, FTEA, POWO	3.53846	2.56955	life_form	790.926	NA	Central African Highlands, East African Highlands, Southern African Ranges	Not endemic
Chlorophytum cooperi	Chlorophytum	Asparagaceae	animal	Hintze et al., 2013	perennial	herb	perennial	POWO	3.53846	2.56955	life_form	790.926	NA	Southern African Ranges	Endemic
Chrysocoma ciliata	Chrysocoma	Asteraceae	wind.none	Inferred from morphology	shrub	shrub	SANBI	POWO	4.01705	2.66349	life_form	41.8784	NA	Southern African Ranges	Endemic
Cissampelos torulosa	Cissampelos	Menispermaceae	animal	Albert-Daviaud et al. 2018	climbing shrub	shrub	Liane, sparsely hairy to glabrescent.. Slender, somewhat woody liane; branchlets sparsely clothed with caducous yellowish-white hairs.. Lowland and upland rain-forest and mist-forest, 900Ã¢â‚¬â€œ2300 m.. climbing shrub or liana	FZ, FTEA, FTEA, POWO	1	NA	life_form	6737.37	NA	East African Highlands, Southern African Ranges	Not endemic
Clausena anisata	Clausena	Rutaceae	animal	Snow 1981	shrub or tree	shrub or tree	Shrub or small tree up to 10 m. tall; bark grey, mottled; young branches and leaves pubescent becoming glabrous.. shrub or tree	FZ, POWO	6.82759	8.99333	life_form	5817.66	LC	Central African Highlands, East African Highlands, Southern African Ranges, West Africa Mountains	Not endemic
Clematis brachiata	Clematis	Ranunculaceae	wind.special	Heleno et al., 2023	climber	shrub	Woody climber up to about 4 m. tall; younger stems more or less softly hairy, longitudinally ribbed and furrowed.. climber	FZ, POWO	3	NA	genus	1085.42	NA	East African Highlands, Southern African Ranges	Not endemic
Clematis simensis	Clematis	Ranunculaceae	wind.special	Heleno et al., 2023	climber	shrub	A tall climbing shrubby plant, up to 20 m. or more, often behaving as a strong liane; younger stems more or less hairy but usually becoming glabrous or nearly so, longitudinally ribbed and furrowed.. Forest edges and bushland, 1000Ã¢â‚¬â€œ3360 m.. Woody climber to 20 m or more; younger stems Ã‚Â± densely hairy but usually becoming glabrous or nearly so. A forest climber; up to 120 ft. high.. Tall…	FTEA, FTEA, FSOM, FWTA, FZ, POWO	3	NA	genus	1085.42	NA	Central African Highlands, East African Highlands, Southern African Ranges	Not endemic
Clerodendrum cephalanthum	Clerodendrum	Lamiaceae	animal	Albert-Daviaud et al. 2018	scrambling subshrub or shrub	shrub or tree	A scandent or erect shrub up to 6 m high.Usually scandent.. Usually scandent or sometimes Ã‚Â± erect shrub 0.6Ã¢â‚¬â€œ6 m. long or tall, climbing by spine-like persistent petiole-bases 1Ã¢â‚¬â€œ1.5 cm. long.. scrambling shrub or tree	FZ, FTEA, POWO	1	NA	life_form	39720.6	LC	East African Highlands, Southern African Ranges, West Africa Mountains	Not endemic
Clerodendrum johnstonii	Clerodendrum	Lamiaceae	animal	Albert-Daviaud et al. 2018	scrambling subshrub or shrub	shrub or tree	An erect shrub 1.5Ã¢â‚¬â€œ4.5 m high or a scrambling shrub with scandent stems up to 10.5 m long, or a tree up to 8 m tall.. Variable in habit; shrub or small tree up to 3Ã¢â‚¬â€œ4.5 m. with spreading branches or scrambling shrub 2.5Ã¢â‚¬â€œ10.5 m.; older stems square and with stout spine-like curved persistent petiole-bases; younger densely Ã‚Â± adpressed velvety with fawn indumentum or with mor…	FZ, FTEA, POWO	1	NA	life_form	39720.6	LC	East African Highlands, Southern African Ranges	Not endemic
Cliffortia nitidula	Cliffortia	Rosaceae	animal	Hintze et al., 2013	shrub or tree	shrub or tree	Ericoid shrub c. 2(?5) m. high, much-branched, erect, dioecious or monoecious.. shrub or tree	FZ, POWO	6.82759	8.99333	life_form	5817.66	NA	East African Highlands, Southern African Ranges	Not endemic
Clutia abyssinica	Clutia	Peraceae	ant	Bond & Slingsby 1983	subshrub	shrub or tree	An erect lax shrub, glabrous to evenly pubescent, dioecious; stems up to 6 m tall, brittle flagelliform.. A large erect woody herb, shrub or small tree up to 8 m. tall with straight glabrous, pubescent or tomentose branches.. Herb or shrub 1Ã¢â‚¬â€œ2(Ã¢â‚¬â€œ4) m high (or tree to 8 m). subshrub or tree	FZ, FTEA, FSOM, POWO	3.725	2.21876	life_form	1284.41	LC	East African Highlands, Southern African Ranges	Not endemic
Clutia pulchella	Clutia	Peraceae	ant	Bond & Slingsby 1983	shrub	shrub	shrub	POWO	4.01705	2.66349	life_form	202.022	NA	Southern African Ranges	Endemic
Cola greenwayi	Cola	Malvaceae	animal	Tutin et al. 1991	tree	tree	Tree 6Ã¢â‚¬â€œ17 (24) m. tall, evergreen, dioecious; young branches densely dark-brown-tomentellous; bark rough.. Evergreen, much-branched tree with columnar or conical crown, 8Ã¢â‚¬â€œ25 m tall.. tree	FZ, FTEA, POWO	16.128	12.2777	life_form	2253.96	NA	East African Highlands, Southern African Ranges	Not endemic
Coleochloa setifera	Coleochloa	Cyperaceae	wind.none	Inferred from morphology	perennial	herb	Caespitose perennial to 70 cm tall. Perennial, up to 84&nbsp;cm tall, sometimes the whole plant villous. Perennial, up to 84 cm high, sometimes the whole plant villous.. perennial	FZC, KBu, FTEA, POWO	3.53846	2.56955	life_form	19.7489	NA	East African Highlands, Madagascar, Southern African Ranges	Not endemic
Coleus hadiensis	Coleus	Lamiaceae	animal	Hintze et al., 2013	subshrub	herb	A densely pubescent bushy herb with woody stems. sometimes tuberous subshrub	FWTA, POWO	3.725	2.21876	life_form	751.318	NA	East African Highlands, Southern African Ranges	Not endemic
Coleus maculosus	Coleus	Lamiaceae	animal	Hintze et al., 2013	annual or perennial herb	herb	annual or perennial	POWO	0.25	NA	life_form	11194.6	NA	Central African Highlands, East African Highlands, Madagascar	Not endemic
Coleus melleri	Coleus	Lamiaceae	animal	Hintze et al., 2013	subshrub or shrub	shrub	A branched woody herb, about 3 ft. high. Perennial soft-wooded shrub or herb 1Ã¢â‚¬â€œ2(Ã¢â‚¬â€œ3) m tall. subshrub or shrub	FWTA, FTEA, POWO	3.07143	2.04997	life_form	2193.56	NA	Central African Highlands, East African Highlands, Madagascar	Not endemic
Coleus meyeri	Coleus	Lamiaceae	animal	Hintze et al., 2013	subshrub or shrub	shrub	Shrub, 1Ã¢â‚¬â€œ2.5 m tall. subshrub or shrub	FTEA, POWO	3.07143	2.04997	life_form	2193.56	NA	Central African Highlands, East African Highlands, West Africa Mountains	Not endemic
Commelina eckloniana	Commelina	Commelinaceae	ballistic	Julve, 2013	perennial or subshrub	herb or shrub	perennial or subshrub	POWO	1.5	0.707107	life_form	406.409	NA	East African Highlands, Southern African Ranges	Not endemic
Convolvulus farinosus	Convolvulus	Convolvulaceae	water	Heleno et al., 2023	scrambling perennial	herb	Perennial; stems twining or prostrate, long-pubescent, velvety silky when young.. Upland grasslands; 1300Ã¢â‚¬â€œ2600 m.. Herbaceous perennial.. scrambling perennial	FTEA, FTEA, FZ, POWO	1	NA	life_form	NA	NA	East African Highlands, Southern African Ranges	Not endemic
Conyza aegyptiaca	Conyza	Asteraceae	wind.special	Feekes 1936 in Cain et al. 1998	annual	herb	Annual or biennial herb, 0.3Ã¢â‚¬â€œ1.5(Ã¢â‚¬â€œ2) m high, slightly viscid and aromatic. Annual or biennial herb, 0.3-1.5(Ã¢â‚¬â€œ2) m high, erect, slightly viscid and aromatic; stems unbranched or sparsely branched in the distal part, pale green, terete, ribbed, white-pubescent to hispid, the long hairs mixed with short glandular hairs.. Weed of cultivation and gardens, ruderal sites, grassland,…	FSOM, FTEA, FTEA, POWO	0.625	0.53033	life_form	2164.22	NA	East African Highlands, West Africa Mountains	Not endemic
Cordia africana	Cordia	Boraginaceae	animal	Albert-Daviaud et al. 2018	shrub or tree	shrub or tree	Small to medium sized deciduous tree, up to 24 m. high; trunk usually forking a few meters from the base; bark grey to dark brown, shallow fissured; crown spreading, dome-shaped; branchlets glabrous, powdery or pubescent, sometimes hairy.. A shrub or small tree up to 25 ft. high. Shrub or usually a small tree to about 10 m. but occasionally much taller and attaining 18 or even 30 m.; bole usually…	FZ, FWTA, FTEA, FTEA, POWO	6.82759	8.99333	life_form	5817.66	LC	Central African Highlands, East African Highlands	Not endemic
Cordia platythyrsa	Cordia	Boraginaceae	animal	Albert-Daviaud et al. 2018	tree	tree	A tree 30-80 ft. high, pale brownish-pubescent on the young parts. tree	FWTA, POWO	16.128	12.2777	life_form	2253.96	VU	Central African Highlands, West Africa Mountains	Not endemic
Craibia brevicaudata	Craibia	Fabaceae	ballistic	Hyde et al. 2023	shrub or tree	shrub or tree	Perennial, Not climbing, Shrub/Tree. Shrub or tree 2Ã¢â‚¬â€œ20 m. tall; twigs sparsely or, less often, densely brown pilose at first, later glabrescent.. Shrub or tree 2Ã¢â‚¬â€œ21 m tall*, with a spreading rounded crown and pale grey smooth flaking bark; bole up to 1.2 m diameter, sometimes buttressed.Shrub or tree 2Ã¢â‚¬â€œ21 m tall, with a spreading rounded crown and pale grey smooth flaking ba…	ILDIS, FTEA, FZ, FSOM, POWO	6.82759	8.99333	life_form	435.868	NA	East African Highlands, Southern African Ranges	Not endemic
Crassocephalum montuosum	Crassocephalum	Asteraceae	wind.special	Inferred from morphology	annual or subshrub	herb or shrub	Annual or short-lived perennial herb or soft-wooded shrub, erect or sometimes semi-scandent, rather weak-stemmed, 25Ã¢â‚¬â€œ250 cm tall; stems green, sometimes tinged red towards the base, pubescent, glabrescent.. Moist and evergreen forest, especially in forest edges, clearings etc., generally in disturbed places in the forest and bamboo zone; may be locally common; (360?Ã¢â‚¬â€œ)900Ã¢â‚¬â€œ3150…	FTEA, FTEA, FWTA, POWO	0.65	0.494975	life_form	6050.14	NA	Central African Highlands, East African Highlands, Madagascar, Southern African Ranges	Not endemic
Crassocephalum vitellinum	Crassocephalum	Asteraceae	wind.special	Inferred from morphology	annual or perennial herb	herb	Annual or perennial herb 30Ã¢â‚¬â€œ150(Ã¢â‚¬â€œ350) cm tall, erect or basally procumbent and rooting at the nodes with erect flowering branches, or semi-scandent; stems green often streaked or tinged with purplish, red or violet, almost glabrous to densely setulose.. Forest margins and clearings, grassland and bushland in the forest zone, occasionally in swamps (especially in Uganda); may be loca…	FTEA, FTEA, FWTA, POWO	0.25	NA	life_form	5410.55	NA	Central African Highlands, East African Highlands	Not endemic
Crassula alba	Crassula	Crassulaceae	ballistic	Julve, 2013	annual or subshrub	herb or shrub	A perennial or biennial succulent herb up to 90 cm. high with a tuberous root producing one to many flowering stems, surrounded at base by dense rosulate leaves which usually disappear at anthesis.. Biennial or perennial rosette herb with tuberous root.. Rock crevices and rocky outcrops; (450Ã¢â‚¬â€œ)1500Ã¢â‚¬â€œ2670 m.. Erect herb to 3 ft. high. with stout stem. biennial or subshrub	FZ, FTEA, FTEA, FWTA, POWO	0.65	0.494975	life_form	937.867	NA	East African Highlands, Southern African Ranges	Not endemic
Crassula dependens	Crassula	Crassulaceae	ballistic	Julve, 2013	subshrub	shrub	succulent subshrub	POWO	3.725	2.21876	life_form	135.51	NA	Southern African Ranges	Endemic
Crassula natans	Crassula	Crassulaceae	ballistic	Julve, 2013	annual	herb	annual	POWO	0.625	0.53033	life_form	335.488	NA	Southern African Ranges	Endemic
Crassula nudicaulis	Crassula	Crassulaceae	ballistic	Julve, 2013	subshrub	shrub	succulent subshrub	POWO	3.725	2.21876	life_form	135.51	NA	Southern African Ranges	Endemic
Crassula pellucida	Crassula	Crassulaceae	ballistic	Julve, 2013	subshrub	shrub	succulent subshrub	POWO	3.725	2.21876	life_form	135.51	NA	East African Highlands, Southern African Ranges	Not endemic
Crassula rupestris	Crassula	Crassulaceae	ballistic	Julve, 2013	subshrub	shrub	succulent subshrub	POWO	3.725	2.21876	life_form	135.51	NA	Southern African Ranges	Endemic
Crassula sarcocaulis	Crassula	Crassulaceae	ballistic	Julve, 2013	subshrub or shrub	shrub	Shrubs erect and Ã‚Â± branched.. succulent subshrub or shrub	FZ, POWO	3.07143	2.04997	life_form	164.345	NA	Southern African Ranges	Endemic
Crassula setulosa	Crassula	Crassulaceae	ballistic	Julve, 2013	subshrub	shrub	A perennial herb with the stem simple or branched from the base (thus seeming many-stemmed and caespitose), sometimes shortly stoloniferous, forming small dense cushions.. succulent subshrub	FZ, POWO	3.725	2.21876	life_form	135.51	NA	Southern African Ranges	Endemic
Crassula vaginata	Crassula	Crassulaceae	ballistic	Julve, 2013	subshrub	shrub	A succulent, 8-90 cm. high perennial, forming clumps up to about 90 cm. in diameter.. A succulent rosette-forming perennial forming clumps up to Ã‚Â± 90 cm. in diameter (fide F.Z.).. Upland grassland, especially on rock outcrops, or in clearings in montane forest; (1500Ã¢â‚¬â€œ)2000Ã¢â‚¬â€œ4500m.. succulent subshrub	FZ, FTEA, FTEA, POWO	3.725	2.21876	life_form	135.51	NA	Central African Highlands, East African Highlands, Southern African Ranges	Not endemic
Crepidomanes melanotrichum	Crepidomanes	Hymenophyllaceae	wind.special	Dassler & Farrar 2001	terrestrial or epiphytic fern	fern	Lithophyte or epiphyte.. Unknown	FTEA, POWO	0.25	NA	life_form	210	NA	Central African Highlands, East African Highlands, Madagascar, Southern African Ranges	Not endemic
Crocosmia aurea	Crocosmia	Iridaceae	ballistic	Julve, 2013	tuberous geophyte	herb	Plants usually 60-100 cm. high.. Plants usually 60Ã¢â‚¬â€œ100 cm high.. tuberous geophyte	FTEA, FZ, POWO	8	NA	life_form	26.21	NA	East African Highlands, Southern African Ranges	Not endemic
Crotalaria agatiflora	Crotalaria	Fabaceae	ant	Stamp & Lucas 1990	perennial or subshrub	herb or shrub	Shrub.. Habitat according IUCN Habitats Classification: forest and woodland, shrubland, artificial - terrestrial.. Arbusto. Perennial, Not climbing, Herb/Shrub/Tree. perennial, subshrub or shrub	UPFC, UPFC, CPLC, ILDIS, POWO	1.5	0.707107	life_form	653.389	LC	East African Highlands	Endemic
Crotalaria axillaris	Crotalaria	Fabaceae	ant	Stamp & Lucas 1990	shrub	shrub	Bushy herb or shrub, 1Ã¢â‚¬â€œ3 m tall; branches rather thinly to densely covered with short appressed or crisped hairs.. An erect shrub or woody herb, up to 10 ft. high. Shrub or woody herb, well branched at least above, up to 1Ã¢â‚¬â€œ4 m. tall.. Forest margins, deciduous woodland and bushland, grassland, also in abandoned cultivations, secondary scrub and on coral crags; 0Ã¢â‚¬â€œ2250 m.. Pere…	FZ, FWTA, FTEA, FTEA, ILDIS, POWO	4.01705	2.66349	life_form	202.022	NA	Central African Highlands, East African Highlands, Southern African Ranges	Not endemic
Crotalaria brevidens	Crotalaria	Fabaceae	ant	Stamp & Lucas 1990	annual or subshrub	herb or shrub	Erect or rarely decumbent annual or short-lived perennial, 5Ã¢â‚¬â€œ20 dm. tall, with generally numerous ascending branches from the base upwards.. Annual, Not climbing, Herb. Subarbusto. Subshrub.. Habitat according IUCN Habitats Classification: forest and woodland, shrubland.. annual, perennial or subshrub	FTEA, ILDIS, CPLC, UPFC, UPFC, POWO	0.65	0.494975	life_form	1507.82	NA	East African Highlands	Endemic
Crotalaria cleomifolia	Crotalaria	Fabaceae	ant	Stamp & Lucas 1990	perennial or subshrub	herb or shrub	A shrubby plant, 3Ã¢â‚¬â€œ6 ft. or more high. Shrubby much branched perennial 1Ã¢â‚¬â€œ4.5 m tall; branches variously appressed puberulous to spreading yellowish tomentose.. Shrubby much-branched perennial, up to 1Ã¢â‚¬â€œ4 m. tall, woody at the base.. Margins and clearings of upland rain-forest, upland evergreen bushland and grassland, at lower altitudes mostly along river banks and at swamp mar…	FWTA, FZ, FTEA, FTEA, ILDIS, POWO	1.5	0.707107	life_form	653.389	NA	Central African Highlands, East African Highlands, Southern African Ranges, West Africa Mountains	Not endemic
Crotalaria deserticola	Crotalaria	Fabaceae	ant	Stamp & Lucas 1990	annual or subshrub	herb or shrub	Annual, Not climbing, Herb. Annual or short-lived perennial, generally erect, laxly branched, up to 7Ã¢â‚¬â€œ15 dm. tall, but under adverse conditions sometimes low and diffuse.. Erect annual, usually 0.5Ã¢â‚¬â€œ1.5 m tall; branches thinly appressed puberulous.. annual or subshrub	ILDIS, FTEA, FZ, POWO	0.65	0.494975	life_form	1507.82	NA	East African Highlands	Endemic
Crotalaria incana	Crotalaria	Fabaceae	ant	Stamp & Lucas 1990	annual or subshrub	herb or shrub	Herb, Subshrub.. Habitat according IUCN Habitats Classification: forest and woodland, savanna, shrubland, native grassland, wetlands (inland), artificial - terrestrial.. A herb, 2Ã¢â‚¬â€œ4 ft. high. Annual/Perennial, Not climbing, Herb/Shrub. Erect or spreading, usually rather bushy, annual or short-lived perennial, up to 1Ã‚Â·5(Ã¢â‚¬â€œ3Ã‚Â·5) m. tall.. Hierba, subarbusto. Annual or short-lived …	UPFC, UPFC, FWTA, ILDIS, FTEA, CPLC, FSOM, FZ, POWO	0.65	0.494975	life_form	1507.82	NA	Central African Highlands, East African Highlands, Southern African Ranges	Not endemic
Crotalaria lachnocarpoides	Crotalaria	Fabaceae	ant	Stamp & Lucas 1990	subshrub or shrub	shrub	Bushy slightly woody herb or small shrub, up to 0.5Ã¢â‚¬â€œ2(2.7) m tall, very densely covered with mostly rather long fine spreading hairs.. Perennial woody herb or shrub, up to 5Ã¢â‚¬â€œ20(Ã¢â‚¬â€œ27) dm. tall, usually much branched and bushy above.. Grassland, often with scattered trees or shrubs, or at forest margins and in upland evergreen bushland; 1200Ã¢â‚¬â€œ2650 m.. Perennial, Not climbi…	FZ, FTEA, FTEA, ILDIS, POWO	3.07143	2.04997	life_form	264.219	NA	East African Highlands, Southern African Ranges	Not endemic
Crotalaria natalitia	Crotalaria	Fabaceae	ant	Stamp & Lucas 1990	perennial or subshrub	herb or shrub	Woody herb or small shrub, 1Ã¢â‚¬â€œ2.6 m tall, with 1Ã¢â‚¬â€œseveral thin stems and rather strictly ascending pubescent branches mostly towards the top, rarely somewhat procumbent in burned and heavily grazed places.. Woody herb or small shrub, 1Ã¢â‚¬â€œ2Ã‚Â·6 m. tall, with 1Ã¢â‚¬â€œseveral thin stems and rather strictly ascending branches mostly towards the top, rarely somewhat procumbent in bu…	FZ, FTEA, ILDIS, POWO	1.5	0.707107	life_form	653.389	NA	East African Highlands, Southern African Ranges	Not endemic
Crotalaria recta	Crotalaria	Fabaceae	ant	Stamp & Lucas 1990	perennial	herb	Perennial, Not climbing, Herb/Shrub. Perennial, usually with several erect sparingly branched stems, usually 1Ã¢â‚¬â€œ2(3) m tall; stems hollow, ribbed, appressed pubescent.. Perennial, usually with several erect sparingly branched stems, up to 1Ã¢â‚¬â€œ2Ã‚Â·7 m. tall.. Grassland, sometimes extending into bushland and to forest margins and, particularly at lower altitudes, to marshy places, also …	ILDIS, FZ, FTEA, FTEA, FWTA, POWO	3.53846	2.56955	life_form	95.2688	NA	East African Highlands, Southern African Ranges	Not endemic
Crotalaria senegalensis	Crotalaria	Fabaceae	ant	Stamp & Lucas 1990	annual	herb	Annual, Not climbing, Herb. Annual, erect and spreading, (0.2)0.3Ã¢â‚¬â€œ1 m tall; branches appressed or subappressed pubescent.. Suberect or prostrate, half-woody, 1Ã¢â‚¬â€œ2 ft. high. annual	ILDIS, FZ, FWTA, POWO	0.625	0.53033	life_form	539.368	NA	Central African Highlands, East African Highlands	Not endemic
Croton macrostachyus	Croton	Euphorbiaceae	ballistic	Dalling et al. 2002	tree	tree	A dioecious or sometimes monoecious shrub or spreading tree up to 25 m. tall, although more commonly 6Ã¢â‚¬â€œ12 m. tall.. Common in secondary forest and at forest edges, along rivers and around lakes, also in various associations near forest; 200Ã¢â‚¬â€œ2300 m.. A tree up to 30 m tall, dioecious or sometimes monoecious; crown much-branched, spreading, rounded.. A tree, in savannah, up to 30Ã¢â‚¬…	FTEA, FTEA, FZ, FWTA, POWO	16.128	12.2777	life_form	168.87	LC	Central African Highlands, East African Highlands	Not endemic
Croton megalocarpus	Croton	Euphorbiaceae	ballistic	Dalling et al. 2002	tree	tree	A large monoecious or occasionally dioecious tree up to 35 m. tall, though commonly 15Ã¢â‚¬â€œ25 m., with a clear bole up to 20 m. high and 1 m. diameter and a spreading crown; bark pale grey-brown, closely longitudinally fissured.. Evergreen forest; (700Ã¢â‚¬â€œ)1200Ã¢â‚¬â€œ2400 m.. A large tree up to 30 m tall with a spreading crown, monoecious or dioecious.. tree	FTEA, FTEA, FZ, POWO	16.128	12.2777	life_form	168.87	LC	East African Highlands	Endemic
Croton noronhae	Croton	Euphorbiaceae	ballistic	Dalling et al. 2002	shrub	shrub	shrub	POWO	4.01705	2.66349	life_form	125.658	NA	Madagascar	Endemic
Croton sylvaticus	Croton	Euphorbiaceae	ballistic	Dalling et al. 2002	tree	tree	A shrub or tree up to 40 m tall, sometimes deciduous, monoecious; crown spreading.. tree	FZ, POWO	16.128	12.2777	life_form	168.87	LC	East African Highlands, Southern African Ranges, West Africa Mountains	Not endemic
Cucumis oreosyce	Cucumis	Cucurbitaceae	animal	Inferred from morphology	climber	shrub	Stems retrorsely setulose, prostrate or scandent to 3 m.. Climber or trailer to 3 m.; stems rough with brownish hairs.. Upland grassland, also edges and clearings in rain-, swamp and other ground-water forest and upland bamboo thicket; 900Ã¢â‚¬â€œ3000 m.. climber	FZ, FTEA, FTEA, POWO	3	NA	life_form	2245.79	NA	Central African Highlands, East African Highlands, Madagascar, Southern African Ranges	Not endemic
Culcasia falcifolia	Culcasia	Araceae	animal	Inferred from morphology	climber	shrub	Rain-forest, riverine and swamp forest. Lianescent or ground-creeping herb with short clasping roots at and below the nodes; internodes 1.6Ã¢â‚¬â€œ11.5 cm. long, 0.3Ã¢â‚¬â€œ0.5 cm. in diameter (when dried); epidermis (when dried) densely or sparsely minutely tuberculate.. Rain-forest, riverine and swamp forest; 500Ã¢â‚¬â€œ2100 m.. climber	CATE, FTEA, FTEA, POWO	3	NA	life_form	2245.79	LC	East African Highlands, Southern African Ranges	Not endemic
Curtisia dentata	Curtisia	Curtisiaceae	animal	Yembaturova et al. 2009	shrub or tree	shrub or tree	A shrub or small tree up to 8(13) m. high.. shrub or tree	FZ, POWO	6.82759	8.99333	life_form	5817.66	LC	Southern African Ranges	Endemic
Cussonia paniculata	Cussonia	Araliaceae	animal	Strey 1973	tree	tree	Small tree up to 5 m. high.. tree	FZ, POWO	16.128	12.2777	life_form	2253.96	LC	Southern African Ranges	Endemic
Cussonia spicata	Cussonia	Araliaceae	animal	Strey 1973	tree	tree	A tree up to 17 m. or more tall, unbranched or with a sparingly branched bole, bearing a crown of large digitately compound leaves.. Upland rain-forest, upland dry evergreen forest, grouped-tree grassland; 1450Ã¢â‚¬â€œ2550 m.. Tree up to 17 m. high, but commonly 5Ã¢â‚¬â€œ10 m., often with an unbranched trunk, but sometimes with sparse branches.. tree	FTEA, FTEA, FZ, POWO	16.128	12.2777	life_form	2253.96	NA	East African Highlands, Southern African Ranges	Not endemic
Cyanotis vaga	Cyanotis	Commelinaceae	animal	Faden 1998	annual or perennial herb	herb	A perennial herb 2-18 in. high, variable in appearance. annual or perennial	FWTA, POWO	0.25	NA	life_form	11194.6	NA	Central African Highlands, East African Highlands, Southern African Ranges	Not endemic
Cyathea camerooniana	Cyathea	Cyatheaceae	wind.special	Dassler & Farrar 2001	tree fern	fern	Unknown	POWO	0.25	NA	life_form	210	LC	Central African Highlands, East African Highlands, West Africa Mountains	Not endemic
Cyathea dregei	Cyathea	Cyatheaceae	wind.special	Dassler & Farrar 2001	tree fern	fern	shrub	POWO	4.01705	NA	life_form	210	LC	Central African Highlands, East African Highlands, Madagascar, Southern African Ranges, West Africa Mountains	Not endemic
Cyathea manniana	Cyathea	Cyatheaceae	wind.special	Dassler & Farrar 2001	tree fern	fern	Unknown	POWO	0.25	NA	life_form	210	LC	Central African Highlands, East African Highlands, Southern African Ranges, West Africa Mountains	Not endemic
Cyathula cylindrica	Cyathula	Amaranthaceae	animal	Hintze et al., 2013	subshrub or shrub	shrub	Perennial herb, very variable in habit from bushy and c. 0.6Ã¢â‚¬â€œ1 m. high to sprawling or decumbent and rooting at the lower nodes, or subscandent, or rambling in forests to a height of 6 m. or more; stems and branches terete and striate in the older parts, becoming bluntly tetragonous and finally sharply tetragonous-sulcate above, glabrous or moderately to densely (especially upwards) furnis…	FZ, FTEA, FTEA, POWO	3.07143	2.04997	life_form	2193.56	NA	Central African Highlands, East African Highlands, Southern African Ranges	Not endemic
Cyathula uncinulata	Cyathula	Amaranthaceae	animal	Hintze et al., 2013	scrambling subshrub or shrub	shrub	Erect and bushy or more commonly straggling to scandent perennial (?) herb, (0.3) 0.75Ã¢â‚¬â€œ3 (6) m.; stem and branches terete and striate in the older parts, becoming bluntly tetragonous and finally sharply tetragonous-sulcate above, the older parts thinly to moderately pilose with patent or deflexed yellowish multicellular hairs, the younger parts densely pilose to thickly yellowish-tomentose…	FZ, FWTA, FTEA, FTEA, FSOM, POWO	1	NA	life_form	6737.37	NA	Central African Highlands, East African Highlands, Southern African Ranges	Not endemic
Cymbopogon nardus	Cymbopogon	Poaceae	ballistic	NA	perennial	herb	Herb.. Habitat according IUCN Habitats Classification: forest and woodland, savanna, shrubland, artificial - terrestrial.. Perennial; caespitose. Butt sheaths persistent and investing base of culm. Culms 75-300 cm long. Ligule an eciliate membrane; 3-9 mm long. Leaf-blades drooping; flat; 20-60 cm long; 3-15 mm wide; aromatic. Leaf-blade surface smooth, or scaberulous.. Hierba. perennial	UPFC, UPFC, GB, CPLC, POWO	3.53846	2.56955	life_form	59.2574	NA	East African Highlands, Southern African Ranges	Not endemic
Cynoglossum amplifolium	Cynoglossum	Boraginaceae	animal	Heleno et al., 2023	perennial or subshrub	herb or shrub	Perennial herb or subshrub 0.3Ã¢â‚¬â€œ1.8 m. tall, with thick tuberous root to 45 cm. long; stems annual, erect, at first densely velvety adpressed hairy but sometimes becoming almost glabrous.. A rhizomatous perennial herb 0.8Ã¢â‚¬â€œ1.8(3.5) m. high, much branched, with shortly and retrorsely hispid often reddish annual stems.. perennial or subshrub	FTEA, FZ, POWO	1.5	0.707107	life_form	5424.46	NA	Central African Highlands, East African Highlands	Not endemic
Cynoglossum coeruleum	Cynoglossum	Boraginaceae	animal	Heleno et al., 2023	perennial	herb	Perennial or less often annual or biennial herb (15Ã¢â‚¬â€œ)25Ã¢â‚¬â€œ120 cm. tall; stems rough with Ã‚Â± adpressed upwardly directed hairs above but spreading or deflexed beneath, very dense on young parts; usually with a thick woody tap-root.. An erect or ascending perennial herb up to 1.2 m. high; stem (or stems) much branched, clothed with somewhat rigid hairs, spreading or retrorse on the lo…	FTEA, FZ, POWO	3.53846	2.56955	life_form	790.926	NA	Central African Highlands, East African Highlands	Not endemic
Cynoglossum hispidum	Cynoglossum	Boraginaceae	animal	Heleno et al., 2023	annual or perennial herb	herb	A biennial herb up to 0.6 m. high; stems erect, unbranched, hispid (retrorsely to the lower part), solitary or few arising from the remains of the rosette of old basal leaves.. biennial	FZ, POWO	0.25	NA	life_form	11194.6	NA	Southern African Ranges	Endemic
Cynorkis debilis	Cynorkis	Orchidaceae	wind.special	Hintze et al., 2013	tuberous geophyte	herb	A terrestrial herb up to 9 in. high. Terrestrial herb 10Ã¢â‚¬â€œ48 cm. high.. Mossy floor of upland rain-forest and plantations; 900Ã¢â‚¬â€œ1650 m.. Terrestrial herb 8Ã¢â‚¬â€œ42 cm tall.. tuberous geophyte	FWTA, FTEA, FTEA, FZ, POWO	8	NA	life_form	169.08	NA	Central African Highlands, East African Highlands, Southern African Ranges	Not endemic
Cynorkis kassneriana	Cynorkis	Orchidaceae	wind.special	Hintze et al., 2013	tuberous geophyte	herb	Terrestrial or rarely epiphytic herb 15Ã¢â‚¬â€œ50 cm. high.. Terrestrial, rarely epiphytic, herb 15Ã¢â‚¬â€œ44 cm tall.. tuberous geophyte	FTEA, FZ, POWO	8	NA	life_form	169.08	NA	East African Highlands, Southern African Ranges	Not endemic
Cyperus dichrostachyus	Cyperus	Cyperaceae	water	Heleno et al., 2023	perennial or rhizomatous geophyte	herb	Leafy plant with a thin rhizome. Perennial, robust, up to 100 cm tall, stoloniferous, stolons reddish brown to almost black, up to 12 cm long, 1Ã¢â‚¬â€œ3 mm in diameter.. Perennial, robust, up to 100 cm tall, with slender horizontal reddish brown to almost black rhizomes up to 12 cm long, 2Ã¢â‚¬â€œ5 mm in diameter; culms usually solitary, connected by rhizomes, 33Ã¢â‚¬â€œ90 cm long, 3Ã¢â‚¬â€œ8 mm…	FWTA, FTEA, FZC, POWO	1	NA	life_form	NA	LC	Central African Highlands, East African Highlands, Southern African Ranges	Not endemic
Cyperus elegantulus	Cyperus	Cyperaceae	water	Heleno et al., 2023	perennial	herb	Annual or few-stemmed rhizomatous perennial, when annual sometimes tufted; culms 1Ã¢â‚¬â€œ3(10 in annuals), erect, to 50 cm long and 1Ã¢â‚¬â€œ2.5 mm wide, rounded to triangular, smooth. Perennial, up to 75 cm high, with slender stolons, sometimes appearing annual when stolons are not developed.. perennial	FZC, FTEA, POWO	3.53846	2.56955	life_form	NA	LC	Central African Highlands, East African Highlands	Not endemic
Cyperus glaucophyllus	Cyperus	Cyperaceae	water	Heleno et al., 2023	perennial or rhizomatous geophyte	herb	Perennial, up to 122 cm tall, with a creeping woody rhizome.. Perennial, up to 122 cm tall, with a creeping woody rhizome; culms few to many, 28Ã¢â‚¬â€œ112 cm long, 1.1Ã¢â‚¬â€œ5 mm wide, trigonous to triquetrous, smooth. perennial or rhizomatous geophyte	FTEA, FZC, POWO	1	NA	life_form	NA	LC	East African Highlands, Southern African Ranges	Not endemic
Cyperus persquarrosus	Cyperus	Cyperaceae	water	Heleno et al., 2023	annual	herb	Tufted annual.. Tufted annual with thin roots; stem 3Ã¢â‚¬â€œ40 cm long, 0.3Ã¢â‚¬â€œ0.75 mm across. annual	FTEA, FZC, POWO	0.625	0.53033	life_form	NA	LC	Central African Highlands, Madagascar, Southern African Ranges	Not endemic
Cyperus renschii	Cyperus	Cyperaceae	water	Heleno et al., 2023	perennial or rhizomatous geophyte	herb	Perennial, robust, up to 1 m tall, with thick woody rhizome, 1Ã¢â‚¬â€œ1.5 cm in diameter.. Robust perennial. Perennial, robust, up to 1 m tall, with thick woody rhizome, 1Ã¢â‚¬â€œ1.5 cm in diameter; culms tufted, 70Ã¢â‚¬â€œ83 cm long, 4Ã¢â‚¬â€œ8 mm wide, trigonous to slightly triquetrous, smooth. perennial or rhizomatous geophyte	FTEA, FWTA, FZC, POWO	1	NA	life_form	NA	NA	Central African Highlands, East African Highlands, Southern African Ranges, West Africa Mountains	Not endemic
Cyperus rigidifolius	Cyperus	Cyperaceae	water	Heleno et al., 2023	perennial or rhizomatous geophyte	herb	Perennial, slender to fairly robust, with a woody base and curving horizontal stolons up to 15 cm long, 1.5Ã¢â‚¬â€œ3 mm in diameter, up to 72 cm tall.. Perennial, slender to fairly robust, up to 72 cm tall, with a woody base and curving thin horizontal rhizomes up to 15 cm long, 1.5Ã¢â‚¬â€œ3 mm in diameter; culms few, 15Ã¢â‚¬â€œ70 cm long, (0.7)2Ã¢â‚¬â€œ 3(4.4) mm in diameter, trigonous, sometime…	FTEA, FZC, POWO	1	NA	life_form	NA	LC	East African Highlands, Southern African Ranges	Not endemic
Cyperus rupestris	Cyperus	Cyperaceae	water	Heleno et al., 2023	perennial or rhizomatous geophyte	herb	perennial or rhizomatous geophyte	POWO	1	NA	life_form	NA	NA	Southern African Ranges	Endemic
Cyperus sphaerocephalus	Cyperus	Cyperaceae	water	Heleno et al., 2023	perennial	herb	Perennial, up to 58 cm tall; culms crowded, bases swollen and fused into a horizontal rhizome, 14Ã¢â‚¬â€œ56 cm long, 1.1Ã¢â‚¬â€œ1.9 mm wide, trigonous to rounded, with longitudinal grooves, glabrous. Perennial, up to 58 cm tall.. perennial	FZC, FTEA, POWO	3.53846	2.56955	life_form	NA	NA	East African Highlands, Southern African Ranges	Not endemic
Cyphostemma buchananii	Cyphostemma	Vitaceae	animal	Albert-Daviaud et al. 2018	climbing shrub	shrub	Climbing or scrambling Ã‚Â± weak rather viscid herb 1.5Ã¢â‚¬â€œ2.5 m. long, nearly always drying black; rootstock a large tuber; stems rather slender, with short often sparse pubescence and longer but still short red gland-tipped hairs 0.5Ã¢â‚¬â€œ1 mm. long; nodes red; tendrils present.. Coastal thicket on old coral reefs, etc., bushland, wooded grassland, woodland (<i>Brachystegia, Julbernardia,…	FTEA, FTEA, POWO	1	NA	life_form	6737.37	NA	East African Highlands, Southern African Ranges	Not endemic
Cyrtanthus breviflorus	Cyrtanthus	Amaryllidaceae	ballistic	Snijman & Linder 1996	bulbous geophyte	herb	Bulb 1Ã¢â‚¬â€œ2.5 cm. in diameter, with a distinct neck.. Upland grassland and moor, in marshes, along rivers or in heath vegetation; 1650Ã¢â‚¬â€œ3200 m.. Bulbous herb; bulb 1Ã¢â‚¬â€œ3 cm in diameter, with a distinct neck.. bulbous geophyte	FTEA, FTEA, FZ, POWO	7.28571	6.55017	life_form	28.7796	NA	East African Highlands, Southern African Ranges	Not endemic
Cyrtorchis ringens	Cyrtorchis	Orchidaceae	wind.special	Hintze et al., 2013	subshrub	herb	Epiphytic herb.. An epiphyte with arcuate or ascending stems up to 20 cm. long.. In upland evergreen forest; 1200Ã¢â‚¬â€œ1600 m.. epiphytic subshrub	FZ, FTEA, FTEA, POWO	3.725	2.21876	life_form	363.124	NA	Central African Highlands, East African Highlands, West Africa Mountains	Not endemic
Dais cotinifolia	Dais	Thymelaeaceae	ballistic	Inferred from morphology	shrub or tree	shrub or tree	Shrubs or trees up to 8(Ã¢â‚¬â€œ15) m.. Margins of upland forests and associated bushland, river banks; 1700Ã¢â‚¬â€œ2300 m.. Shrub or tree up to 10(15) m high.Shrub or tree up to 10(15) m high. shrub or tree	FTEA, FTEA, FZ, POWO	6.82759	8.99333	life_form	435.868	LC	East African Highlands, Southern African Ranges	Not endemic
Dalbergia boehmii	Dalbergia	Fabaceae	wind.special	Augspurger 1986	subshrub, shrub or tree	shrub or tree	A tree or shrub 12Ã¢â‚¬â€œ30 ft. high. Unarmed tree or erect shrub 4Ã¢â‚¬â€œ15 m high; crown spreading or irregular; bark pale brown, longitudinally shallow-fissured.Unarmed tree or erect shrub 4Ã¢â‚¬â€œ15 m high; crown spreading or irregular; bark pale brown, longitudinally shallow-fissured.. Large shrub or tree, 4.5Ã¢â‚¬â€œ10(Ã¢â‚¬â€œ21) m. tall, laxly branched and with Ã‚Â± spreading crown; ba…	FWTA, FZ, FTEA, ILDIS, POWO	3	NA	life_form	6399.19	LC	East African Highlands, Southern African Ranges	Not endemic
Dalbergia lactea	Dalbergia	Fabaceae	wind.special	Augspurger 1986	scrambling subshrub or shrub	shrub or tree	Small tree or shrub, generally scandent if support available and sometimes with aid of coiled branchlets or peduncles, 3Ã¢â‚¬â€œ9(Ã¢â‚¬â€œ25) m. tall, Ã‚Â± evergreen; bark purplish-brown (at least when dried) and striate on branches, ultimately brown and rather fibrous.. Margins and clearings of rain- and swamp-forest, riverine forest and bushland, upland evergreen bushland and grassland; 540Ã¢â‚…	FTEA, FTEA, ILDIS, FWTA, FZ, POWO	1	NA	life_form	19197.6	LC	Central African Highlands, East African Highlands, Southern African Ranges, West Africa Mountains	Not endemic
Danais cernua	Danais	Rubiaceae	animal	Hintze et al., 2013	climbing shrub	shrub	climbing shrub	POWO	1	NA	life_form	6737.37	NA	Madagascar	Endemic
Daucus melananthus	Daucus	Apiaceae	animal	Heleno et al., 2023	perennial	herb	Perennial herb with a somewhat thickened rootstock, erect or ascending, (7Ã¢â‚¬â€œ)10Ã¢â‚¬â€œ85 cm. tall.. A montane species, in grassland, moist pathsides, streamside, thickets, forest glades; 1520Ã¢â‚¬â€œ3580 m.. perennial	FTEA, FTEA, POWO	3.53846	2.56955	life_form	790.926	NA	Central African Highlands, East African Highlands, Madagascar, Southern African Ranges	Not endemic
Diaphananthe pellucida	Diaphananthe	Orchidaceae	wind.special	Hintze et al., 2013	subshrub	herb	An epiphyte with a short stem up to 12 cm. long and 1 cm. diameter.. In rain-forest; 900Ã¢â‚¬â€œ1500 m.. epiphytic subshrub	FTEA, FTEA, POWO	3.725	2.21876	life_form	363.124	NA	Central African Highlands, East African Highlands, West Africa Mountains	Not endemic
Dicerothamnus rhinocerotis	Dicerothamnus	Asteraceae	wind.special	Inferred from morphology	shrub	shrub	shrub	POWO	4.01705	2.66349	life_form	810.614	NA	Southern African Ranges	Endemic
Dichrocephala integrifolia	Dichrocephala	Asteraceae	wind.none	Inferred from morphology	annual	herb	Annual herb, 0.1Ã¢â‚¬â€œ1 m high, erect or procumbent, slightly stoloniferous, aromatic or pungent; stems sparsely branched, slightly angular, 4Ã¢â‚¬â€œ7 mm in diameter, pale green with proximal reddish striations, thinly white-arachnoid or thin white-puberulous to subglabrous.. Annual herb, 0.1Ã¢â‚¬â€œ1 m high, erect or procumbent, slightly stoloniferous, aromatic or pungent; stems thinly cobweb…	FTEA, FSOM, FWTA, POWO	0.625	0.53033	life_form	111.809	NA	Central African Highlands, East African Highlands, Madagascar, Southern African Ranges, West Africa Mountains	Not endemic
Didymoglossum erosum	Didymoglossum	Hymenophyllaceae	wind.special	Dassler & Farrar 2001	terrestrial or epiphytic fern	fern	Unknown	POWO	0.25	NA	life_form	210	NA	Central African Highlands, East African Highlands, Southern African Ranges	Not endemic
Dietes iridioides	Dietes	Iridaceae	animal	Goldblatt et al., 1998	perennial or rhizomatous geophyte	herb	Plants (15)30Ã¢â‚¬â€œ60 cm high, often tufted.. Plants (15-)30-60 cm. high, often in tufts.. Mostly in evergreen forests and forest margins, often along streams, montane in East Africa, also coastal to the south; 1100-2300 m.; flowering sporadically, mainly March to May, also July to January.. perennial or rhizomatous geophyte	FZ, FTEA, FTEA, POWO	1	NA	life_form	2798.66	NA	East African Highlands, Southern African Ranges	Not endemic
Dimorphotheca cuneata	Dimorphotheca	Asteraceae	wind.none	Inferred from morphology	shrub	shrub	Unknown	POWO	4.01705	2.66349	life_form	41.8784	NA	Southern African Ranges	Endemic
Diospyros whyteana	Diospyros	Ebenaceae	animal	Albert-Daviaud et al. 2018	shrub or tree	shrub or tree	Evergreen shrub or tree 1.2-13 m. tall; bark sepia, rough, shallowly vertically fissured with yellow slash darkening to deep yellow; young shoots red, densely hairy.. Edges of moist upland forest, with <i>Hagenia</i>, <i>Newtonia</i>, <i>Cephalosphaera</i>, etc., fringing forest by streams and rivers; (1350-)1500-2300 m.. Evergreen shrub or tree up to 13 m. high.. shrub or tree	FTEA, FTEA, FZ, POWO	10	NA	genus	3972.06	LC	East African Highlands, Southern African Ranges	Not endemic
Diospyros zombensis	Diospyros	Ebenaceae	animal	Albert-Daviaud et al. 2018	shrub or tree	shrub or tree	Evergreen shrub or tree 2Ã¢â‚¬â€œ15 m. tall.. Evergreen shrub or tree 2-15(-18) m. tall, with thick canopy and dark brown-black finely reticulate bark; branchlets densely shortly setulose-pubescent and often with longer brownish hairs on young shoots.. Steep rocky slopes with <i>Euphorbia</i>, <i>Terminalia</i>, <i>Combretum</i>, <i>Acacia,</i> streamside and riverine fringing forest with <i>Ficu…	FZ, FTEA, FTEA, POWO	10	NA	genus	3972.06	LC	East African Highlands, Southern African Ranges	Not endemic
Diplazium nemorale	Diplazium	Aspleniaceae	wind.special	Dassler & Farrar 2001	terrestrial or epiphytic fern	fern	Unknown	POWO	0.25	NA	life_form	210	NA	East African Highlands, Madagascar, Southern African Ranges, West Africa Mountains	Not endemic
Disa aconitoides	Disa	Orchidaceae	wind.special	Hintze et al., 2013	tuberous geophyte	herb	tuberous geophyte	POWO	8	NA	life_form	169.08	NA	East African Highlands, Southern African Ranges	Not endemic
Disperis anthoceros	Disperis	Orchidaceae	wind.special	Hintze et al., 2013	annual or perennial herb	herb	Terrestrial herb 6Ã¢â‚¬â€œ30 cm tall; tubers 1Ã¢â‚¬â€œ1.5 Ãƒâ€” 1 cm, ovoid or globose, woolly.. A terrestrial herb 2-11 in. high. tuberous geophyte	FZ, FWTA, POWO	0.25	NA	life_form	5410.55	NA	East African Highlands, Southern African Ranges	Not endemic
Dolichos kilimandscharicus	Dolichos	Fabaceae	ballistic	Wengrowe & Notten 2012	annual or perennial herb	herb	Erect or rarely decumbent herb 25Ã¢â‚¬â€œ120 cm tall, arising from a perennial woody rootstock, usually flowering when the leaves are absent or under-developed; rootstock 14Ã¢â‚¬â€œ45 cm long and 7Ã¢â‚¬â€œ30 cm in diameter.. Perennial, Not climbing, Herb. Erect or rarely decumbent perennial herb, 0Ã‚Â·25Ã¢â‚¬â€œ1Ã‚Â·2 m. tall, from a massive woody rootstock 14Ã¢â‚¬â€œ45 cm. long and 7Ã¢â‚¬â€œ30 c…	FZ, ILDIS, FTEA, POWO	0.25	NA	life_form	838.72	NA	East African Highlands, Southern African Ranges	Not endemic
Dolichos sericeus	Dolichos	Fabaceae	ballistic	Wengrowe & Notten 2012	scrambling perennial	herb	Perennial climbing or prostrate herb 0Ã‚Â·6Ã¢â‚¬â€œ2Ã‚Â·1 m. long.. Climbing or prostrate herb, 0.6Ã¢â‚¬â€œ2.1 m long, arising from a perennial tuberous rootstock.. Perennial, Climbing/Not climbing, Herb. scrambling perennial	FTEA, FZ, ILDIS, POWO	1	NA	life_form	209.68	NA	Central African Highlands, East African Highlands, Southern African Ranges	Not endemic
Dombeya burgessiae	Dombeya	Malvaceae	ballistic	Inferred from morphology	shrub or tree	shrub or tree	Bush or shrub 2Ã¢â‚¬â€œ4 m. tall, branching low down; stems with a brown bark, densely villous when young with 1Ã¢â‚¬â€œ3-fid stellate hairs or hispid with mainly simple hairs, longer hairs mixed with shorter glandular hairs; indumentum of petioles, peduncles and pedicels similar but denser than that of the stems.. Small tree or shrub 2Ã¢â‚¬â€œ4(Ã¢â‚¬â€œ8) tall; stems terete, densely pubescent to…	FZ, FTEA, CPLC, UPFC, UPFC, FZ, FZ, FZ, FZ, FZ, FZ, POWO	6.82759	8.99333	life_form	435.868	LC	East African Highlands, Southern African Ranges	Not endemic
Doryopteris kirkii	Doryopteris	Pteridaceae	wind.special	Dassler & Farrar 2001	terrestrial or epiphytic fern	fern	perennial or lithophyte	POWO	3.53846	NA	life_form	210	NA	Central African Highlands, East African Highlands, Madagascar, West Africa Mountains	Not endemic
Dovyalis macrocalyx	Dovyalis	Salicaceae	wind.special	Hintze et al., 2013	shrub or tree	shrub or tree	Bush or small tree up to c. 7 m. tall; young branches slender, pubescent at first, becoming glabrous, usually armed with slender, straight spines up to c. 5 cm. long.. Bush or small tree, up to 8 m. tall, much branched, often with a drooping habit; bark smooth.. Rain-forest, dry evergreen and riverine forest, also bushland and wooded grassland; 0Ã¢â‚¬â€œ2600 m., but rare below 1200 m.. shrub or t…	FZ, FTEA, FTEA, POWO	6.82759	8.99333	life_form	2811.77	LC	East African Highlands, Southern African Ranges	Not endemic
Dracaena afromontana	Dracaena	Asparagaceae	animal	Albert-Daviaud et al. 2018	shrub or tree	shrub or tree	Shrub or tree, 2Ã¢â‚¬â€œ12 m high, sometimes straggling; stem to 25 cm in diameter, branches few, arching, with a distinct pattern of horseshoe-shaped leaf-scars. shrub or tree	FTEA, POWO	6.82759	8.99333	life_form	5817.66	LC	East African Highlands	Endemic
Dracaena fragrans	Dracaena	Asparagaceae	animal	Albert-Daviaud et al. 2018	shrub or tree	shrub or tree	Shrub about 5 ft. high. Arbusto. Shrub.. Habitat according IUCN Habitats Classification: shrubland, artificial - terrestrial.. Shrub or tree, 1.5Ã¢â‚¬â€œ15 m high; stem single, up to 30 cm in diameter, or in forest often with a mass of horizontal stems near the ground from which vertical stems arise. Shrub of upland forest above 4, 000 ft. and commonly planted as a hedge, with several stems 8 or …	FWTA, CPLC, UPFC, UPFC, FTEA, FWTA, FWTA, POWO	6.82759	8.99333	life_form	5817.66	LC	Central African Highlands, East African Highlands, Southern African Ranges	Not endemic
Dracaena laxissima	Dracaena	Asparagaceae	animal	Albert-Daviaud et al. 2018	scrambling subshrub or shrub	shrub	Shrub, 1Ã¢â‚¬â€œ6 m high, often sprawling, sarmentose or scrambling, the stem prominently lenticillate. Slender shrub. scrambling shrub	FTEA, FWTA, POWO	1	NA	life_form	6737.37	NA	Central African Highlands, East African Highlands, Southern African Ranges	Not endemic
Dracaena phrynioides	Dracaena	Asparagaceae	animal	Albert-Daviaud et al. 2018	subshrub or shrub	shrub	A herb with a short tough stem rooting at the base. subshrub or shrub	FWTA, POWO	3.07143	2.04997	life_form	2193.56	NA	Central African Highlands, West Africa Mountains	Not endemic
Dracaena steudneri	Dracaena	Asparagaceae	animal	Albert-Daviaud et al. 2018	shrub or tree	shrub or tree	Tree (3Ã¢â‚¬â€œ)6Ã¢â‚¬â€œ15(Ã¢â‚¬â€œ25) m high; stem single, to 45 cm in diameter; crown branched. shrub or tree	FTEA, POWO	6.82759	8.99333	life_form	5817.66	LC	East African Highlands, Southern African Ranges	Not endemic
Drimia intricata	Drimia	Asparagaceae	animal	Hintze et al., 2013	bulbous geophyte	herb	Plant 20 cm.. Hillside among rocks; 1500 m.. bulbous geophyte	FTEA, FTEA, POWO	7.28571	6.55017	life_form	384.13	NA	Southern African Ranges	Endemic
Droguetia iners	Droguetia	Urticaceae	animal	Karlowski 2006	subshrub	shrub	Perennial herb or subshrub with prostrate and erect stems, up to 1 m. high or probably more.. Perennial herbs with erect branched stems to c. 1.5 m. tall, and creeping or scrambling stems, rooting at the nodes.. subshrub	FTEA, FZ, POWO	3.725	2.21876	life_form	1808.69	NA	Central African Highlands, East African Highlands, Southern African Ranges	Not endemic
Drosera madagascariensis	Drosera	Droseraceae	wind.special	Julve, 2013	subshrub	shrub	Perennial herb, caulescent, but occasionally apparently acaulescent by reduction; stem up to 25 cm. long.. Caulescent perennial, but sometimes apparently acaulescent by reduction.. Boggy places and seepage areas in short grassland and in open spaces in <i>Brachystegia</i> woodland; rarely on wet rocks; 900Ã¢â‚¬â€œ2300 m.. subshrub	FZ, FTEA, FTEA, POWO	3.725	2.21876	life_form	874.168	LC	Central African Highlands, East African Highlands, Madagascar, Southern African Ranges, West Africa Mountains	Not endemic
Drosera natalensis	Drosera	Droseraceae	wind.special	Julve, 2013	perennial or subshrub	herb or shrub	Perennial herb, acaulescent.. perennial or subshrub	FZ, POWO	1.5	0.707107	life_form	2621.73	NA	Madagascar, Southern African Ranges	Not endemic
Drymaria cordata	Drymaria	Caryophyllaceae	animal	Melcher 2000	annual or perennial herb	herb	Hierba. Herb.. Habitat according IUCN Habitats Classification: forest and woodland, savanna, shrubland, native grassland, wetlands (inland), artificial - terrestrial.. Tender herb with stems straggling, procumbent or ascending, branching dichotomously, often rooting at the lower nodes, quadrangular, glabrous or papillose (especially above); leaves rather widely spaced.. annual or perennial	CPLC, UPFC, UPFC, FZ, POWO	0.25	NA	life_form	11194.6	NA	Central African Highlands, East African Highlands, West Africa Mountains	Not endemic
Drynaria laurentii	Drynaria	Polypodiaceae	wind.special	Dassler & Farrar 2001	terrestrial or epiphytic fern	fern	Epiphyte, 600 to 2, 700 ft. alt.. Unknown	FWTA, POWO	0.25	NA	life_form	210	NA	Central African Highlands, East African Highlands, West Africa Mountains	Not endemic
Drynaria volkensii	Drynaria	Polypodiaceae	wind.special	Dassler & Farrar 2001	terrestrial or epiphytic fern	fern	Unknown	POWO	0.25	NA	life_form	210	NA	Central African Highlands, East African Highlands, Southern African Ranges	Not endemic
Dryopteris athamantica	Dryopteris	Polypodiaceae	wind.special	Dassler & Farrar 2001	terrestrial or epiphytic fern	fern	Terrestrial or epilithic.. perennial or lithophyte	FTEA, POWO	3.53846	NA	life_form	210	NA	Central African Highlands, East African Highlands, Southern African Ranges, West Africa Mountains	Not endemic
Dryopteris kilemensis	Dryopteris	Polypodiaceae	wind.special	Dassler & Farrar 2001	terrestrial or epiphytic fern	fern	Terrestrial or epilithic.. Unknown	FTEA, POWO	0.25	NA	life_form	210	NA	Central African Highlands, East African Highlands, Southern African Ranges	Not endemic
Dryopteris manniana	Dryopteris	Polypodiaceae	wind.special	Dassler & Farrar 2001	terrestrial or epiphytic fern	fern	Terrestrial.. Unknown	FTEA, POWO	0.25	NA	life_form	210	NA	Central African Highlands, East African Highlands, Madagascar, Southern African Ranges, West Africa Mountains	Not endemic
Drypetes gerrardii	Drypetes	Putranjivaceae	animal	Albert-Daviaud et al. 2018	tree	tree	A much-branched evergreen shrub or tree up to 30 m., with a densely leafy rounded crown and pendent branches.. A large evergreen ramiflorous shrub to c. 3 m high, or tree to 30 m; bole slightly fluted to sharply buttressed up to c. 1 m, (15)23(38) cm d.b.h., unbranched to 10 m, then much branched; branches in one plane from c. 5 m forming a narrow dense crown.. tree	FTEA, FZ, POWO	16.128	12.2777	life_form	2253.96	LC	East African Highlands, Southern African Ranges	Not endemic
Drypetes principum	Drypetes	Putranjivaceae	animal	Albert-Daviaud et al. 2018	tree	tree	A forest tree, to 30 ft. high. tree	FWTA, POWO	16.128	12.2777	life_form	2253.96	NA	Central African Highlands, West Africa Mountains	Not endemic
Ekebergia capensis	Ekebergia	Meliaceae	animal	Orwa et al.2009	tree	tree	Medium-sized evergreen or semi-evergreen tree up to 30 m. tall, but usually less; bole slightly buttressed or fluted at base, up to 1 m. diameter at breast height; second-year branchlets slender, usually less than 0.6 cm. diameter, smooth, with scattered leaf-scars, closely lenticellate with large whitish lenticels.. Montane, mid-altitude and riparian forest, often at edges; more rarely (Uganda) …	FTEA, FTEA, FZ, FWTA, POWO	16.128	12.2777	life_form	2253.96	LC	East African Highlands, Southern African Ranges, West Africa Mountains	Not endemic
Elaeodendron buchananii	Elaeodendron	Celastraceae	animal	Albert-Daviaud et al. 2018	tree	tree	Shrub or tree (1Ã¢â‚¬â€œ)4.5Ã¢â‚¬â€œ30 m. high, much branched; bark purplish brown, prominently lenticellate; branches 4-lined or not, flattened to quadrangular and pale grey when young, becoming terete and vinous red to red-brown with prominent whitish lenticels.. Evergreen forest and thicket, riverine forest, deciduous woodland (on termite mounds), grasslands, and sometimes in secondary communi…	FTEA, FTEA, FZ, FWTA, POWO	16.128	12.2777	life_form	2253.96	NA	East African Highlands	Endemic
Elaphoglossum lancifolium	Elaphoglossum	Polypodiaceae	wind.special	Dassler & Farrar 2001	terrestrial or epiphytic fern	fern	epiphyte	POWO	0.25	NA	life_form	210	NA	Central African Highlands, East African Highlands, Madagascar, Southern African Ranges, West Africa Mountains	Not endemic
Elatostema monticola	Elatostema	Urticaceae	animal	Lahav-Ginott & Cronk 1993	annual or perennial herb	herb	Annual or perennial herbs, apparently dioecious, rarely monoecious.. A weak herb with trailing stems. Annual or apparently perennial herbs, apparently dioecious, rarely monoecious, sometimes flowering shortly after germination on erect stems, 5Ã¢â‚¬â€œ10 cm. tall, fixed to the substratum by fibrous roots, or on ascending stems from a prostrate rhizome, up to 30 cm. high, pubescent to densely pilo…	FZ, FWTA, FTEA, FTEA, POWO	0.25	NA	life_form	11194.6	NA	Central African Highlands, East African Highlands	Not endemic
Elatostema paivaeanum	Elatostema	Urticaceae	ballistic	Lahav-Ginott & Cronk 1993	annual or perennial herb	herb	Annual or perennial herbs up to c. 40(100) cm. tall from creeping rhizomes.. A perennial herb with an erect fleshy stem, to 2 ft. high. Perennial herb with creeping rhizomes, each ending in one or a few erect stems up to 50 cm. high, occasionally up to 1 m., usually unbranched, pubescent in the upper part.. Lowland rain-forest or altitudinal transitional forest, in the moist ground cover, often a…	FZ, FWTA, FTEA, FTEA, POWO	0.25	NA	life_form	838.72	NA	Central African Highlands, East African Highlands, West Africa Mountains	Not endemic
Elatostema welwitschii	Elatostema	Urticaceae	ballistic	Lahav-Ginott & Cronk 1993	perennial or subshrub	herb or shrub	A perennial herb with an erect fleshy stem, to 2 ft. high, from a creeping rooting rhizome. Perennial herbs up to c. 60 cm. tall from creeping rhizomes.. Perennial herb with creeping rhizomes, erect stems fleshy, up to 50 cm. high or sometimes more, up to Ã‚Â± 0.7 cm. in diameter at base, usually little branched, pilose to hispid.. Lowland rain-forest, often along streams, riverine forest, often …	FWTA, FZ, FTEA, FTEA, POWO	1.5	0.707107	life_form	406.409	NA	Central African Highlands, East African Highlands, Southern African Ranges	Not endemic
Elephantopus scaber	Elephantopus	Asteraceae	wind.none	Inferred from morphology	perennial	herb	Perennial herb, subscapose, with long fibrous roots, woody rootstock and rosette of leaves; stems 1Ã¢â‚¬â€œseveral, arising from the basal rosette, pilose with patent or ascending hairs, 0.2Ã¢â‚¬â€œ1.5 m tall.. An erect tough hirsute perennial herb to c. 130 cm. tall, with scapiform annual stems from a woody rootstock; roots numerous, thong-like.. perennial	FTEA, FZ, POWO	3.53846	2.56955	life_form	19.7489	NA	Central African Highlands, East African Highlands, Madagascar	Not endemic
Elionurus muticus	Elionurus	Poaceae	animal	Inferred from morphology	perennial	herb	Densely tufted perennial up to 25(Ã¢â‚¬â€œ100) cm high. Densely tufted perennial; culms 15Ã¢â‚¬â€œ100 cm. high.. Open deciduous bushland on dry stony soils; 1400Ã¢â‚¬â€œ2800 m.. Herb.. Densely caespitose perennial; culms up to 100 cm high, mostly unbranched.. Perennial; caespitose; clumped densely. Butt sheaths herbaceous, or coriaceous; glabrous, or pubescent; persistent and investing base of cu…	FSOM, FTEA, FTEA, UPFC, FZ, GB, CPLC, FWTA, POWO	3.53846	2.56955	life_form	790.926	NA	East African Highlands, Southern African Ranges, West Africa Mountains	Not endemic
Embelia schimperi	Embelia	Primulaceae	animal	Albert-Daviaud et al. 2018	scrambling subshrub or shrub	shrub or tree	Scandent shrub or liane climbing to 6 m. by means of hard persistent lateral short shoots, with long trailing branches up to 5 cm. or more in diameter; young stems glabrous; bark greyish or blackish, that of twigs longitudinally furrowed, with prominent lenticels.. Straggling shrub or climber. Scandent shrub or much-branched tree to 12m., with prominent lenticels; bark striate, fibrous, stripping…	FZ, FWTA, FTEA, FTEA, FWTA, POWO	1	NA	life_form	39720.6	LC	Central African Highlands, East African Highlands, Southern African Ranges	Not endemic
Englerophytum magalismontanum	Englerophytum	Sapotaceae	animal	Orwa et al.2009	tree	tree	A bush or mediumÃ¢â‚¬â€œsized evergreen tree 1Ã¢â‚¬â€œ15 m. tall, often with 2Ã¢â‚¬â€œ4 main stems.. Shrub or small to medium-sized tree, height up to 33 m., with dense leafy crown and thin fluted bole.. Coastal and deciduous woodlands, riverine vegetation and in ant-hill thickets; 0Ã¢â‚¬â€œ1500 m.. tree	FZ, FTEA, FTEA, POWO	16.128	12.2777	life_form	2253.96	LC	East African Highlands, Southern African Ranges	Not endemic
Englerophytum natalense	Englerophytum	Sapotaceae	animal	Inferred from morphology	tree	tree	Evergreen shrub or tree up to 12 m. tall, with characteristic repeated subÃ¢â‚¬â€œapical branching.. Small to medium tree with spreading branches, height to 25 m.. Lowland and upland rain-forest, riverine forest and groundwater forest; 0Ã¢â‚¬â€œ1800 m.. tree	FZ, FTEA, FTEA, POWO	16.128	12.2777	life_form	2253.96	LC	East African Highlands, Southern African Ranges	Not endemic
Epilobium salignum	Epilobium	Onagraceae	wind.special	Heleno et al., 2023	perennial or subshrub	herb or shrub	Herbaceous or thinly woody, up to 1.5 m. high, often branched above, appressed grey-puberulous on stems, margins and veins of leaves, ovaries, outside of sepals and fruits; leaves sometimes glabrous; no capitate glandular hairs.. Marshy and swampy places by streams; 1070Ã¢â‚¬â€œ2830 m.. Herbaceous or thinly woody, to 5 ft. high, often branched above. Perennial herb 0Ã‚Â·2Ã¢â‚¬â€œ1Ã‚Â·6 m. tall, t…	FTEA, FTEA, FWTA, FZ, POWO	1.5	0.707107	life_form	2621.73	NA	Central African Highlands, East African Highlands, Madagascar, Southern African Ranges	Not endemic
Eragrostis racemosa	Eragrostis	Poaceae	ballistic	Julve, 2013	perennial	herb	Tufted perennial, the basal sheaths glabrous or thinly silky hairy, sometimes becoming fibrous with age; culms 9Ã¢â‚¬â€œ80 cm. high.. A widespread species found in most vegetation types, usually on poor sandy or shallow stony soils; 300Ã¢â‚¬â€œ3000 m. (mainly 1200Ã¢â‚¬â€œ2300 m.). Caespitose perennial without rhizomes or stolons; culms up to 90 cm tall, erect, unbranched, glabrous at the nodes, e…	FTEA, FTEA, FZ, GB, POWO	3.53846	2.56955	life_form	59.2574	NA	East African Highlands, Southern African Ranges	Not endemic
Eremomastax speciosa	Eremomastax	Acanthaceae	ballistic	McDade et al. 2018	subshrub or shrub	shrub	Erect or somewhat scrambling perennial herb to 1.3(Ã¢â‚¬â€œ2) m tall; stems glabrous to sericeous-puberulent when young. A stout erect branched herb. subshrub or shrub	FTEA, FWTA, POWO	3.07143	2.04997	life_form	164.345	NA	Central African Highlands, East African Highlands, West Africa Mountains	Not endemic
Erica benguelensis	Erica	Ericaceae	ballistic	Julve, 2013	shrub or tree	shrub or tree	Shrub or tree 0.3Ã¢â‚¬â€œ 8 m high, evergreen; bole gnarled, bark dark brown and peeling off in strips; much branched from near base with ascending branches; branches with poorly developed infrafoliar ridges, densely puberulous to short-pubescent with short simple hairs and usually also with longer glandular hairs to 0.5 mm.. A shrub or tree 1Ã¢â‚¬â€œ6 m. tall.. shrub or tree	FTEA, FZ, POWO	2	NA	genus	1487.96	LC	East African Highlands, Southern African Ranges	Not endemic
Erica cerinthoides	Erica	Ericaceae	ballistic	Julve, 2013	shrub	shrub	Unknown	POWO	2	NA	genus	252.387	NA	Southern African Ranges	Endemic
Erica mannii	Erica	Ericaceae	ballistic	Julve, 2013	shrub or tree	shrub or tree	A shrub or tree 1Ã¢â‚¬â€œ 10 m tall; much branched, the branchlets densely pubescent with short simple hairs and longer dendritic hairs.. Shrub or tree 0.3Ã¢â‚¬â€œ 15 m high, trunk up to 15 cm in diameter with brittle wood; much branched; bark dark brown; branchlets pubescent with minute simple hairs to 0.4 mm long.. Moorland and heath-zone to upper forest and especially clearings and edges, usua…	FTEA, FTEA, FTEA, FWTA, FZ, POWO	2	NA	genus	1487.96	LC	Central African Highlands, East African Highlands, Southern African Ranges	Not endemic
Erica silvatica	Erica	Ericaceae	ballistic	Julve, 2013	subshrub or shrub	shrub	Wiry dwarf shrub 7Ã¢â‚¬â€œ 40 cm high (rarely to 1 m, and twice reported to 1.8 m, in sheltered situations at lower altitudes), much branched, erect or spreading, with short densely leafy side branches 0.5Ã¢â‚¬â€œ 5 cm long and long terminal flowering shoots; stem brown to red; branchlets minutely pubescent with simple hairs, intermixed with sparse dendritic hairs 0.3Ã¢â‚¬â€œ 1.2 mm long, sometim…	FTEA, FTEA, FZ, FWTA, POWO	2	NA	genus	252.387	NA	Central African Highlands, East African Highlands, Southern African Ranges, West Africa Mountains	Not endemic
Erica woodii	Erica	Ericaceae	ballistic	Julve, 2013	subshrub or shrub	shrub	Erect branched subÃ¢â‚¬â€œshrub 20Ã¢â‚¬â€œ60 cm. tall.. subshrub or shrub	FZ, POWO	2	NA	genus	252.387	NA	Southern African Ranges	Endemic
Eriochrysis pallida	Eriochrysis	Poaceae	wind.special	Inferred from morphology	perennial	herb	Perennial, about 1Ã‚Â·2 m. high. Perennial; caespitose. Culms 40-90 cm long. Culm-internodes thin-walled. Culm-nodes bearded. Ligule a ciliate membrane. Leaf-blades 6-20 cm long; 1-3 mm wide.. Caespitose perennial.. Caespitose perennial; culms 40Ã¢â‚¬â€œ90 cm. high.. In swamps; 960Ã¢â‚¬â€œ2100 m.. perennial	FWTA, GB, FZ, FTEA, FTEA, POWO	3.53846	2.56955	life_form	382.267	NA	East African Highlands, Southern African Ranges	Not endemic
Eriosema montanum	Eriosema	Fabaceae	animal	Albert-Daviaud et al. 2018	subshrub or shrub	shrub	Perennial herb, often subshrubby, 0.2Ã¢â‚¬â€œ2.1 m tall, branched.. Perennial, Not climbing, Herb/Shrub. Perennial herb, often subshrubby, 0Ã‚Â·2Ã¢â‚¬â€œ1Ã‚Â·5 m. tall, branched.. A much-branched half-woody shrub, about 3 ft. high. subshrub or shrub	FZ, ILDIS, FTEA, FWTA, POWO	3.07143	2.04997	life_form	2193.56	LC	Central African Highlands, East African Highlands	Not endemic
Eriosema salignum	Eriosema	Fabaceae	animal	Albert-Daviaud et al. 2018	perennial	herb	Perennial, Not climbing, Herb. perennial	ILDIS, POWO	3.53846	2.56955	life_form	790.926	NA	Southern African Ranges	Endemic
Eriosema shirense	Eriosema	Fabaceae	animal	Albert-Daviaud et al. 2018	perennial	herb	Erect, 9Ã¢â‚¬â€œ12 in from a woody base. Perennial, Not climbing, Herb. Herb with 1Ã¢â‚¬â€œfew erect unbranched or sparsely branched stems, 8Ã¢â‚¬â€œ35(Ã¢â‚¬â€œ50) cm. tall, either short and condensed and very leafy or more elongated; rootstock a globose or ovoid tuber, 1Ã‚Â·5Ã¢â‚¬â€œ4 cm. long, 1Ã¢â‚¬â€œ2Ã‚Â·5 cm. wide.. Grassland, <i>Brachystegia, Uapaca</i> and other deciduous woodland on poor…	FWTA, ILDIS, FTEA, FTEA, FZ, POWO	3.53846	2.56955	life_form	790.926	NA	East African Highlands, Southern African Ranges	Not endemic
Erythrina abyssinica	Erythrina	Fabaceae	animal	Albert-Daviaud et al. 2018	tree	tree	Perennial, Not climbing, Shrub/Tree. Perennial, Not climbing, Tree. Tree 10Ã¢â‚¬â€œ15 m. tall.. Mountain slopes, ? rain-forest; 800 m.. tree	ILDIS, ILDIS, FTEA, FTEA, POWO	16.128	12.2777	life_form	2253.96	LC	East African Highlands, Southern African Ranges	Not endemic
Erythrina lysistemon	Erythrina	Fabaceae	animal	Albert-Daviaud et al. 2018	tree	tree	Perennial, Not climbing, Tree. Tree 2Ã¢â‚¬â€œ12(20) m tall, bark grey or grey-brown, smooth, not corky, with prickles; branches armed with prickles.. Tree 2Ã‚Â·3Ã¢â‚¬â€œ12 m. tall, with open branched crown; branches prickly, flowering before the leaves appear.. Bushland and isolated thickets in grassland; 1600Ã¢â‚¬â€œ1950 m.. tree	ILDIS, FZ, FTEA, FTEA, POWO	16.128	12.2777	life_form	2253.96	LC	Southern African Ranges	Endemic
Erythrococca trichogyne	Erythrococca	Euphorbiaceae	animal	Hintze et al., 2013	shrub	shrub	A rather weak, straggling shrub 2Ã¢â‚¬â€œ4.5 m. tall.. Forest undergrowth, edges and associated bushland, along rivers and lakesides; 1140Ã¢â‚¬â€œ2750 m.. An erect much-branched shrub or small spreading tree up to 6 m high.. shrub	FTEA, FTEA, FZ, POWO	4.01705	2.66349	life_form	1677.19	LC	East African Highlands, Southern African Ranges	Not endemic
Euclea crispa	Euclea	Ebenaceae	animal	WallnÃƒÂ¶fer 2001	shrub or tree	shrub or tree	shrub or tree	POWO	6.82759	8.99333	life_form	5817.66	LC	Southern African Ranges	Endemic
Eucomis autumnalis	Eucomis	Asparagaceae	animal	Hintze et al., 2013	bulbous geophyte	herb	bulbous geophyte	POWO	7.28571	6.55017	life_form	384.13	NA	East African Highlands, Southern African Ranges	Not endemic
Eulophia odontoglossa	Eulophia	Orchidaceae	wind.special	Hintze et al., 2013	tuberous geophyte	herb	<p>In grassland and bushland, and in rocky areas; 300Ã¢â‚¬â€œ2350 m.</p>. Terrestrial herb 50Ã¢â‚¬â€œ100 cm tall.. <p>Open montane or submontane grassland, dambos and seasonally wet areas in plateau and coastal grasslands, in sandy soils and rocky areas;</p>. tuberous geophyte	E-EM, FZ, E-EM, POWO	8	NA	life_form	169.08	NA	Central African Highlands, East African Highlands, Southern African Ranges, West Africa Mountains	Not endemic
Euphorbia clavarioides	Euphorbia	Euphorbiaceae	animal	Heleno et al., 2023	subshrub	shrub	succulent subshrub	POWO	3.725	2.21876	life_form	1808.69	NA	Southern African Ranges	Endemic
Euphorbia schimperiana	Euphorbia	Euphorbiaceae	animal	Heleno et al., 2023	perennial or subshrub	herb or shrub	Much branched glabrous annual or short-lived perennial herb, to 50 cm high. perennial or subshrub	FSOM, POWO	1.5	0.707107	life_form	5424.46	NA	Central African Highlands, East African Highlands	Not endemic
Fadogia homblei	Fadogia	Rubiaceae	animal	Hintze et al., 2013	subshrub or shrub	shrub	Erect subshrubby herb 0.3Ã¢â‚¬â€œ1.2 m. tall, with 3Ã¢â‚¬â€œ4Ã¢â‚¬â€œmany stems from a slender rhizome; stems often reddish, 3Ã¢â‚¬â€œ4-angled, glabrous or rarely very sparsely pubescent.. Grassland, grassland tree clump margins, <i>Brachystegia</i> woodland; 1050Ã¢â‚¬â€œ2100 m.. Erect suffrutex 30Ã¢â‚¬â€œ120 cm tall, with 3Ã¢â‚¬â€œ4 or many stems from a slender rhizome; stems often reddish, 3Ã¢â…	FTEA, FTEA, FZ, POWO	3.07143	2.04997	life_form	2193.56	NA	East African Highlands, Southern African Ranges	Not endemic
Faurea rochetiana	Faurea	Proteaceae	wind.special	Rourke 1998	shrub or tree	shrub or tree	Shrub or small tree up to 10 m. high, usually spreading and somewhat crooked in habit.. In <i>Brachystegia</i> and related deciduous woodland, in wooded grassland and on rocky slopes; 900-2400 m.. Shrub or small tree up to 10 m high, usually spreading and somewhat crooked in habitShrub or small tree up to 10 m high, usually spreading and somewhat crooked in habit.. Savannah tree, to 30 ft. high. …	FTEA, FTEA, FZ, FWTA, POWO	6.82759	8.99333	life_form	2811.77	LC	Central African Highlands, East African Highlands, Southern African Ranges	Not endemic
Faurea saligna	Faurea	Proteaceae	wind.special	Inferred from morphology	tree	tree	Small to medium-sized tree up to 17 m high, usually with a slender Ã‚Â± straight trunk to first branchSmall to medium-sized tree up to 17 m high, usually with a slender Ã‚Â± straight trunk to first branch.. Small to medium-sized tree up to 17 m. high, usually with a slender Ã‚Â± straight trunk to first branch.. Usually in <i>Brachystegia</i> woodland or in grassland with scattered trees; 700-1800…	FZ, FTEA, FTEA, POWO	16.128	12.2777	life_form	1089.38	LC	East African Highlands, Southern African Ranges	Not endemic
Felicia filifolia	Felicia	Asteraceae	wind.none	Inferred from morphology	shrub	shrub	Unknown	POWO	4.01705	2.66349	life_form	41.8784	NA	Southern African Ranges	Endemic
Festuca scabra	Festuca	Poaceae	animal	Heleno et al., 2023	perennial	herb	Perennial; caespitose. Rhizomes short, or elongated. Butt sheaths thickened and forming a bulb; pubescent; persistent and investing base of culm; with fibrous dead sheaths. Culms erect; 20-100 cm long. Leaf-sheaths open for most of their length; with flat margins. Ligule an eciliate membrane; 2-7 mm long. Leaf-blades flat, or involute; 5-30 cm long; 5-10 mm wide.. perennial	GB, POWO	3.53846	2.56955	life_form	790.926	NA	Southern African Ranges	Endemic
Ficalhoa laurifolia	Ficalhoa	Sladeniaceae	wind.special	Inferred from morphology	tree	tree	Evergreen tree (2Ã¢â‚¬â€œ)6Ã¢â‚¬â€œ24(Ã¢â‚¬â€œ36) m. tall, much branched, with rough fissured bark and a copious white latex.. Upland rain-forest, riverine forest and bushland, streamsides and cultivated ground in areas cleared of forest ; 1350Ã¢â‚¬â€œ2400 m.. Tree (2) 6Ã¢â‚¬â€œ24 (36) m. high, much branched, evergreen, with rough fissured brown bark and copious white latex.. tree	FTEA, FTEA, FZ, POWO	16.128	12.2777	life_form	1089.38	LC	East African Highlands	Endemic
Ficus craterostoma	Ficus	Moraceae	animal	Albert-Daviaud et al. 2018	tree	tree	Tree up to 10 m. tall, or a shrub, hemi-epiphytic.. Tree up to 10 m. tall or a shrub, hemi-epiphytic.. Forest, generally ground-water or riverine, occasionally planted as a fence; 300Ã¢â‚¬â€œ2100 m.. An epiphytic shrub, or straggling tree to 30 ft. high. tree	FZ, FTEA, FTEA, FWTA, POWO	16.128	12.2777	life_form	2253.96	NA	Central African Highlands, East African Highlands, Southern African Ranges, West Africa Mountains	Not endemic
Ficus politoria	Ficus	Moraceae	animal	Albert-Daviaud et al. 2018	tree	tree	tree	POWO	16.128	12.2777	life_form	2253.96	LC	Madagascar	Endemic
Freesia grandiflora	Freesia	Iridaceae	animal	Goldblatt et al., 1998	tuberous geophyte	herb	Plants (12-)20-60 cm. high.. Light shade in woodland and scrub, coastal and inland; 450-1500 m.; mostly flowering January to April. Plants (12)20Ã¢â‚¬â€œ60 cm high.. tuberous geophyte	FTEA, FTEA, FZ, POWO	8	NA	life_form	349.833	NA	Southern African Ranges	Endemic
Freesia laxa	Freesia	Iridaceae	animal	Goldblatt et al., 1998	subshrub	herb	Plants 20-35 cm. high.. Plants 20Ã¢â‚¬â€œ35 cm high.. tuberous subshrub	FTEA, FZ, POWO	3.725	2.21876	life_form	751.318	NA	East African Highlands, Southern African Ranges	Not endemic
Gaertnera obovata	Gaertnera	Rubiaceae	animal	Albert-Daviaud et al. 2018	shrub or tree	shrub or tree	shrub or tree	POWO	6.82759	8.99333	life_form	5817.66	LC	Madagascar	Endemic
Galiniera saxifraga	Galiniera	Rubiaceae	animal	Albert-Daviaud et al. 2018	shrub or tree	shrub or tree	Shrub or small tree 1.8Ã¢â‚¬â€œ14 m tall; young branches Ã‚Â± round, glabrous to densely pubescent.. Shrub or small tree 1.8Ã¢â‚¬â€œ14 m. tall; young branches Ã‚Â± terete, glabrous to densely pubescent.. Forest; (760Ã¢â‚¬â€œ)1700Ã¢â‚¬â€œ3000 m.. shrub or tree	FZ, FTEA, FTEA, POWO	6.82759	8.99333	life_form	5817.66	LC	East African Highlands	Endemic
Galium thunbergianum	Galium	Rubiaceae	animal	Heleno et al., 2023	perennial or subshrub	herb or shrub	Straggling, climbing or procumbent plant, 7Ã¢â‚¬â€œ75 cm. tall; stems and foliage either glabrous or pilose with quite long spreading hairs but not prickly.. Perennial with extensive rhizome.. Scrambling, erect or ascending herb up to 3 ft. high. perennial or subshrub	FTEA, FZ, FWTA, POWO	1.5	0.707107	life_form	5424.46	NA	Central African Highlands, East African Highlands, Madagascar, Southern African Ranges	Not endemic
Gambeya gorungosana	Gambeya	Sapotaceae	animal	Inferred from morphology	tree	tree	Regularly branched evergreen tree 5Ã¢â‚¬â€œ45 m. tall, the larger specimens with fluted bole.. Tall tree, height up to 40 m., with long straight fluted bole.. Upland rain-forest, commonly associated with <i>Podocarpus</i> spp. and <i>Ocotea usambarensis</i>; 1300Ã¢â‚¬â€œ2250 m.. A tree, sometimes reaching 120 ft. high, but usually much smaller.. tree	FZ, FTEA, FTEA, FWTA, POWO	16.128	12.2777	life_form	2253.96	NA	Central African Highlands, East African Highlands, Southern African Ranges	Not endemic
Garcinia buchananii	Garcinia	Clusiaceae	animal	Albert-Daviaud et al. 2018	shrub or tree	shrub or tree	Tree or shrub 1.5Ã¢â‚¬â€œ15(Ã¢â‚¬â€œ25) m. tall, with dark grey or brownish non-corky bark yielding yellow latex when cut; young branchlets red, angular.. Evergreen forest, often riverine, thickets and densely wooded grassland, also in coastal forest on pure sand; 60Ã¢â‚¬â€œ1800 m.. shrub or tree	FTEA, FTEA, POWO	6.82759	8.99333	life_form	5817.66	NA	East African Highlands, Southern African Ranges	Not endemic
Garcinia volkensii	Garcinia	Clusiaceae	animal	Albert-Daviaud et al. 2018	shrub or tree	shrub or tree	Much-branched glabrous evergreen tree or shrub, (2) 4Ã¢â‚¬â€œ20 m. high; branches often forming a wide angle with the stem, stiff, grooved or winged, usually Ã‚Â± flattened at first, eventually Ã‚Â± quadrangular or cylindric (triangular when leaves are whorled); bark grey-brown.. Much-branched glabrous evergreen tree or shrub (2Ã¢â‚¬â€œ)4Ã¢â‚¬â€œ20 m. tall; branches stiff, grooved or Ã‚Â± winged,…	FZ, FTEA, FTEA, POWO	6.82759	8.99333	life_form	5817.66	NA	East African Highlands, Southern African Ranges	Not endemic
Gerbera ambigua	Gerbera	Asteraceae	wind.special	Inferred from morphology	perennial	herb	An acaulescent perennial herb, from a thickened woody rootstock; rootcrowns densely silky-lanate; roots numerous, brown and thong-like, c. 2 mm. in diam.. Herb with woody rootstock and fleshy roots; crown of rootstock densely woolly with long white hairs.. A pyrophyte of grassland and woodland, in seasonally damp areas; 1500Ã¢â‚¬â€œ2600 m. perennial	FZ, FTEA, FTEA, POWO	3.53846	2.56955	life_form	382.267	NA	East African Highlands, Southern African Ranges	Not endemic
Gerbera viridifolia	Gerbera	Asteraceae	wind.special	Inferred from morphology	annual or perennial herb	herb	Herb with woody rootstock and fleshy roots; crown of rootstock densely woolly with long white hairs.. An acaulescent perennial herb, from a thickened woody rootstock; rootcrowns densely silky-lanate; roots numerous brown thong-like, c. 2 mm. in diam.. Unknown	FTEA, FZ, POWO	0.25	NA	life_form	5410.55	NA	East African Highlands, Southern African Ranges	Not endemic
Girardinia diversifolia	Girardinia	Urticaceae	animal	Inferred from morphology	annual or subshrub	herb or shrub	Erect, annual or short-lived perennial, monocarpic herb.. Upland rain-forest, especially in clearings, natural glades and along edges, also in dry montane forest and in shady places in cultivations and in moist rocky places, caves and at base of rocky outcrops; 1100Ã¢â‚¬â€œ2500 m.. Erect annual or short-lived perennial herbs to 1.5(2) m. tall, monoecious or dioecious by abortion.. annual or subsh…	FTEA, FTEA, FZ, POWO	0.65	0.494975	life_form	12518	NA	Central African Highlands, East African Highlands, Madagascar, Southern African Ranges, West Africa Mountains	Not endemic
Gladiolus longicollis	Gladiolus	Iridaceae	wind.special	Julve, 2013	tuberous geophyte	herb	tuberous geophyte	POWO	8	NA	life_form	169.08	NA	Southern African Ranges	Endemic
Gouania longispicata	Gouania	Rhamnaceae	wind.special	Medan 1989	climbing shrub	shrub	Climbing shrub or liane; branchlets with coiled tendrils; tendrils rusty-pubescent when young, glabrescent later.. Climbing or sprawling shrubs or lianes several m. long.. Forests, particularly at margins and in disturbed places, riverine thickets and wooded grassland; 300Ã¢â‚¬â€œ2400 m.. A scandent shrub or liane. climbing shrub or liana	FZ, FTEA, FTEA, FWTA, POWO	1	NA	life_form	3256.27	NA	Central African Highlands, East African Highlands, Southern African Ranges	Not endemic
Grona barbata	Grona	Fabaceae	animal	Ho et al. 2021	subshrub or shrub	shrub	Herb, Shrub, Climbing.. Habitat according IUCN Habitats Classification: forest and woodland, savanna, shrubland, native grassland, artificial - terrestrial.. Hierba, arbusto, trepadora. Perennial, Not climbing, Herb. subshrub or shrub	UPFC, UPFC, CPLC, ILDIS, POWO	3.07143	2.04997	life_form	2193.56	NA	Central African Highlands, East African Highlands, Madagascar, Southern African Ranges	Not endemic
Gunnera perpensa	Gunnera	Gunneraceae	animal	Julve, 2013	perennial	herb	Rhizomatous herb, up to 1 m. tall; rhizome Ã‚Â± elongated, usually creeping, up to 3 cm. thick, yellow-fleshed.. Herb 15Ã¢â‚¬â€œ100 cm. tall.. Swamps, damp ground, thick grass by streamsides, etc.; 1560Ã¢â‚¬â€œ3800(Ã¢â‚¬â€œ4000) m.. perennial	FZ, FTEA, FTEA, POWO	3.53846	2.56955	life_form	790.926	LC	East African Highlands, Madagascar, Southern African Ranges	Not endemic
Gutenbergia cordifolia	Gutenbergia	Asteraceae	wind.none	Inferred from morphology	subshrub	shrub	A laxly spreading subshrub to c. 2.5 m. high, woody at the base.. Annual or short-lived perennial herb 30-200 cm tall; stems erect, branching, appressed-pubescent.. Unknown	FZ, FTEA, POWO	3.725	2.21876	life_form	45.1617	NA	East African Highlands, Southern African Ranges	Not endemic
Gymnanthemum myrianthum	Gymnanthemum	Asteraceae	wind.special	Inferred from morphology	shrub	shrub	A shrub about 12 ft. high. A shrub or small soft-wooded tree 10-20 ft. high. Shrub or small tree, sometimes a woody herb, 1.5-6 m tall; stems few to many, branches lax, at first densely crispate-tomentose with simple or incipiently asymmetrically T-shaped hairs, granulose-glandular, later developing projecting lenticels and grey bark.. Evergreen forest clearings and margins, riverine forest, tall…	FWTA, FWTA, FTEA, FTEA, FZ, FWTA, POWO	4.01705	2.66349	life_form	810.614	NA	Central African Highlands, East African Highlands, Southern African Ranges	Not endemic
Gymnosporia harveyana	Gymnosporia	Celastraceae	animal	Albert-Daviaud et al. 2018	shrub or tree	shrub or tree	shrub or tree	POWO	6.82759	8.99333	life_form	5817.66	LC	East African Highlands, Southern African Ranges	Not endemic
Gymnosporia linearis	Gymnosporia	Celastraceae	animal	Albert-Daviaud et al. 2018	shrub or tree	shrub or tree	shrub or tree	POWO	6.82759	8.99333	life_form	5817.66	LC	Madagascar, Southern African Ranges	Not endemic
Habenaria malacophylla	Habenaria	Orchidaceae	wind.special	Hintze et al., 2013	tuberous geophyte	herb	A slender terrestrial herb, 1-31/2 ft. high, leafy in the middle of the stem. Terrestrial herb 30Ã¢â‚¬â€œ90 cm high with ovoid, Ã‚Â± woolly tubers c. 2 cm long.. tuberous geophyte	FWTA, FZ, POWO	8	NA	life_form	169.08	NA	Central African Highlands, East African Highlands, Southern African Ranges	Not endemic
Halleria lucida	Halleria	Stilbaceae	animal	Albert-Daviaud et al. 2018	shrub or tree	shrub or tree	Shrub or small tree, 2Ã¢â‚¬â€œ5 m, rarely up to 10 m, well-branched with drooping habit, bark grey. Small tree or erect to straggling shrub up to 12 m. tall; branches sub-quadrangular.. Erect, compact, shrub or small, slender tree to 6 m. tall; branches sub-quadrangular.. shrub or tree	FTEA, FZ, FZ, POWO	6.82759	8.99333	life_form	5817.66	LC	East African Highlands, Southern African Ranges	Not endemic
Harpochloa falx	Harpochloa	Poaceae	wind.special	Inferred from morphology	perennial	herb	perennial	POWO	3.53846	2.56955	life_form	382.267	NA	Southern African Ranges	Endemic
Haumaniastrum villosum	Haumaniastrum	Lamiaceae	animal	Hintze et al., 2013	annual or subshrub	herb or shrub	Annual or short-lived perennial herb 0.1Ã¢â‚¬â€œ1.6 m tall, not reported to be aromatic. A slender erect, branched, pilose herb, up to about 2 ft. high. annual or subshrub	FTEA, FWTA, POWO	0.65	0.494975	life_form	12518	NA	East African Highlands, Southern African Ranges	Not endemic
Hebenstretia angolensis	Hebenstretia	Scrophulariaceae	ballistic	Inferred from morphology	subshrub	shrub	Perennial herb, 30Ã¢â‚¬â€œ60(150) cm. tall.. Perennial herb to 50 cm.. subshrub	FZ, FTEA, POWO	3.725	2.21876	life_form	135.51	NA	East African Highlands, Southern African Ranges	Not endemic
Hebenstretia dura	Hebenstretia	Scrophulariaceae	ballistic	Inferred from morphology	subshrub or shrub	shrub	subshrub or shrub	POWO	3.07143	2.04997	life_form	164.345	NA	Southern African Ranges	Endemic
Heinsenia diervilleoides	Heinsenia	Rubiaceae	animal	Inferred from morphology	shrub or tree	shrub or tree	Shrub or small understorey tree 3Ã¢â‚¬â€œ12(15) m tall with a rather bushy crown and striate pale grey-brown bark; stems pale, glabrous or the young parts slightly pubescent, the bark Ã‚Â± fissuring longitudinally but not peeling off.. Shrub or small understorey tree 3Ã¢â‚¬â€œ12(Ã¢â‚¬â€œ15) m. tall, with rather bushy crown and striate pale grey-brown bark; stems pale, glabrous or the young parts …	FZ, FTEA, POWO	6.82759	8.99333	life_form	5817.66	NA	East African Highlands, Southern African Ranges	Not endemic
Helichrysum adenocarpum	Helichrysum	Asteraceae	wind.special	Heleno et al., 2023	annual or perennial herb	herb	Unknown	POWO	0.25	NA	life_form	5410.55	NA	Southern African Ranges	Endemic
Helichrysum appendiculatum	Helichrysum	Asteraceae	wind.special	Heleno et al., 2023	annual or perennial herb	herb	Unknown	POWO	0.25	NA	life_form	5410.55	NA	Southern African Ranges	Endemic
Helichrysum aureum	Helichrysum	Asteraceae	wind.special	Heleno et al., 2023	annual or perennial herb	herb	Perennial herb, with a woody rootstock; rosette of radical leaves, and flowering stems 0.1Ã¢â‚¬â€œ0.6 m high, with distant and small leaves; stems simple or distally branched, glandular-setose, occasionally white-woolly.. Unknown	FTEA, POWO	0.25	NA	life_form	5410.55	NA	Southern African Ranges	Endemic
Helichrysum cephaloideum	Helichrysum	Asteraceae	wind.special	Heleno et al., 2023	annual or perennial herb	herb	Unknown	POWO	0.25	NA	life_form	5410.55	NA	Southern African Ranges	Endemic
Helichrysum cymosum	Helichrysum	Asteraceae	wind.special	Heleno et al., 2023	annual or perennial herb	herb	Unknown	POWO	0.25	NA	life_form	5410.55	NA	Southern African Ranges	Endemic
Helichrysum globosum	Helichrysum	Asteraceae	wind.special	Heleno et al., 2023	perennial	herb	Perennial herb, 0.2Ã¢â‚¬â€œ0.9(Ã¢â‚¬â€œ1.2) m high; stems simple, erect, from a vertical woody rootstock, the young stems short pale-tomentose. A whitish-tomentose perennial herb a few inches to 1 ft. or more high. Unknown	FSOM, FWTA, POWO	3.53846	2.56955	life_form	382.267	NA	Central African Highlands, East African Highlands	Not endemic
Helichrysum kirkii	Helichrysum	Asteraceae	wind.special	Heleno et al., 2023	perennial	herb	Perennial herb 0.3Ã¢â‚¬â€œ1.2 m high; one to several erect stems from a vertical woody rhizome, simple or sparsely branched, pubescent to tomentose, densely leafy.. Unknown	FTEA, POWO	3.53846	2.56955	life_form	382.267	NA	East African Highlands, Southern African Ranges	Not endemic
Helichrysum odoratissimum	Helichrysum	Asteraceae	wind.special	Heleno et al., 2023	perennial	herb	Perennial herb or woody herb, 0.3Ã¢â‚¬â€œ1 m high, sometimes scrambling to 2 m, erect or sprawling, much branched; stems often decumbent and rooting at the base, glandular, thinly white- or grey-lanate, often winged with thin or broad wings.. Montane grassland or bushland (with <i>Protea</i>, <i>Anthospermum</i>, <i>Artemisia</i> etc.), giant heath zone, forest margins; often on volcanic soils; (…	FTEA, FTEA, FWTA, POWO	3.53846	2.56955	life_form	382.267	NA	Central African Highlands, East African Highlands, Southern African Ranges	Not endemic
Helichrysum spiralepis	Helichrysum	Asteraceae	wind.special	Heleno et al., 2023	annual or perennial herb	herb	Unknown	POWO	0.25	NA	life_form	5410.55	NA	Southern African Ranges	Endemic
Helichrysum splendidum	Helichrysum	Asteraceae	wind.special	Heleno et al., 2023	annual or subshrub	herb or shrub	Woody herb or shrublet 0.1Ã¢â‚¬â€œ1.4 m high; branches Ã‚Â± virgate, closely leafy, thinly grey-woolly but glabrescent when older; branches with marcescent leaves or leaf scars on the older parts.. Heath zone, moorlands, among rocks and in crevices at high altitudes where it may be locally common; below 3000 m less common, in short grassland; (2000Ã¢â‚¬â€œ)2700Ã¢â‚¬â€œ4800 m. Unknown	FTEA, FTEA, POWO	0.65	0.494975	life_form	6050.14	NA	East African Highlands, Southern African Ranges	Not endemic
Helichrysum stenopterum	Helichrysum	Asteraceae	wind.special	Heleno et al., 2023	perennial	herb	Perennial herb becoming woody at the base, 0.3Ã¢â‚¬â€œ1 m high, with scandent or straggling branches to 2 m; many-stemmed, the stems grey-lanate but glabrescent, glandular, strongly aromatic (of pig manure?), with continuous wings 1Ã¢â‚¬â€œ2 mm wide.. Montane grassland, often in rocky sites, also a weed in cultivation, forest margins, in montane bushland, bamboo and heath zones; 600Ã¢â‚¬â€œ2800 m…	FTEA, FTEA, POWO	3.53846	2.56955	life_form	382.267	NA	East African Highlands, Southern African Ranges	Not endemic
Helichrysum subglomeratum	Helichrysum	Asteraceae	wind.special	Heleno et al., 2023	annual or perennial herb	herb	Unknown	POWO	0.25	NA	life_form	5410.55	NA	Southern African Ranges	Endemic
Helinus mystacinus	Helinus	Rhamnaceae	ballistic	Medan 1989	climbing shrub	shrub	Climber to 10 m or more long; branchlets Ã‚Â± densely pubescent. Woody climbers to 10 m. or more.. A wide variety of situations, probably commonest in wooded grassland, forest margins and secondary bushland generally, growing over bushes; 100Ã¢â‚¬â€œ2300 m.. Climbing shrub; branchlets pubescent, provided with pubescent coiled tendrils.. climbing shrub or liana	FSOM, FTEA, FTEA, FZ, POWO	1	NA	life_form	504.774	NA	East African Highlands, Southern African Ranges	Not endemic
Heliophila suavissima	Heliophila	Brassicaceae	animal	Hintze et al., 2013	subshrub or shrub	shrub	subshrub or shrub	POWO	3.07143	2.04997	life_form	2193.56	NA	Southern African Ranges	Endemic
Hemionitis farinosa	Hemionitis	Pteridaceae	wind.special	Dassler & Farrar 2001	terrestrial or epiphytic fern	fern	Herb.. Unknown	UPFC, POWO	0.25	NA	life_form	210	NA	Central African Highlands, East African Highlands	Not endemic
Hemionitis viridis	Hemionitis	Pteridaceae	wind.special	Dassler & Farrar 2001	terrestrial or epiphytic fern	fern	rhizomatous geophyte or lithophyte	POWO	4	NA	life_form	210	NA	East African Highlands, Southern African Ranges	Not endemic
Hermannia depressa	Hermannia	Malvaceae	ballistic	Gwynne-Evans 2015	perennial	herb	Habit and general appearance similar to H. quartiniana but leaf-lamina up to 4 Ãƒâ€” 2Ã‚Â·5 cm., ovate to ovate-oblong, margin irregularly crenate, rounded to subcordate, subglabrous and often purplish or bronzy above.. Habit and general appearance similar to H. quartiniana but leaf-lamina up to 4 Ãƒâ€” 2Ã‚Â·5 cm., ovate to ovate-oblong, margin irregularly crenate, rounded to subcordate, subglabr…	FZ, FZ, POWO	3.53846	2.56955	life_form	59.2574	NA	Southern African Ranges	Endemic
Hibiscus aethiopicus	Hibiscus	Malvaceae	ballistic	Heleno et al., 2023	perennial	herb	Type: South Africa, Cape of Good Hope, Ã¢â‚¬Å“Habitat ad Cap. b. spei.Ã¢â‚¬Â, not designated. Suffrutex from a woody rootstock 6Ã¢â‚¬â€œ60 cm tall.. perennial	FTEA, FTEA, POWO	3.53846	2.56955	life_form	59.2574	NA	Southern African Ranges	Endemic
Hibiscus fuscus	Hibiscus	Malvaceae	ballistic	Heleno et al., 2023	subshrub or shrub	shrub	Herb 1Ã¢â‚¬â€œ4 m tall.. Shrub up to 3 m. tall or shrublet; stems densely fuscous-stellate-hispid and often with an underlying tomentum of shorter stellate hairs.. subshrub or shrub	FTEA, FZ, POWO	3.07143	2.04997	life_form	164.345	NA	East African Highlands, Southern African Ranges	Not endemic
Hibiscus ludwigii	Hibiscus	Malvaceae	ballistic	Heleno et al., 2023	subshrub or shrub	shrub	Shrub or robust herb 1Ã¢â‚¬â€œ3.2 m high.. Shrub or perennial herb up to 2Ã¢â‚¬â€œ3 m. tall; stems sparsely to very densely setose.. subshrub or shrub	FTEA, FZ, POWO	3.07143	2.04997	life_form	164.345	NA	East African Highlands	Endemic
Hilliardiella aristata	Hilliardiella	Asteraceae	wind.special	Inferred from morphology	perennial	herb	An erect Ã‚Â± tufted perennial herb, to c. 120 cm. tall from a woody rootstock; indumentum silvery-grey-silky, hairs closely appressed T-shaped.. Unknown	FZ, POWO	3.53846	2.56955	life_form	382.267	NA	Southern African Ranges	Endemic
Hydrocotyle mannii	Hydrocotyle	Araliaceae	water	Heleno et al., 2023	perennial or subshrub	herb or shrub	A more or less pilose creeping herb. Slender trailing perennial, rooting at the lower nodes with the flowering tips frequently ascending and Ã‚Â± erect, rising to as much as Ã‚Â± 30 cm. or the height of surrounding herbs or grass, rootlets sparse to dense, lower internodes 0.6Ã¢â‚¬â€œ8 cm., stem slender, greenish to red or brownish, striate.. Delicate creeping perennial herb, rooting at the nodes…	FWTA, FTEA, FZ, POWO	1.5	0.707107	life_form	NA	LC	Central African Highlands, East African Highlands, Madagascar	Not endemic
Hylodesmum repandum	Hylodesmum	Fabaceae	animal	Hyde et al. 2023	perennial or subshrub	herb or shrub	Perennial, Not climbing, Herb/Shrub. perennial or subshrub	ILDIS, POWO	1.5	0.707107	life_form	5424.46	NA	Central African Highlands, East African Highlands, Madagascar, Southern African Ranges, West Africa Mountains	Not endemic
Hymenodictyon floribundum	Hymenodictyon	Rubiaceae	animal	Hintze et al., 2013	shrub or tree	shrub or tree	Shrub or small tree (1.5)4Ã¢â‚¬â€œ9 m tall with grey-black usually rough flaking reticulate bark; branchlets glabrous or pubescent.. A shrub or tree, to 25 ft. high. Shrub or small tree (1.5Ã¢â‚¬â€œ)4Ã¢â‚¬â€œ9 m. tall, with grey-black usually rough flaking reticulate bark; branchlets glabrous or pubescent.. Rocky hills and pavements in bushland, <i>Brachystegia</i> woodland and wooded grassland; …	FZ, FWTA, FTEA, FTEA, POWO	6.82759	8.99333	life_form	5817.66	LC	Central African Highlands, East African Highlands, Southern African Ranges, West Africa Mountains	Not endemic
Hymenophyllum capense	Hymenophyllum	Hymenophyllaceae	wind.special	Dassler & Farrar 2001	terrestrial or epiphytic fern	fern	Low epiphyte.. epiphyte	FTEA, POWO	0.25	NA	life_form	210	NA	East African Highlands, Madagascar, Southern African Ranges	Not endemic
Hymenophyllum kuhnii	Hymenophyllum	Hymenophyllaceae	wind.special	Dassler & Farrar 2001	terrestrial or epiphytic fern	fern	Epiphyte or lithophyte.. epiphyte	FTEA, POWO	0.25	NA	life_form	210	NA	Central African Highlands, East African Highlands, Southern African Ranges, West Africa Mountains	Not endemic
Hyobanche sanguinea	Hyobanche	Orobanchaceae	wind.none	Minkin & Eshbaugh 1989	annual	herb	holoparasitic annual	POWO	0.625	0.53033	life_form	111.809	NA	Southern African Ranges	Endemic
Hyparrhenia anamesa	Hyparrhenia	Poaceae	wind.special	Heleno et al., 2023	perennial	herb	Perennial; caespitose. Butt sheaths glabrous, or sparsely hairy. Culms erect; 60-120 cm long. Leaves cauline. Ligule an eciliate membrane; 2 mm long. Leaf-blades 10-40 cm long; 2-4 mm wide; glaucous.. Densely caespitose perennial, the basal sheaths glabrous or sometimes loosely hirsute; culms 60Ã¢â‚¬â€œ120 cm. high.. Dry slopes and open grassy plains, often with <i>Themeda triandra</i>; 100Ã¢â‚¬â…	GB, FTEA, FTEA, FZ, POWO	3.53846	2.56955	life_form	382.267	NA	East African Highlands, Southern African Ranges	Not endemic
Hyparrhenia cymbaria	Hyparrhenia	Poaceae	wind.special	Heleno et al., 2023	perennial	herb	Robust caespitose perennial arising from a slender rhizome clad in small cataphylls; culms up to 400 cm high, initially slender and rambling, but subsequently erect and stout (up to 8 mm in diameter) and supported by stilt roots.. Robust perennial. Perennial; caespitose. Rhizomes elongated; scaly. Butt sheaths glabrous, or pubescent. Culms erect, or decumbent; robust; 200-400 cm long; 4-8 mm diam…	FZ, FWTA, GB, FTEA, FTEA, POWO	3.53846	2.56955	life_form	382.267	NA	Central African Highlands, East African Highlands, Madagascar, Southern African Ranges	Not endemic
Hyparrhenia newtonii	Hyparrhenia	Poaceae	wind.special	Heleno et al., 2023	perennial	herb	Tufted perennial, the basal sheaths tomentose or glabrous below; culms 60Ã¢â‚¬â€œ120 cm. high.. Densely tufted, 60Ã¢â‚¬â€œ120 cm. high. Perennial; caespitose. Butt sheaths glabrous, or woolly. Culms erect; 60-120 cm long. Leaves cauline. Leaf-sheaths glabrous on surface, or woolly. Ligule an eciliate membrane; 1 mm long. Leaf-blades 15-30 cm long; 1.5-3 mm wide; stiff; light green, or glaucous. L…	FTEA, FWTA, GB, FZ, POWO	3.53846	2.56955	life_form	382.267	NA	Central African Highlands, East African Highlands, Madagascar, Southern African Ranges	Not endemic
Hypericum aethiopicum	Hypericum	Hypericaceae	animal	Heleno et al., 2023	perennial or subshrub	herb or shrub	Perennial herb.. perennial or subshrub	FZ, POWO	1.5	0.707107	life_form	5424.46	NA	Southern African Ranges	Endemic
Hypericum lalandii	Hypericum	Hypericaceae	animal	Heleno et al., 2023	perennial	herb	Herb of moist grassland. Perennial herb (? rarely annual).. Glabrous perennial herb.Glabrous perennial herb.. Marshes and wet places in upland grassland, 1080Ã¢â‚¬â€œ2250 m.. perennial	FWTA, FZ, FTEA, FTEA, POWO	3.53846	2.56955	life_form	790.926	NA	East African Highlands, Madagascar, Southern African Ranges	Not endemic
Hypericum peplidifolium	Hypericum	Hypericaceae	animal	Heleno et al., 2023	perennial or subshrub	herb or shrub	Perennial herb.. Herb of mountain grasslands, often in moist places. Glabrous perennial herb, sometimes with new plants arising from adventitious buds on the horizontal roots.Glabrous perennial herb, sometimes with new plants arising from adventitious buds on the horizontal roots.. Marshy places, swamps, stream and roadside banks, pastures, temporary leys and abandoned cultivations in upland and …	FZ, FWTA, FTEA, FTEA, POWO	1.5	0.707107	life_form	5424.46	NA	Central African Highlands, East African Highlands, Southern African Ranges	Not endemic
Hypoestes triflora	Hypoestes	Acanthaceae	ballistic	McDade et al. 2018	annual or perennial herb	herb	Creeping, scrambling or more rarely erect herb, annual or usually perennial, 10Ã¢â‚¬â€œ300 cm tall, often rooting at lower nodes; stems pubescent to pilose when young, sometimes also glandular-pubescent, Ã‚Â± soon-glabrescent except for long hairs along nodal line.. Straggling herb 2-3 ft. high, laxly branched, sometimes with viscid hairs. scrambling annual or perennial	FZ, FWTA, POWO	0.25	NA	life_form	838.72	NA	Central African Highlands, East African Highlands, Southern African Ranges, West Africa Mountains	Not endemic
Hypolepis sparsisora	Hypolepis	Dennstaedtiaceae	wind.special	Dassler & Farrar 2001	terrestrial or epiphytic fern	fern	Unknown	POWO	0.25	NA	life_form	210	NA	Central African Highlands, East African Highlands, Madagascar, Southern African Ranges	Not endemic
Ilex mitis	Ilex	Aquifoliaceae	animal	Heleno et al., 2023	shrub or tree	shrub or tree	A tree, to 40 ft. high. Evergreen shrub, or more usually a tree, 4Ã¢â‚¬â€œ24(Ã¢â‚¬â€œ40) m. tall and up to 0Ã¢â‚¬â€œ3(Ã¢â‚¬â€œ1) m. in diameter at the base of the trunk; bark grey, fairly smooth; young branchlets often puberulous.. Tree up to 20Ã¢â‚¬â€œ30 m. high or shrub, sometimes straggling, with dark shining green foliage; bark light grey-brown with prominent whitish lenticels; dioecious.. sh…	FWTA, FTEA, FZ, POWO	5	NA	genus	7944.11	LC	Central African Highlands, East African Highlands, Madagascar, Southern African Ranges, West Africa Mountains	Not endemic
Impatiens hochstetteri	Impatiens	Balsaminaceae	ballistic	Heleno et al., 2023	annual or subshrub	herb or shrub	Erect to procumbent annual or perennial; stems 20Ã¢â‚¬â€œ50(Ã¢â‚¬â€œ75) cm. long, often rooting at the lower nodes, glabrous.. annual or subshrub	FTEA, POWO	0.65	0.494975	life_form	937.867	NA	Central African Highlands, East African Highlands, Southern African Ranges, West Africa Mountains	Not endemic
Impatiens mackeyana	Impatiens	Balsaminaceae	ballistic	Heleno et al., 2023	perennial	herb	Unknown	POWO	3.53846	2.56955	life_form	59.2574	NA	Central African Highlands	Endemic
Indigofera atriceps	Indigofera	Fabaceae	ballistic	Brown et al. 2003	annual	herb	Coarse branching usually erect herb up to 2 m. tall, everywhere strigose, some or many of the biramous hairs being brown or black, except on the leaflets; glandular multicellular hairs always present on the pods and usually on the stems, inflorescence and leaf-rhachis.. Annual, Not climbing, Herb. annual	FTEA, ILDIS, POWO	0.625	0.53033	life_form	335.488	NA	Central African Highlands, East African Highlands, Southern African Ranges, West Africa Mountains	Not endemic
Indigofera hedyantha	Indigofera	Fabaceae	ballistic	Brown et al. 2003	perennial	herb	Stiffly erect rather woody herb, up to 150 cm. tall from a taproot; branches rather densely covered with short (Ã‚Â± 0.3 mm.) appressed white, brown or black hairs.. Upland grassland; 1400Ã¢â‚¬â€œ2600 m.; rainfall 800Ã¢â‚¬â€œ1200 mm.. Perennial, Not climbing, Herb/Shrub. perennial	FTEA, FTEA, ILDIS, POWO	3.53846	2.56955	life_form	59.2574	NA	East African Highlands, Southern African Ranges	Not endemic
Ipomoea tenuirostris	Ipomoea	Convolvulaceae	water	Heleno et al., 2023	climbing perennial	herb	Climbing in grass. Perennial herb; stems twining or prostrate, up to 1 m or more long, pubescent. Perennial; stems slender, twining or prostrate, up to 3 m., pilose; sometimes flowering when stem very short.. Perennial herb.. climbing perennial	FWTA, FSOM, FTEA, FZ, POWO	7	NA	genus	NA	NA	Central African Highlands, East African Highlands, Southern African Ranges, West Africa Mountains	Not endemic
Ipomoea wightii	Ipomoea	Convolvulaceae	water	Heleno et al., 2023	climbing perennial	herb	A very variable perennial; stems twining or prostrate, up to 4 m. long, covered with Ã‚Â± spreading yellowish hairs.. climbing perennial	FTEA, POWO	7	NA	genus	NA	LC	East African Highlands, Southern African Ranges	Not endemic
Ischaemum polystachyum	Ischaemum	Poaceae	animal	Inferred from morphology	perennial or rhizomatous geophyte	herb	Perennial. Rhizomes elongated. Culms decumbent, or prostrate; 30-150 cm long; without nodal roots, or rooting from lower nodes. Culm-nodes pubescent. Ligule an eciliate membrane; 2.5 mm long. Leaf-blades 5-25 cm long; 3-20 mm wide. Leaf-blade surface glabrous, or pubescent.. Rambling or prostrate rhizomatous perennial; culms up to 150 cm high; leaf laminas 5Ã¢â‚¬â€œ25 cm Ãƒâ€” 3Ã¢â‚¬â€œ20 mm, gla…	GB, FZ, FTEA, FTEA, FWTA, POWO	1	NA	life_form	2798.66	LC	East African Highlands, Southern African Ranges, West Africa Mountains	Not endemic
Isolepis costata	Isolepis	Cyperaceae	ballistic	Julve, 2013	annual or perennial herb	herb	Tufted perennial; rhizomes delicate, linking tufts. Tufted annual or short-lived perennial.. annual or perennial	FZC, FTEA, POWO	0.25	NA	life_form	838.72	LC	East African Highlands, Southern African Ranges	Not endemic
Jasminum abyssinicum	Jasminum	Oleaceae	animal	Albert-Daviaud et al. 2018	climber	shrub	climber	POWO	3	NA	life_form	2245.79	NA	East African Highlands, Southern African Ranges	Not endemic
Juncus dregeanus	Juncus	Juncaceae	water	Heleno et al., 2023	perennial	herb	Perennial, densely tufted herb to 45 cm. high.. perennial	FTEA, POWO	3.53846	2.56955	life_form	NA	LC	Central African Highlands, East African Highlands, Southern African Ranges	Not endemic
Juncus lomatophyllus	Juncus	Juncaceae	water	Heleno et al., 2023	perennial or rhizomatous geophyte	herb	perennial or rhizomatous geophyte	POWO	1	NA	life_form	NA	LC	Southern African Ranges	Endemic
Justicia anagalloides	Justicia	Acanthaceae	ballistic	McDade et al. 2018	perennial or subshrub	herb or shrub	Perennial herb with several unbranched or branched erect, decumbent or creeping (then sometimes rooting) stems from a vertical or horizontal woody rootstock; stems to 45 cm long, bifariously puberulous with retrorse hairs when young or uniformly pubescent to tomentose, sometimes also with longer (to 2 mm) broad curly glossy many-celled hairs with white walls.. Perennial herb with creeping or asce…	FZ, FSOM, POWO	1.5	0.707107	life_form	406.409	NA	East African Highlands, Southern African Ranges	Not endemic
Justicia diclipteroides	Justicia	Acanthaceae	ballistic	McDade et al. 2018	perennial or subshrub	herb or shrub	perennial or subshrub	POWO	1.5	0.707107	life_form	406.409	NA	East African Highlands	Endemic
Kalanchoe crenata	Kalanchoe	Crassulaceae	ballistic	Inferred from morphology	subshrub	shrub	Habitat according IUCN Habitats Classification: artificial - terrestrial.. succulent subshrub or epiphyte	UPFC, POWO	3.725	2.21876	life_form	135.51	NA	Central African Highlands, East African Highlands, Southern African Ranges	Not endemic
Keetia gueinzii	Keetia	Rubiaceae	animal	Hintze et al., 2013	climbing shrub	shrub	Scandent shrub or liane, 3Ã¢â‚¬â€œ25 m. tall; young branches sparsely to densely covered with crisped or spreading golden to rust-coloured hairs.. Forest and woodland, often on swampy ground; 90Ã¢â‚¬â€œ2450 m.. Scandent shrub or liana, 3Ã¢â‚¬â€œ25 m tall; young branches sparsely to densely covered with crisped or spreading golden to rust-coloured hairs.. Climbing shrub. A shrub. climbing shrub or…	FTEA, FTEA, FZ, FWTA, FWTA, POWO	1	NA	life_form	6737.37	LC	East African Highlands, Southern African Ranges	Not endemic
Kiggelaria africana	Kiggelaria	Achariaceae	animal	Inferred from morphology	shrub or tree	shrub or tree	Shrub or tree, up to 13 m. tall; bark pale to dark grey, smooth; branchlets Ã‚Â± densely stellately tomentellous.. In and at margins of upland rain-forest and mist forest; 1370Ã¢â‚¬â€œ2550 m.. Bush or tree up to 13 m. tall, probably evergreen; bark pale grey, smooth; young branches yellowish-brown, stellately tomentellous, the youngest parts often with tufted ferruginous hairs also.. shrub or tree	FTEA, FTEA, FZ, POWO	6.82759	8.99333	life_form	5817.66	LC	East African Highlands, Southern African Ranges	Not endemic
Koeleria capensis	Koeleria	Poaceae	animal	Julve, 2013	perennial	herb	Perennial; caespitose. Butt sheaths papery; not bulbous, or thickened and forming a bulb; persistent and investing base of culm; with fibrous dead sheaths. Culms erect; 20-80 cm long. Leaves mostly basal. Ligule an eciliate membrane; 1-2 mm long. Leaf-blades convolute; 5-30 cm long; 0.5-2 mm wide; stiff. Leaf-blade surface glabrous, or pubescent.. Tufted perennial, 23Ã¢â‚¬â€œ45 cm. high.. Densely…	GB, FWTA, FTEA, FTEA, FZ, POWO	3.53846	2.56955	life_form	790.926	NA	Central African Highlands, East African Highlands, Southern African Ranges	Not endemic
Kosteletzkya adoensis	Kosteletzkya	Malvaceae	ballistic	Julve, 2013	subshrub or shrub	shrub	Perennial herb or subshrub, climbing, scrambling or procumbent, sometimes rooting at the nodes, 0.5Ã¢â‚¬â€œ3 m long, stems pubescent with spreading simple or fewarmed stellate hairs.. Prostrate or scrambling. Perennial herb or shrub up to 2 m. tall; stems sparsely pilose and with a longitudinal line of hairs changing its radial position at each node.. subshrub or shrub	FTEA, FWTA, FZ, POWO	3.07143	2.04997	life_form	164.345	NA	Central African Highlands, East African Highlands	Not endemic
Kotschya aeschynomenoides	Kotschya	Fabaceae	wind.none	Inferred from morphology	subshrub or shrub	shrub	Perennial, Not climbing, Shrub. Erect, rarely decumbent, aromatic shrub (0.15Ã¢â‚¬â€œ)0.5Ã¢â‚¬â€œ3 m. tall.. Upland grassland and evergreen bushland including <i>Hypericum, Philippia</i> bushland, <i>Oxytenanthera</i> thicket and <i>Protea, Pteridium</i> grassland, also <i>Brachystegia</i> woodland and upland forest; 1350Ã¢â‚¬â€œ2550 m.. Erect, rarely decumbent, aromatic shrub (0.15)0.5Ã¢â‚¬â€œ3 …	ILDIS, FTEA, FTEA, FZ, POWO	3.07143	2.04997	life_form	54.7717	NA	East African Highlands	Endemic
Kotschya strigosa	Kotschya	Fabaceae	wind.none	Inferred from morphology	shrub	shrub	Erect or sprawling subshrub 0.3Ã¢â‚¬â€œ2.4 m tall.. Perennial, Not climbing, Shrub. Erect or sprawling subshnib 0.3Ã¢â‚¬â€œ2.4 m. tall.. shrub	FZ, ILDIS, FTEA, POWO	4.01705	2.66349	life_form	41.8784	NA	Central African Highlands, East African Highlands, Madagascar, Southern African Ranges	Not endemic
Lablab purpureus	Lablab	Fabaceae	ballistic	Uma Shaanker et al. 1988	annual or perennial herb	herb	Herb.. Climbing or sometimes (outside the Flora Zambesiaca area or in cultivated plants) erect perennial (rarely annual) herb 1Ã¢â‚¬â€œ6 m long.. Climbing or (outside the Flora area) sometimes erect perennial (rarely annual) herb 1Ã¢â‚¬â€œ5 m. long.. Annual/Perennial, Climbing/Not climbing, Herb/Shrub. Hierba, trepadora. Herb, Climbing.. Habitat according IUCN Habitats Classification: forest and …	UPB, FZ, FTEA, ILDIS, CPLC, UPFC, UPFC, POWO	0.25	NA	life_form	838.72	NA	Central African Highlands, East African Highlands, Madagascar, Southern African Ranges	Not endemic
Landolphia buchananii	Landolphia	Apocynaceae	animal	Albert-Daviaud et al. 2018	scrambling subshrub or shrub	shrub	Liana 3Ã¢â‚¬â€œ40 m high, rarely sarmentose shrub 0.9Ã¢â‚¬â€œ7 m high with copious white latex; stems deeply fluted, to 22 cm in diameter, dark brown; branchlets glabrous or pilose.. Riverine or swamp forest; 450Ã¢â‚¬â€œ2400 m. Scandent shrub or liane attaining up to 40 m. with support from trees.. scrambling shrub or liana	FTEA, FTEA, FZ, POWO	1	NA	life_form	6737.37	NA	Central African Highlands, East African Highlands, Southern African Ranges	Not endemic
Lannea edulis	Lannea	Anacardiaceae	animal	Inferred from morphology	subshrub	shrub	A geophytic shrublet with purple-brown stems, normally up to 30 cm. high, occa-sionally up to 60 cm. high, arising from a large nodose, rugose, woody rootstock, at first densely covered with rusty tomentum of flexuous stellate hairs, later glabrescent.. Suffrutex with stems 3Ã¢â‚¬â€œ30 cm. high, at first ferruginous-stellate-tomentose, later glabrescent, arising from a large, nodose, rugose, wood…	FTEA, FZ, POWO	3.725	2.21876	life_form	1808.69	NA	East African Highlands, Southern African Ranges	Not endemic
Laportea alatipes	Laportea	Urticaceae	wind.special	Huang et al. 2019	annual or perennial herb	herb	A robust perennial herb, to 3 ft. high. Annual or short-lived perennial herbs to 1.5 m. tall, monoecious, with numerous stinging hairs on all aerial parts, but without glandular hairs; stems soft but somewhat woody at the base, erect or decumbent.. Robust annual or short-lived perennial herb, up to 1.5 m. high, monoecious.. In undergrowth of upland rain-forest, <i>Hagenia</i> forest and mountain …	FWTA, FZ, FTEA, FTEA, POWO	0.25	NA	life_form	5410.55	NA	Central African Highlands, East African Highlands, Southern African Ranges	Not endemic
Lasianthus kilimandscharicus	Lasianthus	Rubiaceae	animal	Hintze et al., 2013	shrub or tree	shrub or tree	Shrub or small tree 1.2Ã¢â‚¬â€œ7.5 m. tall, with smooth grey bark; fresh wood reported in Uganda to smell unpleasant; shoots glabrous or finely pubescent, drying black above but with pale yellowish bark, the nodes often with some persistent indumentum below the stipules but older stems quite glabrous.. Shrub or small tree 1.2Ã¢â‚¬â€œ7.5 m. tall, with smooth grey bark; fresh wood reported in Ugand…	FZ, FTEA, POWO	6.82759	8.99333	life_form	5817.66	LC	Central African Highlands, East African Highlands, Southern African Ranges	Not endemic
Ledebouria cooperi	Ledebouria	Asparagaceae	ballistic	Hankey & Sisulu 2011	bulbous geophyte	herb	bulbous geophyte	POWO	7.28571	6.55017	life_form	28.7796	NA	Southern African Ranges	Endemic
Ledebouria ovatifolia	Ledebouria	Asparagaceae	ballistic	Hankey & Sisulu 2011	bulbous geophyte	herb	bulbous geophyte	POWO	7.28571	6.55017	life_form	28.7796	NA	Southern African Ranges	Endemic
Lefebvrea grantii	Lefebvrea	Apiaceae	wind.special	Inferred from morphology	perennial	herb	Biennial (? sometimes perennial) herb, glabrous, 0.6Ã¢â‚¬â€œ2 m. tall, foliage smelling of Angelica or Levisticum, the root of celery, with a slender to subtuberous rootstock.. In grassland, along roadsides, riversides and on hill slopes, also in marshy thickets, open <i>Brachystegia</i> woodland, in current and abandoned cultivation, and sometimes on termitaria; often on heavily grazed areas, wh…	FTEA, FTEA, FWTA, FZ, POWO	3.53846	2.56955	life_form	382.267	NA	Central African Highlands, East African Highlands, Southern African Ranges	Not endemic
Leonotis leonurus	Leonotis	Lamiaceae	animal	Hintze et al., 2013	shrub	shrub	Arbusto. Shrub.. Shrub.. Habitat according IUCN Habitats Classification: forest and woodland, artificial - terrestrial.. shrub	CPLC, UPB, UPFC, UPFC, POWO	4.01705	2.66349	life_form	1677.19	NA	Southern African Ranges	Endemic
Leonotis ocymifolia	Leonotis	Lamiaceae	animal	Hintze et al., 2013	shrub	shrub	Woody, lanky shrub 0.6Ã¢â‚¬â€œ5 m high, sparsely branched from a woody swollen rootstock 20Ã¢â‚¬â€œ150 mm diameter, shoots up to 10 cm in diameter and appearing rounded in section at base. shrub	FTEA, POWO	4.01705	2.66349	life_form	1677.19	NA	East African Highlands, Southern African Ranges	Not endemic
Lepidotrichilia volkensii	Lepidotrichilia	Meliaceae	animal	Albert-Daviaud et al. 2018	tree	tree	tree	POWO	16.128	12.2777	life_form	2253.96	LC	East African Highlands, Southern African Ranges	Not endemic
Lepisorus schraderi	Lepisorus	Polypodiaceae	wind.special	Dassler & Farrar 2001	terrestrial or epiphytic fern	fern	rhizome lithophyte or epiphyte	POWO	0.25	NA	life_form	210	NA	East African Highlands, Madagascar, Southern African Ranges	Not endemic
Leptaspis zeylanica	Leptaspis	Poaceae	animal	Inferred from morphology	perennial	herb	Perennial. Rhizomes elongated. Culms geniculately ascending; 30-100 cm long; rooting from lower nodes. Culm-internodes solid. Ligule a ciliolate membrane; 0.25 mm long; pubescent on abaxial surface. Leaf-blade base with a false petiole. Leaf-blades inverted; oblong; 10-30 cm long; 25-60 mm wide. Leaf-blade venation slanting obliquely from midrib; with distinct cross veins. Leaf-blade apex abruptl…	GB, FZ, FWTA, FTEA, FTEA, POWO	3.53846	2.56955	life_form	790.926	NA	Central African Highlands, East African Highlands, Madagascar, Southern African Ranges, West Africa Mountains	Not endemic
Leptolaena pauciflora	Leptolaena	Sarcolaenaceae	animal	Birkinshaw et al. 2004	shrub or tree	shrub or tree	shrub or tree	POWO	6.82759	8.99333	life_form	5817.66	LC	Madagascar	Endemic
Leucas deflexa	Leucas	Lamiaceae	animal	Hintze et al., 2013	annual or subshrub	herb or shrub	A long straggling, aromatic herb. Annual or short-lived perennial herb or small shrub, 0.4Ã¢â‚¬â€œ2 m high, with branching, erect or straggling stems. annual or subshrub	FWTA, FTEA, POWO	0.65	0.494975	life_form	12518	NA	Central African Highlands, East African Highlands	Not endemic
Leucosidea sericea	Leucosidea	Rosaceae	animal	Hintze et al., 2013	shrub or tree	shrub or tree	Much-branched shrub c. 3 m. tall or small tree up to 5(?10) m., usually appearing shaggy shining white at a distance; young twigs densely leafy; branches flexuous, exfoliating, reddish-brown.. shrub or tree	FZ, POWO	6.82759	8.99333	life_form	5817.66	LC	Southern African Ranges	Endemic
Linum thunbergii	Linum	Linaceae	ballistic	Julve, 2013	perennial	herb	Erect or semiprocumbent herb up to 60 cm. high, perennial but may flower in first year.. Upland grassland, in marshes, among rocks and by streams; 1750Ã¢â‚¬â€œ2700 m.. Herb 15Ã¢â‚¬â€œ60 cm. high or sometimes higher, erect or suberect, perennial (or sometimes annual?), glabrous or very rarely with the lower leaves and parts of the stem sparsely pubescent.. perennial	FTEA, FTEA, FZ, POWO	3.53846	2.56955	life_form	59.2574	NA	Southern African Ranges	Endemic
Liparis bowkeri	Liparis	Orchidaceae	wind.special	Julve, 2013	bulbous geophyte	herb	A terrestrial or rarely epiphytic herb 12Ã¢â‚¬â€œ27(Ã¢â‚¬â€œ40) cm. high.. Forests and plantations in wet shaded places, and also on mossy rocks on open hillsides; 1350Ã¢â‚¬â€œ2700 m.. Terrestrial, lithophytic or epiphytic herb, 8Ã¢â‚¬â€œ40 cm tall.. pseudobulbous geophyte or epiphyte	FTEA, FTEA, FZ, POWO	7.28571	6.55017	life_form	185.656	NA	East African Highlands, Southern African Ranges	Not endemic
Lippia abyssinica	Lippia	Verbenaceae	animal	Atkins 2004	subshrub or shrub	shrub	subshrub or shrub	POWO	3.07143	2.04997	life_form	2193.56	NA	East African Highlands	Endemic
Lobelia giberroa	Lobelia	Campanulaceae	animal	Julve, 2013	tree	tree	Plant 2Ã¢â‚¬â€œ9 m. tall in flower, suckering from the base.. Plant 2Ã¢â‚¬â€œ9 m. tall in flower, suckering from the base.. Upland, often secondary, forest, forest edges, stream sides or swamp edges; 1200Ã¢â‚¬â€œ3000 m.. herbaceous tree	FZ, FTEA, FTEA, POWO	16.128	12.2777	life_form	2253.96	NA	East African Highlands	Endemic
Lobelia holstii	Lobelia	Campanulaceae	animal	Julve, 2013	perennial	herb	Perennial herb, 10Ã¢â‚¬â€œ50 cm. tall, Ã‚Â± erect from a decumbent base.. Upland grassland and moor, forest edges, rocky or disturbed places; 900Ã¢â‚¬â€œ3000 (Ã¢â‚¬â€œ3500) m.. perennial	FTEA, FTEA, POWO	3.53846	2.56955	life_form	790.926	NA	East African Highlands	Endemic
Lotus discolor	Lotus	Fabaceae	water	Heleno et al., 2023	perennial	herb	An ascending herb with wiry branches from a woody stock. Perennial herb with many herbaceous stems from a woody rootstock.. Perennial, Not climbing, Herb. Perennial, drying a yellowish-green, the stems erect or straggling from a woody rootstock, up to 70 cm. long, or occasionally more, and 2Ã‚Â·5 mm. wide; hairs throughout the plant appressed, yellowish, rarely over 0Ã‚Â·5 mm. long; internodes ra…	FWTA, FZ, ILDIS, FTEA, FTEA, POWO	3.53846	2.56955	life_form	NA	NA	Central African Highlands, East African Highlands, Southern African Ranges	Not endemic
Loxogramme abyssinica	Loxogramme	Polypodiaceae	wind.special	Dassler & Farrar 2001	terrestrial or epiphytic fern	fern	rhizome lithophyte or epiphyte	POWO	0.25	NA	life_form	210	NA	Central African Highlands, East African Highlands, Madagascar, Southern African Ranges	Not endemic
Lysimachia ruhmeriana	Lysimachia	Primulaceae	water	Heleno et al., 2023	perennial	herb	A branched herb to 4 ft. high. Robust perennial herb up to 1 m. tall.. Rootstock short and woody, with very numerous wiry roots.. Riversides, marshes, ditches and damp places generally; 960Ã¢â‚¬â€œ3450 m.. perennial	FWTA, FZ, FTEA, FTEA, POWO	3.53846	2.56955	life_form	NA	NA	Central African Highlands, East African Highlands, Madagascar, Southern African Ranges	Not endemic
Macaranga capensis	Macaranga	Euphorbiaceae	animal	Hintze et al., 2013	tree	tree	A small to medium tree 3.5Ã¢â‚¬â€œ20 m., or large tree up to 30 m., often with a spreading somewhat flattened crown.. Evergreen forest; (10Ã¢â‚¬â€œ)75Ã¢â‚¬â€œ3050 m.. A tree up to 25 m high; crown rounded, spreading; stem Ã‚Â± buttressed.. tree	FTEA, FTEA, FZ, POWO	16.128	12.2777	life_form	2253.96	LC	East African Highlands, Southern African Ranges	Not endemic
Maytenus acuminata	Maytenus	Celastraceae	animal	Albert-Daviaud et al. 2018	shrub or tree	shrub or tree	Shrub or tree (0.3Ã¢â‚¬â€œ)1Ã¢â‚¬â€œ20 m. high, erect or Ã‚Â± spreading, unarmed, glabrous, with latex threads in branches, leaves, flowers and fruits, very variable; branches Ã‚Â± markedly 4-lined when young, eventually terete and longitudinally striate.. Understorey and margin of upland or riverine forest; 1050Ã¢â‚¬â€œ3300 m.. Shrub or tree (0Ã‚Â·3)1Ã¢â‚¬â€œ15 m. high, unarmed, glabrous, with l…	FTEA, FTEA, FZ, FWTA, POWO	6.82759	8.99333	life_form	5817.66	LC	East African Highlands, Southern African Ranges	Not endemic
Maytenus peduncularis	Maytenus	Celastraceae	animal	Albert-Daviaud et al. 2018	shrub or tree	shrub or tree	shrub or tree	POWO	6.82759	8.99333	life_form	5817.66	LC	Southern African Ranges	Endemic
Megalastrum lanuginosum	Megalastrum	Polypodiaceae	wind.special	Dassler & Farrar 2001	terrestrial or epiphytic fern	fern	Terrestrial.. Unknown	FTEA, POWO	0.25	NA	life_form	210	LC	Central African Highlands, East African Highlands, Madagascar, Southern African Ranges	Not endemic
Melica racemosa	Melica	Poaceae	animal	Heleno et al., 2023	perennial	herb	Perennial; caespitose. Culms 30-60 cm long. Leaf-sheaths tubular for much of their length; with 1 of their length closed. Ligule an eciliate membrane. Leaf-blades erect; flat, or convolute; 4-30 cm long; 1.5-5 mm wide. Leaf-blade surface smooth, or scabrous.. perennial	GB, POWO	3.53846	2.56955	life_form	790.926	NA	Southern African Ranges	Endemic
Melinis minutiflora	Melinis	Poaceae	animal	Inferred from morphology	annual or perennial herb	herb	Hierba. Perennial up to 100 cm high, ascending; leaves sometimes smelling strongly of linseed oil. Herb.. Habitat according IUCN Habitats Classification: forest and woodland, shrubland, native grassland, artificial - terrestrial.. Perennial, erect or ascending from a prostrate base, the culms up to 2 m. long. Herb.. Perennial. Culms geniculately ascending; 60-100 cm long. Culm-nodes bearded. Leaf…	CPLC, FSOM, UPFC, UPFC, FWTA, UPB, GB, FZ, FTEA, FTEA, POWO	0.25	NA	life_form	11194.6	NA	Central African Highlands, East African Highlands, Madagascar, Southern African Ranges, West Africa Mountains	Not endemic
Merwilla plumbea	Merwilla	Asparagaceae	wind.none	Notten 2001	bulbous geophyte	herb	bulbous geophyte	POWO	7.28571	6.55017	life_form	9.59145	NA	Southern African Ranges	Endemic
Metalasia densa	Metalasia	Asteraceae	wind.none	Inferred from morphology	shrub	shrub	Unknown	POWO	4.01705	2.66349	life_form	41.8784	NA	Southern African Ranges	Endemic
Microglossa pyrifolia	Microglossa	Asteraceae	wind.special	Inferred from morphology	scrambling subshrub or shrub	shrub	Shrub or scandent shrub, sometimes described as a woody herb, 1Ã¢â‚¬â€œ3(Ã¢â‚¬â€œ6) m high, much branched; branches terete, pubescent, glandular.. Drier forest margins, abandoned cultivations, secondary bushland and grassland, wooded grassland, riverine; 50Ã¢â‚¬â€œ2650 m. An erect or straggling shrub up to 10 ft. or more high. scrambling shrub	FTEA, FTEA, FWTA, POWO	1	NA	life_form	3256.27	NA	Central African Highlands, East African Highlands, Madagascar, West Africa Mountains	Not endemic
Mimulopsis solmsii	Mimulopsis	Acanthaceae	ballistic	McDade et al. 2018	scrambling subshrub or shrub	shrub	A coarse herb or undershrub up to 12 ft. high, with 4-angled pithy stems. Erect or scrambling/scandent shrubby herb to 3(Ã¢â‚¬â€œ5) m tall, often forming large almost impenetrable thickets and covering large areas as a Ã¢â‚¬Å“monocultureÃ¢â‚¬Â; whole plant usually with an overpowering aromatic or foetid smell; young stems subglabrous to sericeous-puberulent with downwardly directed hairs (very r…	FWTA, FTEA, POWO	1	NA	life_form	504.774	NA	Central African Highlands, East African Highlands, Southern African Ranges, West Africa Mountains	Not endemic
Mimusops kummel	Mimusops	Sapotaceae	animal	Albert-Daviaud et al. 2018	tree	tree	Small to medium-sized tree, or shrub, height up to 25 m.. Widespread in riverine forest and riparian vegetation, often found as scattered small trees, also in upland dry evergreen forest (Nairobi area and Kenya highlands), in wooded grasslands and on rocky hills; 500Ã¢â‚¬â€œ2100 m.. Shrub or small to large tree; bark dark grey, fissured longitudinally or into square flakes, slash pink.. A rather …	FTEA, FTEA, FZ, FWTA, POWO	16.128	12.2777	life_form	2253.96	LC	East African Highlands	Endemic
Mitragyna rubrostipulata	Mitragyna	Rubiaceae	animal	Hintze et al., 2013	tree	tree	Tree (3Ã¢â‚¬â€œ)12Ã¢â‚¬â€œ18(Ã¢â‚¬â€œ24) m. tall with a much-branched crown; bark greyish brown, fairly smooth to rough, flaking off in Ã‚Â± quadrangular patches; phellogen yellow; slash yellow becoming pale pink; branchlets somewhat quadrangular, glabrous or hairy.. Swamp-forest, fringing forest by swamps and streams, wet upland forest; 900Ã¢â‚¬â€œ2190 m.. Tree (3)12Ã¢â‚¬â€œ18(24) m tall with a …	FTEA, FTEA, FZ, POWO	16.128	12.2777	life_form	2253.96	NA	East African Highlands	Endemic
Momordica foetida	Momordica	Cucurbitaceae	animal	Inferred from morphology	climber	herb	Perennial herb with woody rootstock.. Forest edges and clearings; margins of swamp and riverine forest and of secondary thickets, also a weed and colonizer of disturbed ground and of old cultivations; 0Ã¢â‚¬â€œ2350 m.. Stems prostrate or scandent to 7 m., almost glabrous to densely shortly crispate-pubescent, especially at nodes, flecked with darker green, becoming woody with pallid bark when old…	FTEA, FTEA, FZ, FWTA, POWO	3	NA	life_form	932.887	NA	Central African Highlands, East African Highlands, Southern African Ranges, West Africa Mountains	Not endemic
Monopsis decipiens	Monopsis	Campanulaceae	animal	Hintze et al., 2013	annual or perennial herb	herb	Annual or perennial erect or ascending herb.. annual or perennial	FZ, POWO	0.25	NA	life_form	11194.6	NA	Southern African Ranges	Endemic
Monopsis stellarioides	Monopsis	Campanulaceae	animal	Hintze et al., 2013	annual or perennial herb	herb	Annual or perennial decumbent herb, often stoloniferous.. Annual or perennial decumbent herb, often stoloniferous.. annual or perennial	FTEA, FZ, POWO	0.25	NA	life_form	11194.6	NA	Central African Highlands, East African Highlands, Southern African Ranges	Not endemic
Montinia caryophyllacea	Montinia	Montiniaceae	wind.special	Inferred from morphology	shrub	shrub	A twiggy shrub, 1Ã¢â‚¬â€œ2(?4) m. high, almost glabrous (except for the leaf-axils and the base of the midribs).. shrub	FZ, POWO	4.01705	2.66349	life_form	810.614	LC	Southern African Ranges	Endemic
Moraea elliotii	Moraea	Iridaceae	ballistic	Julve, 2013	tuberous geophyte	herb	Plants 12Ã¢â‚¬â€œ55 cm high.. tuberous geophyte	FZ, POWO	8	NA	life_form	26.21	NA	Southern African Ranges	Endemic
Moraea spathulata	Moraea	Iridaceae	ballistic	Julve, 2013	tuberous geophyte	herb	Plants large, 80Ã¢â‚¬â€œ120 cm high, usually in small clumps or occasionally solitary.. tuberous geophyte	FZ, POWO	8	NA	life_form	26.21	NA	Southern African Ranges	Endemic
Moraea stricta	Moraea	Iridaceae	ballistic	Julve, 2013	tuberous geophyte	herb	Plants usually 15-25 cm. high.. Usually in open, often stony, grassland and flowering among dry grasses at the end of the dry season; 1600-3000 m.; flowering mostly August to November. Plants usually 15Ã¢â‚¬â€œ25 cm high.. tuberous geophyte	FTEA, FTEA, FZ, POWO	8	NA	life_form	26.21	NA	East African Highlands, Southern African Ranges	Not endemic
Morella serrata	Morella	Myricaceae	animal	Woods et al. 2019	shrub or tree	shrub or tree	Much branched shrub or small tree, 1Ã¢â‚¬â€œ9 m tall, dioecious or less commonly monoecious with male flowers at the base of the otherwise female catkins; bark grey, fairly smooth to rough.Much branched shrub or small tree, 1Ã¢â‚¬â€œ9 m tall, dioecious or less commonly monoecious with male flowers at the base of the otherwise female catkins; bark grey, fairly smooth to rough. Much-branched shrub …	FZ, FTEA, FTEA, POWO	6.82759	8.99333	life_form	5817.66	NA	East African Highlands, Madagascar, Southern African Ranges	Not endemic
Myrianthus holstii	Myrianthus	Urticaceae	animal	Inferred from morphology	tree	tree	Tree up to 20 m. tall.. Rain-forest, sometimes at edges, in regrowth and along rivers; 900Ã¢â‚¬â€œ2100 m.. Tree up to 20 m. tall.. tree	FTEA, FTEA, FZ, POWO	16.128	12.2777	life_form	2253.96	LC	East African Highlands, Southern African Ranges	Not endemic
Myrothamnus flabellifolius	Myrothamnus	Myrothamnaceae	wind.none	Kubitzki 1993	subshrub	shrub	A prostrate, ascending or erect shrub, much branched, usually 30Ã¢â‚¬â€œ90 cm. tall (stated to grow up to 2m.); young branches tetragonous, the angles narrowly winged; branches soon becoming woody and subspinulose with the persistent stipules and petioles; older branches with bark fissuring longitudinally.. Prostrate, ascending or erect shrub, 20Ã¢â‚¬â€œ120(Ã¢â‚¬â€œ300) cm. tall, much branched; y…	FZ, FTEA, FTEA, POWO	3.725	2.21876	life_form	45.1617	NA	East African Highlands, Southern African Ranges	Not endemic
Myrsine africana	Myrsine	Primulaceae	animal	Albert-Daviaud et al. 2018	shrub or tree	shrub or tree	Much branched, functionally dioecious perennial varying from a suffrutex 30 cm. high to a large shrub up to 3Ã‚Â·5 m. tall.. Evergreen undershrub, shrub or tree from less than 1 m. to 6 m. tall, often or perhaps always subdioecious, the male plants producing no ovaries or fruit, the flowers on female plants containing stamens which may or may not be functional; bark grey or white with lighter str…	FZ, FTEA, FTEA, POWO	6.82759	8.99333	life_form	5817.66	NA	East African Highlands, Southern African Ranges	Not endemic
Nemesia fruticans	Nemesia	Scrophulariaceae	ballistic	Inferred from morphology	annual or subshrub	herb or shrub	Erect annual herb to 40 cm. tall, branched, sometimes profusely, from base.. annual or subshrub	FZ, POWO	0.65	0.494975	life_form	937.867	NA	Southern African Ranges	Endemic
Neoboutonia macrocalyx	Neoboutonia	Euphorbiaceae	animal	Hintze et al., 2013	tree	tree	An open-crowned tree 10Ã¢â‚¬â€œ20(40) m in height, with a straight clear bole.. A slender open-crowned tree up to 25 m. tall, but more commonly 10Ã¢â‚¬â€œ15 m.. Forest edges, openings and regrowth, and characteristic pioneer of all wetter upland forests; 1100Ã¢â‚¬â€œ2700 m.. tree	FZ, FTEA, FTEA, POWO	16.128	12.2777	life_form	2253.96	LC	East African Highlands	Endemic
Neocussonia longipedicellata	Neocussonia	Araliaceae	animal	Strey 1973	tree	tree	tree	POWO	16.128	12.2777	life_form	2253.96	LC	Madagascar	Endemic
Nervilia simplex	Nervilia	Orchidaceae	wind.special	Hintze et al., 2013	tuberous geophyte	herb	Erect terrestrial herb 1.5Ã¢â‚¬â€œ10 cm tall, glabrous except for leaf, lip and subterraneanan parts.. An erect, low growing herb 7Ã¢â‚¬â€œ10 cm. tall, glabrous except for tuber and leaf.. In marshy ground or forest near streams or rivers; 600Ã¢â‚¬â€œ1800 m.. A small terrestrial orchid 2-10 in. high. An erect herb to 10 cm. tall, glabrous except for tuber.. In deciduous woodland in shade; 700Ã¢â‚…	FZ, FTEA, FTEA, FWTA, FTEA, FTEA, POWO	8	NA	life_form	169.08	NA	East African Highlands, Southern African Ranges, West Africa Mountains	Not endemic
Newtonia buchananii	Newtonia	Fabaceae	wind.special	Pan et al. 2012	tree	tree	Tree 10Ã¢â‚¬â€œ40 m. high, somewhat buttressed at base, with smooth bark.. Lowland and upland rain-forest (usually by streams), ground-water, riverine and swamp forest; 600Ã¢â‚¬â€œ2130 m.. Perennial, Not climbing, Tree. Tree 10-40 m. high, somewhat buttressed at the base; bark smooth; branchlets densely pubescent when young, often glabrescent later.. tree	FTEA, FTEA, ILDIS, FZ, POWO	16.128	12.2777	life_form	1089.38	LC	East African Highlands, Southern African Ranges	Not endemic
Nidorella auriculata	Nidorella	Asteraceae	wind.special	Inferred from morphology	perennial	herb	Perennial herb 0.9Ã¢â‚¬â€œ1.2 m high, with a single stem or several erect stems from a thickened rootstock; stems up to 4 mm in diameter, striate, pubescent.. Roadsides, edges of cultivation; Ã‚Â± 2100 m. Unknown	FTEA, FTEA, POWO	3.53846	2.56955	life_form	382.267	NA	Southern African Ranges	Endemic
Noronhia mildbraedii	Noronhia	Oleaceae	animal	Albert-Daviaud et al. 2018	tree	tree	An evergreen much-branched bush or tree or a climbing or scandent bush, 3Ã¢â‚¬â€œ12 m. tall; final branches terete, whitish-grey, with numerous prominent lenticels, glabrous.. Upland rain forests and fresh-water swamp forest; 1200Ã¢â‚¬â€œ2100 m.. tree	FTEA, FTEA, POWO	16.128	12.2777	life_form	2253.96	NA	Central African Highlands, East African Highlands	Not endemic
Nuxia congesta	Nuxia	Stilbaceae	wind.special	Inferred from morphology	shrub or tree	shrub or tree	Tree up to 80 ft. high, sometimes with a grey fluted stem. Tree, up to 10 m or more tall, sometimes shrubby; bark fissured; young branches glabrous to pubescent. Evergreen or sometimes in Ethiopia deciduous tree or shrub, 2Ã¢â‚¬â€œ25 m. high, often gnarled.. shrub or tree	FWTA, FSOM, FZ, POWO	6.82759	8.99333	life_form	2811.77	LC	Central African Highlands, East African Highlands, Southern African Ranges, West Africa Mountains	Not endemic
Nuxia floribunda	Nuxia	Stilbaceae	wind.special	Inferred from morphology	shrub or tree	shrub or tree	Trees up to 20 m. tall or large shrubs; bark pale brownish-grey.. Margins and relic patches of upland rain-forest; 1200Ã¢â‚¬â€œ2000 m.. Shrub or tree, 2Ã¢â‚¬â€œ25 m. high.. shrub or tree	FTEA, FTEA, FZ, POWO	6.82759	8.99333	life_form	2811.77	LC	East African Highlands, Southern African Ranges	Not endemic
Nymania capensis	Nymania	Meliaceae	wind.special	Palmer & Pitman 1972	shrub	shrub	shrub	POWO	4.01705	2.66349	life_form	810.614	LC	Southern African Ranges	Endemic
Ochna holstii	Ochna	Ochnaceae	animal	Albert-Daviaud et al. 2018	tree	tree	Tree 3Ã¢â‚¬â€œ20 m. high (to 27 m. in East Africa), with bark smooth, grey or grey-brown; branches Ã‚Â± quadrangular, purplish-brown and glabrous or very rarely papillose-puberulous at first, becoming striate or slightly ridged and glabrous, with bark not exfoliating, with numerous small lenticels often somewhat elongated laterally.. Tree or shrub 3Ã¢â‚¬â€œ27 m tall with smooth grey or greybrown …	FZ, FTEA, FTEA, POWO	16.128	12.2777	life_form	2253.96	LC	East African Highlands, Southern African Ranges	Not endemic
Ochna serrulata	Ochna	Ochnaceae	animal	Albert-Daviaud et al. 2018	shrub or tree	shrub or tree	shrub or tree	POWO	6.82759	8.99333	life_form	5817.66	LC	Southern African Ranges	Endemic
Ocotea racemosa	Ocotea	Lauraceae	animal	Albert-Daviaud et al. 2018	tree	tree	tree	POWO	16.128	12.2777	life_form	2253.96	NT	Madagascar	Endemic
Oncostemum botryoides	Oncostemum	Primulaceae	animal	Albert-Daviaud et al. 2018	tree	tree	tree	POWO	16.128	12.2777	life_form	2253.96	NA	Madagascar	Endemic
Ornithogalum graminifolium	Ornithogalum	Asparagaceae	ballistic	Julve, 2013	bulbous geophyte	herb	bulbous geophyte	POWO	7.28571	6.55017	life_form	28.7796	NA	Southern African Ranges	Endemic
Ornithogalum juncifolium	Ornithogalum	Asparagaceae	ballistic	Julve, 2013	bulbous geophyte	herb	bulbous geophyte	POWO	7.28571	6.55017	life_form	28.7796	NA	Southern African Ranges	Endemic
Osyridicarpos schimperianus	Osyridicarpos	Santalaceae	animal	Inferred from morphology	climbing shrub	shrub	Shrub scrambling to 1Ã¢â‚¬â€œ5 m, pendent or straggling if unsupported, with many ascending branches; branches strongly ribbed, glabrous to coarsely hairy.. Upland dry evergreen forest and associated bushland, less often in wetter forests, along rivers and in deciduous woodland; 900Ã¢â‚¬â€œ2400 m. climbing shrub or tree	FTEA, FTEA, POWO	1	NA	life_form	6737.37	NA	East African Highlands, Southern African Ranges	Not endemic
Osyris compressa	Osyris	Santalaceae	animal	Heleno et al., 2023	shrub or tree	shrub or tree	Shrub or small tree 0.8Ã¢â‚¬â€œ5 m tall, all parts glabrous.Shrub or small tree 0.8Ã¢â‚¬â€œ5 m tall, all parts glabrous. shrub or tree	FZ, POWO	6.82759	8.99333	life_form	5817.66	NA	Southern African Ranges	Endemic
Otiophora pauciflora	Otiophora	Rubiaceae	animal	Hintze et al., 2013	perennial or subshrub	herb or shrub	Perennial herb with 2Ã¢â‚¬â€œ3 usually straggling stems 0.6Ã¢â‚¬â€œ1 m. long bearing many axillary branchlets, arising from a woody rootstock; stems hairy when young, the hairs mostly in 2 lines, later glabrescent and the epidermis often flaking off.. perennial or subshrub	FTEA, POWO	1.5	0.707107	life_form	5424.46	NA	East African Highlands, Madagascar	Not endemic
Oxalis obliquifolia	Oxalis	Oxalidaceae	animal	Albert-Daviaud et al. 2018	rhizomatous geophyte	herb	Acaulescent bulbous herb with a vertical rhizome 1Ã¢â‚¬â€œ10 cm. long.. Open or wooded grassland and <i>Brachystegia</i> woodland, often in moist places on sloping hillsides or amongst rocks, also a weed of cultivated ground and roadsides; 600Ã¢â‚¬â€œ3170 m.. Acaulescent perennial herb with vertical rhizome up to 10 cm. long (sometimes very short in young plants).. rhizomatous geophyte	FTEA, FTEA, FZ, POWO	4	NA	life_form	699.665	NA	East African Highlands, Southern African Ranges	Not endemic
Oxalis obtusa	Oxalis	Oxalidaceae	animal	Albert-Daviaud et al. 2018	tuberous geophyte	herb	tuberous geophyte	POWO	8	NA	life_form	349.833	NA	Southern African Ranges	Endemic
Oxalis smithiana	Oxalis	Oxalidaceae	animal	Albert-Daviaud et al. 2018	tuberous geophyte	herb	tuberous geophyte	POWO	8	NA	life_form	349.833	NA	Southern African Ranges	Endemic
Panicum hochstetteri	Panicum	Poaceae	wind.none	Julve, 2013	perennial	herb	Perennial. Culms erect, or rambling; slender; 20-60 cm long. Ligule a ciliate membrane. Leaf-blades spreading, or reflexed; lanceolate; parallel-sided; 3-7(-12) cm long; 5-15 mm wide. Leaf-blade venation without cross veins, or with distinct cross veins. Leaf-blade surface glabrous, or pilose. Leaf-blade apex acute, or acuminate.. Loosely tufted perennial up to 1 m. high with weak stems. Perennia…	GB, FWTA, FTEA, FTEA, POWO	3.53846	2.56955	life_form	19.7489	NA	Central African Highlands, East African Highlands, West Africa Mountains	Not endemic
Paracarphalea kirondron	Paracarphalea	Rubiaceae	animal	Hintze et al., 2013	shrub or tree	shrub or tree	shrub or tree	POWO	6.82759	8.99333	life_form	5817.66	LC	Madagascar	Endemic
Pauridiantha paucinervis	Pauridiantha	Rubiaceae	animal	Hintze et al., 2013	shrub or tree	shrub or tree	Forest shrub or small tree, apparently sometimes somewhat scandent, 1.5Ã¢â‚¬â€œ9(Ã¢â‚¬â€œ12) m. tall, with finely adpressed pubescent to distinctly hairy twigs, older stems glabrescent.. Forest shrub or small tree, apparently sometimes somewhat scandent, 1.5Ã¢â‚¬â€œ9(12) m. tall, with finely appressed pubescent to distinctly hairy twigs; older stems glabrescent.. A shrub 10-20 ft. high with archi…	FTEA, FZ, FWTA, POWO	6.82759	8.99333	life_form	5817.66	LC	Central African Highlands, East African Highlands, Madagascar, Southern African Ranges	Not endemic
Pavonia urens	Pavonia	Malvaceae	animal	Inferred from morphology	shrub	shrub	Shrubby herb or shrub 0.6Ã¢â‚¬â€œ2(Ã¢â‚¬â€œ4.5)m tall.. Erect suffrutex or shrub, 1Ã¢â‚¬â€œ3 m. tall, usually densely pubescent on stems and leaves, sometimes also with longer soft hairs and/or with coarse harsh and slightly pungent hairs (the latter causing a slight irritation of the skin) but indumentum varying from pubescent to densely to sparsely tomentose-velutinous.. shrub	FTEA, FZ, POWO	4.01705	2.66349	life_form	1677.19	NA	Central African Highlands, East African Highlands, Madagascar	Not endemic
Peddiea africana	Peddiea	Thymelaeaceae	animal	Albert-Daviaud et al. 2018	shrub or tree	shrub or tree	Much branched shrub or tree to 7(10) m in heightMuch branched shrub or tree to 7(10) m in height.. shrub or tree	FZ, POWO	6.82759	8.99333	life_form	5817.66	LC	East African Highlands, Southern African Ranges	Not endemic
Pelargonium alchemilloides	Pelargonium	Geraniaceae	ballistic	Julve, 2013	perennial	herb	Decumbent perennial herb, with a woody stoloniferous to tuberous rootstock; stems up to 80 cm. long, little branched; internodes up to 12 (15) cm. long (but only up to 1 cm. long in our area); vegetative parts, peduncles and pedicels glandular and pubescent; hairs on spur, free part of the pedicel and under side of the bracts retrorse, those on the leaves: Ã‚Â± appressed, elsewhere Ã‚Â± patent, o…	FZ, POWO	3.53846	2.56955	life_form	59.2574	NA	Southern African Ranges	Endemic
Pelargonium luridum	Pelargonium	Geraniaceae	ballistic	Julve, 2013	subshrub	shrub	subshrub	POWO	3.725	2.21876	life_form	135.51	LC	East African Highlands, Southern African Ranges	Not endemic
Pelargonium multicaule	Pelargonium	Geraniaceae	ballistic	Julve, 2013	subshrub	shrub	subshrub	POWO	3.725	2.21876	life_form	135.51	NA	Southern African Ranges	Endemic
Pellaea dura	Pellaea	Pteridaceae	wind.special	Dassler & Farrar 2001	terrestrial or epiphytic fern	fern	Unknown	POWO	0.25	NA	life_form	210	NA	East African Highlands, Southern African Ranges	Not endemic
Pentanisia angustifolia	Pentanisia	Rubiaceae	animal	Hintze et al., 2013	subshrub	shrub	Erect straggling or prostrate plant, 20Ã¢â‚¬â€œ60 cm. tall with several hairy or glabrous stems from a thick woody rootstock usually 2 cm. wide.. subshrub	FZ, POWO	3.725	2.21876	life_form	1808.69	NA	Southern African Ranges	Endemic
Pentas zanzibarica	Pentas	Rubiaceae	animal	Hintze et al., 2013	subshrub or shrub	shrub	Herb, shrubby herb or rarely a shrub 0.3Ã¢â‚¬â€œ2.6 m. tall, with 1Ã¢â‚¬â€œ2(6) stems from a somewhat woody rootstock; stems greenish or purple-tinged, mostly strict and unbranched, often densely hairy above.. Herb or shrubby herb or rarely a shrub 0.3Ã¢â‚¬â€œ2.6 m. tall, with 1Ã¢â‚¬â€œ2(Ã¢â‚¬â€œ6) stems from a somewhat woody rootstock; stems greenish or purple tinged, mostly strict and unbranche…	FZ, FTEA, POWO	3.07143	2.04997	life_form	2193.56	LC	East African Highlands, Southern African Ranges	Not endemic
Peperomia fernandopoiana	Peperomia	Piperaceae	animal	Ridley 1930	subshrub	herb	epiphytic subshrub	POWO	3.725	2.21876	life_form	751.318	NA	Central African Highlands, East African Highlands, West Africa Mountains	Not endemic
Peperomia molleri	Peperomia	Piperaceae	animal	Ridley 1930	subshrub	shrub	A delicate herb, more or less erect; epiphytic.. Herb 15Ã¢â‚¬â€œ37 cm. long or tall, often stoloniferous, mostly on the forest floor but sometimes epiphytic or on rocks; stems glabrous except in subsp. ukagurensis; stolons often slender and leafless.. A somewhat succulent glabrous perennial herb up to 30(50) cm tall.. hemiepiphytic subshrub	FWTA, FTEA, FZ, POWO	3.725	2.21876	life_form	1808.69	NA	Central African Highlands, East African Highlands, West Africa Mountains	Not endemic
Peperomia retusa	Peperomia	Piperaceae	animal	Ridley 1930	annual or perennial herb	herb	Small epiphyte with erect branches.. A perennial slightly succulent herb (4)7Ã¢â‚¬â€œ30 cm tall.. Creeping or epiphytic Ã‚Â± glabrous perennial subsucculent herb, (4Ã¢â‚¬â€œ)10Ã¢â‚¬â€œ30 cm. tall, often mat-forming on rocks etc.; stems pale green, with adventitious roots at the nodes; ultimate branchlets creeping to erect.. Usually rocky places, in streams, forest, etc., mossy banks in mist and r…	FWTA, FZ, FTEA, FTEA, FWTA, POWO	0.25	NA	life_form	11194.6	NA	Central African Highlands, East African Highlands, Madagascar, Southern African Ranges	Not endemic
Peponium vogelii	Peponium	Cucurbitaceae	animal	Albert-Daviaud et al. 2018	climbing perennial	herb	Stems to 8 m., scandent or prostrate, glabrous or variously hispid or setulose.. Climber or trailer to 8 m.; stems hispid-hairy or densely shortly or shaggy-hairy with colourless hairs.. Upland and lowland rain- and ground-water forest and upland bamboo thicket, also in woodland and bushland especially near open water; 80Ã¢â‚¬â€œ2440 m.. climbing perennial	FZ, FTEA, FTEA, POWO	7	NA	life_form	399.809	NA	Central African Highlands, East African Highlands, Southern African Ranges	Not endemic
Periploca linearifolia	Periploca	Apocynaceae	wind.special	Heleno et al., 2023	climber	shrub	Large liana. Large liana.. liana	FZ, FTEA, POWO	3	NA	life_form	1085.42	NA	East African Highlands	Endemic
Persicaria setosula	Persicaria	Polygonaceae	water	Heleno et al., 2023	perennial herb	herb	An erect or decumbent perennial herbAn erect or decumbent perennial herb.. A variable, Ã‚Â± robust perennial.. Damp places, sometimes growing in water; especially in upland areas from 1050-2670 m.. Perennial herb, decumbent below, to 3 ft. high.. perennial	FZ, FTEA, FTEA, FWTA, POWO	0.25	NA	genus	NA	NA	Central African Highlands, East African Highlands	Not endemic
Phaulopsis imbricata	Phaulopsis	Acanthaceae	ballistic	McDade et al. 2018	scrambling perennial	herb	A more or less hairy and slightly viscid herb or small undershrub 1-2 ft. high. Perennial herb with erect, scrambling or procumbent stems, with or without woody rootstock; stems to 1(Ã¢â‚¬â€œ2) m long, usually over 2 mm in diameter near base of plant, often rooting at nodes, when young sparsely to densely puberulous to pubescent or sericeous with hairs to 1 mm long, often densest on two sidesPlan…	FWTA, FTEA, POWO	1	NA	life_form	209.68	LC	Central African Highlands, East African Highlands, Madagascar, Southern African Ranges, West Africa Mountains	Not endemic
Phlegmariurus dacrydioides	Phlegmariurus	Lycopodiaceae	wind.special	Dassler & Farrar 2001	terrestrial or epiphytic fern	fern	Unknown	POWO	0.25	NA	life_form	210	NA	East African Highlands, Southern African Ranges	Not endemic
Phragmanthera usuiensis	Phragmanthera	Loranthaceae	animal	Inferred from morphology	annual or perennial herb	shrub	Branches spreading to pendent, 1Ã¢â‚¬â€œ2 m long; branchlets tomentose with short white to brown dendritic hairs on youngest internodes, soon glabrescent to grey stellate hairs and scales, then glabrous.. Branches spreading to pendent, 1Ã¢â‚¬â€œ2 m. long; branchlets tomentose with short white to brown dendritic hairs on youngest internodes, soon glabrescent with only grey stellate hairs and scale…	FZ, FTEA, POWO	0.25	NA	life_form	26949.5	NA	Central African Highlands, East African Highlands, Southern African Ranges	Not endemic
Phyllanthus nummulariifolius	Phyllanthus	Phyllanthaceae	wind.special	Julve, 2013	subshrub or shrub	shrub	An erect or semiscandent annual or perennial herb, or weak-stemmed sparingly-branched subshrub up to 3 m tall, but commonly much less, monoecious or dioecious; stem often reddish at the base with brownish-green or purplish-brown branches.. Monoecious herbs, subshrubs or shrubs 15 Ã¢â‚¬â€œ 200&nbsp;cm high. Monoecious or dioecious graceful semi-prostrate, decumbent, subscandent or Ã‚Â± erect woody…	FZ, KBu, FTEA, FTEA, POWO	3.07143	2.04997	life_form	1060.18	NA	Central African Highlands, East African Highlands, Madagascar, Southern African Ranges, West Africa Mountains	Not endemic
Phyllanthus ovalifolius	Phyllanthus	Phyllanthaceae	wind.special	Julve, 2013	scrambling subshrub or shrub	shrub or tree	A much-branched often dense scrambling or spreading weak-stemmed bush 2Ã¢â‚¬â€œ5(10) m high; plants monoecious or dioecious, armed, glabrous; branches long slender horizontal, arching or pendent, blackish.. Monoecious or rarely dioecious open spreading or straggling glabrous bush or woody liane or small tree up to 9 m. in height, but not commonly exceeding 5 m., with stiff, slender, straight or o…	FZ, FTEA, FTEA, POWO	1	NA	life_form	19197.6	LC	East African Highlands, Southern African Ranges	Not endemic
Phyllopentas schimperi	Phyllopentas	Rubiaceae	animal	Hintze et al., 2013	shrub	shrub	Shrub or woody herb (0.3Ã¢â‚¬â€œ)1.3Ã¢â‚¬â€œ2.7(Ã¢â‚¬â€œ5) m. tall, with wrinkled blackish or purplish-black woody stems, at first densely rusty pubescent (at least when dry), later glabrescent.. Shrub or woody herb (0.3)1.3Ã¢â‚¬â€œ2.7(5) m. tall, with wrinkled blackish or purplish-black woody stems, at first densely rusty pubescent (at least when dry), later glabrescent.. shrub	FTEA, FZ, POWO	4.01705	2.66349	life_form	1677.19	NA	Central African Highlands, East African Highlands	Not endemic
Phytolacca dodecandra	Phytolacca	Phytolaccaceae	animal	Julve, 2013	tuberous geophyte	shrub	A semi-succulent straggling or scrambling shrub up to 4 m., sometimes climbing up to 6Ã¢â‚¬â€œ9(Ã¢â‚¬â€œ18) m., glabrous or less commonly crisped pubescent on the vegetative parts.. Catholic, occurring in a wide range of forest, woodland, bushland, thicket and grassland communities, commonly riparian, generally perhaps on old forest land, limited only by extremes of altitude and rainfall; 500Ã¢â‚…	FTEA, FTEA, FWTA, FZ, POWO	8	NA	life_form	842.171	NA	Central African Highlands, East African Highlands, Madagascar, Southern African Ranges	Not endemic
Pilea rivularis	Pilea	Urticaceae	ballistic	Long-Fei Fu et al. 2022	subshrub	shrub	Perennial herb with prostrate and ascending stems, up to 1 m. high; apparently mostly dioecious, or at least each shoot unisexual.. Along streams and in other moist places in upland rain-forest or montane forest; 1250Ã¢â‚¬â€œ3100 m.. Perennial herbs with creeping rhizomes and erect, mostly unbranched stems up to 0.5(1) m. tall, dioecious or at least each shoot unisexual.. subshrub	FTEA, FTEA, FZ, POWO	3.725	2.21876	life_form	135.51	NA	Central African Highlands, East African Highlands, Madagascar, Southern African Ranges	Not endemic
Pilea tetraphylla	Pilea	Urticaceae	ballistic	Long-Fei Fu et al. 2022	annual	herb	Annual herb with fleshy pinkish stems, (3Ã¢â‚¬â€œ)5Ã¢â‚¬â€œ25(Ã¢â‚¬â€œ40) cm. tall, unbranched or branched from the lower 1Ã¢â‚¬â€œ3 nodes, sometimes reaching flowering with the cotyledons persistent; apparently monoecious.. Upland rain-forest, along streams or in moist places on forest floor, rarely in moist, shaded places in woodland or open vegetation; weed in gardens; 1300Ã¢â‚¬â€œ2800 m.. Ere…	FTEA, FTEA, FZ, FWTA, POWO	0.625	0.53033	life_form	335.488	NA	Central African Highlands, East African Highlands, Madagascar, Southern African Ranges	Not endemic
Piloselloides hirsuta	Piloselloides	Asteraceae	wind.special	Inferred from morphology	perennial	herb	Herb with thick perennial rootstock and fleshy roots; crown of rootstock densely woolly. Herb with thick perennial rootstock and fleshy roots; crown of rootstock densely woolly with long white hairs.. A pyrophyte of grassland in seasonally wet places, wooded grassland, open deciduous woodland, deciduous forest, heath and moor; 900Ã¢â‚¬â€œ3700 m. An acaulescent perennial herb, from a thickened woo…	FSOM, FTEA, FTEA, FZ, FWTA, FTEA, FTEA, POWO	3.53846	2.56955	life_form	382.267	NA	Central African Highlands, East African Highlands, Madagascar, Southern African Ranges	Not endemic
Piper capense	Piper	Piperaceae	animal	Albert-Daviaud et al. 2018	scrambling subshrub or shrub	shrub or tree	Weakly erect aromatic shrub or subshrub or Ã‚Â± herbaceous or sometimes a straggling liane 1Ã¢â‚¬â€œ5 m. long or tall, sometimes several-stemmed from the base; stems glabrous or hairy, swollen at the nodes, up to 3 cm. wide (in life); rootstock tuberous.. An aromatic evergreen shrub or subshrub from a tuberous rootstock, Ã‚Â± erect to c. 3 m high or with scandent or trailing stems 3Ã¢â‚¬â€œ4(5) m…	FTEA, FZ, FWTA, POWO	1	NA	life_form	39720.6	LC	Central African Highlands, East African Highlands, Madagascar, Southern African Ranges	Not endemic
Piptostigma fasciculatum	Piptostigma	Annonaceae	animal	Inferred from morphology	tree	tree	An understorey tree of forest.. tree	FWTA, POWO	16.128	12.2777	life_form	2253.96	NA	Central African Highlands, West Africa Mountains	Not endemic
Plantago palmata	Plantago	Plantaginaceae	animal	Heleno et al., 2023	perennial herb	herb	Sessile herb. Perennial, pilose or glabrescent herb with short, straight rhizome and numerous fleshy roots.. Perennial, glabrescent or Ã‚Â± hairy herb with short, stout rhizome and numerous roots.. Openings and disturbed places in montane forest, particularly bamboo and <i>Juniperus,</i> often by streams or on boggy ground, less often in thicket or in plantations; 1170-3150(-? 3300) m.. perennial	FWTA, FZ, FTEA, FTEA, POWO	2	NA	genus	1399.33	NA	Central African Highlands, East African Highlands	Not endemic
Platylepis glandulosa	Platylepis	Orchidaceae	wind.special	Hintze et al., 2013	perennial or rhizomatous geophyte	herb	Terrestrial herb, 20Ã¢â‚¬â€œ36 cm tall; stems creeping at the base, erect in the upper part.. perennial or rhizomatous geophyte	FZ, POWO	1	NA	life_form	1352.64	NA	Central African Highlands, East African Highlands, West Africa Mountains	Not endemic
Plectranthus fruticosus	Plectranthus	Lamiaceae	animal	Hintze et al., 2013	subshrub or shrub	shrub	subshrub or shrub	POWO	3.07143	2.04997	life_form	2193.56	NA	Southern African Ranges	Endemic
Plectranthus laxiflorus	Plectranthus	Lamiaceae	animal	Hintze et al., 2013	scrambling perennial	herb or shrub	Aromatic perennial herb with stems scandent to 4 m. scrambling perennial or subshrub	FTEA, POWO	1	NA	life_form	8136.7	NA	East African Highlands, Southern African Ranges	Not endemic
Podocarpus latifolius	Podocarpus	Podocarpaceae	animal	Albert-Daviaud et al. 2018	tree	tree	tree	POWO	16.128	12.2777	life_form	2253.96	LC	Southern African Ranges	Endemic
Polygala hottentotta	Polygala	Polygalaceae	wind.special	Heleno et al., 2023	perennial or subshrub	herb or shrub	Perennial (sometimes annual ?) herb or shrublet 30Ã¢â‚¬â€œ60 cm. tall with slender, wiry, minutely pubescent or glabrous stems.. perennial or subshrub	FZ, POWO	1.5	0.707107	life_form	2621.73	NA	Southern African Ranges	Endemic
Polygala petitiana	Polygala	Polygalaceae	wind.special	Heleno et al., 2023	annual	herb	Erect, simple or sparingly branched annual, with long slender stems 2Ã¢â‚¬â€œ3 ft. high. Annual herb up to 90 cm. tall with slender, glabrous or nearly glabrous stems.. Annual herb, up to 100(Ã¢â‚¬â€œ150) cm tall. annual	FWTA, FZ, FTEA, POWO	0.625	0.53033	life_form	2164.22	NA	East African Highlands, Southern African Ranges	Not endemic
Polygala virgata	Polygala	Polygalaceae	wind.special	Heleno et al., 2023	shrub	shrub	Shrub or shrublet up to 3 m tall. shrub	FTEA, POWO	4.01705	2.66349	life_form	810.614	NA	East African Highlands, Southern African Ranges	Not endemic
Polyphlebium borbonicum	Polyphlebium	Hymenophyllaceae	wind.special	Dassler & Farrar 2001	terrestrial or epiphytic fern	fern	Herb.. Lithophyte or occasionally a low epiphyte.. epiphyte or lithophyte	UPFC, FTEA, POWO	0.25	NA	life_form	210	NA	Central African Highlands, East African Highlands, Madagascar, Southern African Ranges	Not endemic
Polyscias fulva	Polyscias	Araliaceae	animal	Albert-Daviaud et al. 2018	tree	tree	A tree, 20Ã¢â‚¬â€œ50 ft. high, rarely to 100 ft.. A tree to 30 m. tall, often with a large grey extremely straight unbranched cylindrical bole of up to 15 m. tall and 1 m. diameter, generally dividing into a small number of main branches which themselves each branch in a similar manner.. Upland and lowland rain-forest, riverine forest, also upland grassland; 1180Ã¢â‚¬â€œ2160 m.. A tall tree up to…	FWTA, FTEA, FTEA, FZ, POWO	16.128	12.2777	life_form	2253.96	LC	Central African Highlands, East African Highlands, Southern African Ranges, West Africa Mountains	Not endemic
Polystachya adansoniae	Polystachya	Orchidaceae	wind.special	Hintze et al., 2013	bulbous geophyte	herb	Epiphytic herb, with pseudobulbs set close together on a rhizome.. pseudobulbous epiphyte	FZ, POWO	7.28571	6.55017	life_form	185.656	NA	Central African Highlands, East African Highlands, West Africa Mountains	Not endemic
Polystachya albescens	Polystachya	Orchidaceae	wind.special	Hintze et al., 2013	annual or perennial herb	herb	A very variable, erect, epiphytic or rarely lithophytic plant, 10Ã¢â‚¬â€œ50 cm. long.. epiphyte or lithophyte	FTEA, POWO	0.25	NA	life_form	5410.55	LC	Central African Highlands, East African Highlands, Southern African Ranges	Not endemic
Polystachya transvaalensis	Polystachya	Orchidaceae	wind.special	Hintze et al., 2013	annual or perennial herb	herb	Erect, epiphytic or lithophytic herb 8Ã¢â‚¬â€œ25(50) cm tall, drying black.. An erect epiphytic plant, 7Ã¢â‚¬â€œ53 cm. high.. In upland rain-forest and mist forest; (1200Ã¢â‚¬â€œ) 1800Ã¢â‚¬â€œ2900 m.. epiphyte or lithophyte	FZ, FTEA, FTEA, POWO	0.25	NA	life_form	5410.55	NA	East African Highlands, Southern African Ranges	Not endemic
Polystichum transvaalense	Polystichum	Polypodiaceae	wind.special	Dassler & Farrar 2001	terrestrial or epiphytic fern	fern	Terrestrial or epiphyte.. perennial or lithophyte	FTEA, POWO	3.53846	NA	life_form	210	LC	Central African Highlands, East African Highlands, Southern African Ranges	Not endemic
Pouzolzia mixta	Pouzolzia	Urticaceae	wind.special	Kravtsova et al. 2003	shrub	shrub	Shrub up to 3(Ã¢â‚¬â€œ5) m. high, with soft, juicy, but lignified stems with wide spongy pith or hollow centre, ultimate branchlets more than 1.5 mm. thick; bark longitudinally striate, greyish- or reddish-brown, inflorescence- and leaf-scars prominent, especially on young stems; dense curved or arachnoid hairs on the young parts, later glabrescent.. Wooded grassland, especially along edges of ri…	FTEA, FTEA, FZ, POWO	4.01705	2.66349	life_form	810.614	LC	East African Highlands, Southern African Ranges	Not endemic
Pouzolzia parasitica	Pouzolzia	Urticaceae	wind.special	Kravtsova et al. 2003	perennial or subshrub	herb or shrub	Perennial plant from a woody rhizome; stems up to c. 1 m tall, slightly woody at the base, covered by an indumentum of short, erect hairs; bark greyish brown. Erect or ascending perennial herb up to 1 m. high, sometimes scrambling, often with slender shoots from a woody base, which may be up to 50 mm. in diameter.. Montane rain-forest, especially along paths and streams, and at the edges, riverin…	FSOM, FTEA, FTEA, FZ, POWO	1.5	0.707107	life_form	2621.73	NA	Central African Highlands, East African Highlands, Southern African Ranges	Not endemic
Procris crenata	Procris	Urticaceae	animal	Friis 1993	subshrub	herb	An epiphyte with glabrous succulent stems up to 18 in. high and 1/2Ã¢â‚¬â€œ1 in. thick in the lower part.. Perennial monoecious herbs, from short, thick, prostrate, Ã‚Â± thickened rhizomes.. Perennial herbaceous plants with short, thick and fleshy rhizomatous part, 2 cm. in diameter or more; reported to be monoecious, but no material to confirm this has been seen.. In rain-forest at low or medium…	FWTA, FZ, FTEA, FTEA, POWO	3.725	2.21876	life_form	751.318	NA	Central African Highlands, East African Highlands, Madagascar, Southern African Ranges	Not endemic
Protea caffra	Protea	Proteaceae	wind.special	Bond 1988 in Bullock & Clarke 2000	shrub or tree	shrub or tree	Shrub to small tree (0.3-)1-4(-7) m. high.. Shrub to small tree (0.3)1Ã¢â‚¬â€œ4(7) m highShrub to small tree (0.3)1Ã¢â‚¬â€œ4(7) m high.. shrub or tree	FTEA, FZ, POWO	6.82759	8.99333	life_form	2811.77	LC	East African Highlands, Southern African Ranges	Not endemic
Protea gaguedi	Protea	Proteaceae	wind.special	Bond 1988 in Bullock & Clarke 2000	shrub or tree	shrub or tree	A large bush to tree 2Ã¢â‚¬â€œ8(10) m high, or rarely a shrub 1Ã¢â‚¬â€œ2 m; young branches densely pubescent when young but glabrescent, brown, flaking slowly to expose a rusty-brown cortex.A large bush to tree 2Ã¢â‚¬â€œ8(10) m high, or rarely a shrub 1Ã¢â‚¬â€œ2 m; young branches densely pubescent when young but glabrescent, brown, flaking slowly to expose a rusty-brown cortex. Large bush to smal…	FZ, FTEA, FTEA, POWO	6.82759	8.99333	life_form	2811.77	LC	East African Highlands, Southern African Ranges	Not endemic
Prunus africana	Prunus	Rosaceae	animal	Heleno et al., 2023	tree	tree	A much-branched evergreen tree c. 10 (up to 25) m. high, or rarely a shrub 3Ã¢â‚¬â€œ5 m. tall, entirely glabrous except for the flowers.. A fine evergreen tree with somewhat pendulous branches, up to 36 m. tall (rarely a shrub to 4.5 m. tall), glabrous except for the flowers.. Upland rain-forest and riverine forest, or on termite-hills in <i>Brachystegia</i> woodland; 900Ã¢â‚¬â€œ3000 m.. tree	FZ, FTEA, FTEA, POWO	6	NA	genus	6058.65	VU	Central African Highlands, East African Highlands, Madagascar, Southern African Ranges	Not endemic
Psammotropha mucronata	Psammotropha	Molluginaceae	ballistic	Inferred from morphology	perennial	herb	perennial	POWO	3.53846	2.56955	life_form	59.2574	NA	Southern African Ranges	Endemic
Pseudechinolaena polystachya	Pseudechinolaena	Poaceae	animal	Inferred from morphology	perennial or subshrub	herb or shrub	Annual with slender prostrate culms, often forming a mat; culms 10Ã¢â‚¬â€œ30 cm. high.. In forest shade; 500Ã¢â‚¬â€œ2300 m.. Culms slender, ascending, the prostrate portion rooting from the nodes and often forming a dense carpet. Annual; mat forming. Culms prostrate; 10-50 cm long; with aerial roots from the nodes. Ligule an eciliate membrane; truncate. Leaf-blade base cuneate; asymmetrical. Leaf…	FTEA, FTEA, FWTA, GB, UPFC, CPLC, UPB, FZ, POWO	1.5	0.707107	life_form	5424.46	NA	Central African Highlands, East African Highlands, Madagascar, Southern African Ranges, West Africa Mountains	Not endemic
Pseuderanthemum subviscosum	Pseuderanthemum	Acanthaceae	ballistic	McDade et al. 2018	subshrub or shrub	shrub	Erect shrubby herb or shrub to 1.25(2Ã¢â‚¬â€œ) m tall, plant drying green; young stems puberulous or sparsely so with broad curved or curly hairs with purple walls.. subshrub or shrub	FZ, POWO	3.07143	2.04997	life_form	164.345	NA	Central African Highlands, East African Highlands, Southern African Ranges	Not endemic
Pseudocyclosorus pulcher	Pseudocyclosorus	Aspleniaceae	wind.special	Dassler & Farrar 2001	terrestrial or epiphytic fern	fern	Terrestrial in forest; 3, 000 to 5, 000 ft. alt.. Unknown	FWTA, POWO	0.25	NA	life_form	210	NA	Central African Highlands, East African Highlands, Madagascar	Not endemic
Psiadia altissima	Psiadia	Asteraceae	wind.special	Inferred from morphology	shrub	shrub	Unknown	POWO	4.01705	2.66349	life_form	810.614	LC	Madagascar	Endemic
Psorospermum androsaemifolium	Psorospermum	Hypericaceae	animal	Albert-Daviaud et al. 2018	shrub or tree	shrub or tree	shrub or tree	POWO	6.82759	8.99333	life_form	5817.66	NA	Madagascar	Endemic
Psychotria brachyantha	Psychotria	Rubiaceae	animal	Albert-Daviaud et al. 2018	shrub	shrub	A shrub about 6 ft. high. shrub	FWTA, POWO	4.01705	2.66349	life_form	1677.19	NA	Central African Highlands, West Africa Mountains	Not endemic
Psychotria mahonii	Psychotria	Rubiaceae	animal	Albert-Daviaud et al. 2018	tree	tree	Tree 5Ã¢â‚¬â€œ15(24) m. tall or shrub 1.5Ã¢â‚¬â€œ5 m. tall; stem soon rugose or striate or the bark sometimes corky and transversally fissured, glabrous or densely shortly velvety pubescent or grey to ferruginous hairy on the young shoots.. Tree 5Ã¢â‚¬â€œ15(Ã¢â‚¬â€œ24) m. tall or shrub 1.5Ã¢â‚¬â€œ5 m. tall; stem soon rugose or striate or the bark sometimes corky and transverse fissured, glabrous …	FZ, FTEA, POWO	16.128	12.2777	life_form	2253.96	LC	East African Highlands, Southern African Ranges	Not endemic
Psychotria pumila	Psychotria	Rubiaceae	animal	Albert-Daviaud et al. 2018	subshrub	shrub	Subshrub, with erect shoots (2Ã¢â‚¬â€œ)5Ã¢â‚¬â€œ30 cm. tall from Ã‚Â± horizontal underground stems, or shrub 1Ã¢â‚¬â€œ5 m. tall; stems shortly densely pubescent, glabrescent or glabrous, older ones longitudinally ridged.. Subshrub, with erect shoots (2)5Ã¢â‚¬â€œ30 cm. tall (rarely taller in intermediates) from Ã‚Â± horizontal underground stems, or shrub 1Ã¢â‚¬â€œ5 m. tall; stems shortly densely p…	FTEA, FZ, POWO	3.725	2.21876	life_form	1808.69	NA	East African Highlands, Southern African Ranges	Not endemic
Psychotria zombamontana	Psychotria	Rubiaceae	animal	Albert-Daviaud et al. 2018	shrub or tree	shrub or tree	Shrub or tree 1.5Ã¢â‚¬â€œ9 m. tall with glabrous branches and smooth grey bark.. Shrub or small tree 0.8Ã¢â‚¬â€œ3.6(Ã¢â‚¬â€œ? 6) m. tall; stems glabrous.. shrub or tree	FZ, FTEA, POWO	6.82759	8.99333	life_form	5817.66	LR/nt	East African Highlands, Southern African Ranges	Not endemic
Psydrax kraussioides	Psydrax	Rubiaceae	animal	Albert-Daviaud et al. 2018	climber	shrub	Scandent shrub or climber 1.5Ã¢â‚¬â€œ7 m. tall, with short lateral branches at right-angles to the stem or somewhat backwardly curved, glabrous; young branches round to square, occasionally furrowed; bark fawn.. Riverine woodland and forest; 1200Ã¢â‚¬â€œ2000 m.. Scandent shrub or climber 1.5Ã¢â‚¬â€œ7 m tall, with short perpendicular or somewhat backwardly curved lateral branches, glabrous; young …	FTEA, FTEA, FZ, POWO	3	NA	life_form	2245.79	NA	Central African Highlands, East African Highlands, West Africa Mountains	Not endemic
Psydrax parviflorus	Psydrax	Rubiaceae	animal	Albert-Daviaud et al. 2018	shrub or tree	shrub or tree	Shrub or tall timber tree, 2Ã¢â‚¬â€œ27 m. tall, sometimes with a fluted bole; young stems square or round, glabrous or rarely puberulous.. Shrub or tall timber tree 2Ã¢â‚¬â€œ27 m tall, sometimes with a fluted bole; young stems glabrous, or rarely puberulous, square or sometimes rounded.. shrub or tree	FTEA, FZ, POWO	6.82759	8.99333	life_form	5817.66	NA	East African Highlands, West Africa Mountains	Not endemic
Psydrax schimperianus	Psydrax	Rubiaceae	animal	Albert-Daviaud et al. 2018	shrub or tree	shrub or tree	Shrub or tree, 2Ã¢â‚¬â€œ10 m. tall; young branches square, often somewhat winged at corners, glabrous or rarely puberulous; older branches with fawn or greyish bark.. Shrub or tree. Shrub or tree 2Ã¢â‚¬â€œ10 m tall; young branches square in section, often slightly winged on the angles, usually glabrous or rarely puberulous; bark fawn-coloured or greyish.. Evergreen shrub, climber or small tree. s…	FTEA, FSOM, FZ, FWTA, POWO	6.82759	8.99333	life_form	5817.66	LC	East African Highlands, Southern African Ranges	Not endemic
Psydrax subcordatus	Psydrax	Rubiaceae	animal	Albert-Daviaud et al. 2018	tree	tree	Tree 5Ã¢â‚¬â€œ15 m tall, with a palm-like habit, associated with ants, the branches often hollow and swollen with access pores present; young branches distinctly square in cross section, often slightly winged on the angles, glabrous to pubescent.. Tree 5Ã¢â‚¬â€œ15 m. tall, said to have a palm-like habit, associated with ants and often the branches hollow and swollen with access-pores present; you…	FZ, FTEA, FWTA, POWO	16.128	12.2777	life_form	2253.96	NA	Central African Highlands, West Africa Mountains	Not endemic
Ptaeroxylon obliquum	Ptaeroxylon	Rutaceae	wind.none	Geldenhuys 1997	tree	tree	Shrub or small tree to 16 m. tall, mostly deciduous and usually flowering with undeveloped leaves; bole Ã‚Â± 30 cm. diameter at breast height; bark grey or whitish grey, at first smooth, later rough and fissured longitudinally.. Upland dry evergreen <i>Juniperus</i> }- <i>}Podocarpus</i> forest and bushland; 1500Ã¢â‚¬â€œ2000 m.. Shrub or small to medium-sized tree up to 15 m. tall, usually decidu…	FTEA, FTEA, FZ, POWO	16.128	12.2777	life_form	56.2798	LC	East African Highlands, Southern African Ranges	Not endemic
Pteris dentata	Pteris	Pteridaceae	wind.special	Dassler & Farrar 2001	terrestrial or epiphytic fern	fern	Grassland, upland bamboo forest, montane rain forest, often by stream sides, also old rubber plantations, bare slopes of landslips and on trunks of oil palms; 1000Ã¢â‚¬â€œ2700(Ã¢â‚¬â€œ2950) m. rhizomatous geophyte	FTEA, POWO	4	NA	life_form	210	LC	East African Highlands, Madagascar, Southern African Ranges	Not endemic
Pteris pteridioides	Pteris	Pteridaceae	wind.special	Dassler & Farrar 2001	terrestrial or epiphytic fern	fern	Unknown	POWO	0.25	NA	life_form	210	NA	Central African Highlands, East African Highlands, Madagascar, Southern African Ranges, West Africa Mountains	Not endemic
Pterocelastrus echinatus	Pterocelastrus	Celastraceae	animal	Simmons 2004	tree	tree	Shrub or tree (0Ã‚Â·3)1Ã¢â‚¬â€œ10Ã‚Â·5 m. high (to 18 m. in S. Africa); branches angular and greyish when young, becoming vinous red and eventually terete with whitish lenticels.. tree	FZ, POWO	16.128	12.2777	life_form	2253.96	LC	Southern African Ranges	Endemic
Rangaeris muscicola	Rangaeris	Orchidaceae	wind.special	Hintze et al., 2013	annual or perennial herb	herb	Epiphytic or lithophytic herb; stem short, 1Ã¢â‚¬â€œ6 cm long.. An epiphyte or lithophyte with very short stems 1Ã¢â‚¬â€œ6 cm. long.. An epiphyte in lowland and upland evergreen forest and in <i>Brachystegia</i> woodland, also a lithophyte in the latter; 1180Ã¢â‚¬â€œ2200 m.. epiphytic or lithophytic chamaerophyte	FZ, FTEA, FTEA, POWO	0.25	NA	life_form	5410.55	NA	Central African Highlands, East African Highlands, Southern African Ranges, West Africa Mountains	Not endemic
Ranunculus multifidus	Ranunculus	Ranunculaceae	animal	Heleno et al., 2023	perennial herb	herb	Perennial herb most often with erect stems, 1Ã¢â‚¬â€œ12 cm. tall, rarely stems more or less prostrate and rooting at some of the nodes, pilose with adpressed hairs pointing upwards; flowering stems much branched in the upper part with numerous relatively small typically Ã¢â‚¬Å“ buttercup Ã¢â‚¬Â flowers.. Wet ground near rivers, streams and ditches, moist slopes in bushland, grassland or on margi…	FTEA, FTEA, FZ, FWTA, POWO	3.5	NA	genus	799.617	LC	Central African Highlands, East African Highlands, Madagascar, Southern African Ranges	Not endemic
Raphidiocystis chrysocoma	Raphidiocystis	Cucurbitaceae	animal	Albert-Daviaud et al. 2018	climbing perennial	herb	Perennial climber to 6 m.; stems herbaceous, sparsely to densely shortly somewhat adpressed pubescent or puberulous.. Lowland rain-forest; 300Ã¢â‚¬â€œ1370 m.. Stems to 6 m., pubescent, also Ã‚Â± pilose, scandent.. climbing perennial	FTEA, FTEA, FZ, POWO	7	NA	life_form	399.809	NA	East African Highlands, West Africa Mountains	Not endemic
Rawsonia lucida	Rawsonia	Achariaceae	animal	Inferred from morphology	tree	tree	Shrub (rarely subscandent) or tree, rarely up to 20 m. tall, trunk up to 50 cm. across; bark grey, peeling in rounded scales.. Understorey and shrub layer of lowland and upland rain-forest, dry evergreen forest, semi-swamp and riverine forest; 50Ã¢â‚¬â€œ1900 m.. Shrub or tree; young branches glabrous. Evergreen shrub or small tree up to c. 7 m. tall; vegetative parts quite glabrous except for the…	FTEA, FTEA, FSOM, FZ, FTEA, FTEA, POWO	16.128	12.2777	life_form	2253.96	LC	East African Highlands, Southern African Ranges	Not endemic
Razafimandimbisonia minor	Razafimandimbisonia	Rubiaceae	animal	Hintze et al., 2013	shrub or tree	shrub or tree	shrub or tree	POWO	6.82759	8.99333	life_form	5817.66	LC	Madagascar	Endemic
Renealmia africana	Renealmia	Zingiberaceae	animal	Inferred from morphology	perennial or rhizomatous geophyte	herb	Perennial rhizomatous herb with leafy stems 3-5 ft. high. perennial or rhizomatous geophyte	FWTA, POWO	1	NA	life_form	2798.66	NA	Central African Highlands, Southern African Ranges	Not endemic
Rhamnus prinoides	Rhamnus	Rhamnaceae	animal	Heleno et al., 2023	shrub or tree	shrub or tree	Shrub or small tree, sometimes scrambling; bark blackish, often with many lenticels; young branches pubescent, glabrescent with age.. Shrubs or trees up to 8 m. tall, the branches sometimes scrambling or sprawling.. Forest, evergreen bushland and thicket; 700Ã¢â‚¬â€œ3700 m.. shrub or tree	FZ, FTEA, FTEA, POWO	5	NA	genus	7944.11	LC	Central African Highlands, East African Highlands, Southern African Ranges	Not endemic
Rhoicissus tomentosa	Rhoicissus	Vitaceae	animal	Velembo 2017	climber	shrub	High-climbing liane; young branchlets ferruginous-tomentose, later glabrescent and with large pale lenticels.. liana	FZ, POWO	3	NA	life_form	2245.79	NA	Southern African Ranges	Endemic
Rhoicissus tridentata	Rhoicissus	Vitaceae	animal	Velembo 2017	shrub	shrub	Shrub, treelet or more often a woody climber 2Ã¢â‚¬â€œ10 m. tall; young branches ferruginous pubescent, later glabrescent; sometimes with Ã¢â‚¬Ëœpotato-likeÃ¢â‚¬â„¢ roots (fide Tanner) presumably indicating it has tubers; tendrils fulvous pubescent or glabrescent.. Grassland with scattered trees, thicket and scrub, forest edges, often in rock crevices; 900Ã¢â‚¬â€œ 2280(Ã¢â‚¬â€œ2700 Marakwet) m.. …	FTEA, FTEA, FZ, POWO	4.01705	2.66349	life_form	1677.19	LC	East African Highlands, Southern African Ranges	Not endemic
Rhynchosia resinosa	Rhynchosia	Fabaceae	ballistic	Aluri & Kunuku 2018	climbing shrub	shrub	Robust, often aromatic, mostly woody scrambler or climber 1.8Ã¢â‚¬â€œ7.5 m long, or a Ã‚Â± erect shrub 0.6Ã¢â‚¬â€œ1.5 m tall.. Robust mostly woody scrambler 1Ã‚Â·8Ã¢â‚¬â€œ7Ã‚Â·5 m. long or Ã‚Â± erect shrub 0Ã‚Â·6Ã¢â‚¬â€œ1Ã‚Â·5 m. tall.. Ravine forest, bushland, grassland with scattered trees, thicket and scrub, sometimes on termite mounds, also in <i>Brachystegia</i> woodland and cultivations; 50…	FZ, FTEA, FTEA, ILDIS, FWTA, POWO	1	NA	life_form	504.774	NA	East African Highlands, West Africa Mountains	Not endemic
Rinorea arborea	Rinorea	Violaceae	ballistic	van Velzen et al. 2015	shrub or tree	shrub or tree	Shrub or small tree, 4Ã¢â‚¬â€œ9 m. high (? sometimes much taller); bark grey.. Shrub or small tree to 9 m. tall, sometimes more; young branches glabrous or finely pubescent at first.. Lowland evergreen forest; 0Ã¢â‚¬â€œ850 m.. shrub or tree	FZ, FTEA, FTEA, POWO	6.82759	8.99333	life_form	435.868	LC	East African Highlands, Madagascar	Not endemic
Ritchiea albersii	Ritchiea	Capparaceae	animal	Chancellor et al. 2016	shrub or tree	shrub or tree	Small glabrous tree 4Ã¢â‚¬â€œ5 m. tall in our area but reaching 10 m. tall farther north; young branches brown, striate, rather densely lenticellate, somewhat drooping.. Shrub or much-branched tree up to 15Ã¢â‚¬â€œ20 m. tall.. Upland rain-forest, often at the margins, less commonly lowland rain-forest and evergreen thicket; 1100Ã¢â‚¬â€œ2400 m.. Tree, to 35 ft. high, in forest. shrub or tree	FZ, FTEA, FTEA, FWTA, POWO	6.82759	8.99333	life_form	5817.66	LC	Central African Highlands, East African Highlands	Not endemic
Rotheca myricoides	Rotheca	Lamiaceae	animal	Albert-Daviaud et al. 2018	subshrub or shrub	shrub	Shrub or subshrub, up to 4 m tall; stems glabrous to tomentose. Shrub up to 3 m tall, irregularly branched, or a small tree up to 10 m tall; older branches with rough deeply fissured bark; twigs pale brown, ridged or 4-angular, pithy in the centre, glabrous to velvety hairyShrub or a small tree up to 3.8 m tall; branches dark brown, glabrousShrub 1Ã¢â‚¬â€œ1.8 m tallShrub 1.5Ã¢â‚¬â€œ4 m tall, glab…	FSOM, FZ, FTEA, POWO	3.07143	2.04997	life_form	2193.56	LC	East African Highlands, Southern African Ranges	Not endemic
Rothmannia urcelliformis	Rothmannia	Rubiaceae	animal	Hintze et al., 2013	shrub or tree	shrub or tree	Shrub or small tree (1Ã¢â‚¬â€œ2.5) 4Ã¢â‚¬â€œ8.5(10Ã¢â‚¬â€œ15) m tall; young stems slender, rusty pubescent or less often glabrescent.. A shrub or small tree, to 25 ft. or more high. Shrub or small tree, (1Ã¢â‚¬â€œ)4Ã¢â‚¬â€œ8.5(Ã¢â‚¬â€œ15) m. tall; young stems slender, rusty pubescent or less often glabrescent.. Forest; 850Ã¢â‚¬â€œ1675(Ã¢â‚¬â€œ2400) m.. shrub or tree	FZ, FWTA, FTEA, FTEA, POWO	6.82759	8.99333	life_form	5817.66	LC	Central African Highlands, East African Highlands, Southern African Ranges, West Africa Mountains	Not endemic
Rubia cordifolia	Rubia	Rubiaceae	animal	Heleno et al., 2023	scrambling perennial	herb	Scrambling, climbing or creeping plant, less often tussock-forming, with branched stems 0.3Ã¢â‚¬â€œ6 m. long; stems brittle, with quite strong curved prickles on the 4 ribs and either pubescent all over or at least with hairs beneath the nodes; roots usually quite woody, containing a red dye.. Scrambling climbing or creeping plant up to several m long; stems with recurved prickles along angles. s…	FTEA, FSOM, POWO	1	NA	life_form	2798.66	NA	East African Highlands, Southern African Ranges	Not endemic
Rubus pinnatus	Rubus	Rosaceae	animal	Albert-Daviaud et al. 2018	climber	shrub	Straggling bush or scrambler up to c. 3Ã‚Â·5 m. high.. A variable sometimes scrambling widely spreading shrub up to 6 m. tall.. liana	FZ, FTEA, POWO	3	NA	life_form	2245.79	NA	Central African Highlands, East African Highlands, Southern African Ranges, West Africa Mountains	Not endemic
Rubus rigidus	Rubus	Rosaceae	animal	Albert-Daviaud et al. 2018	scrambling subshrub or shrub	shrub	A very variable scrambling shrub 1Ã¢â‚¬â€œ3Ã‚Â·5 m. high.. A very variable, scrambling shrub up to 3 m. tall.. Edges of and clearings in upland rain-forest, upland grassland, roadsides, rarely in marshy ground and papyrus-swamp, forming thickets; 1050Ã¢â‚¬â€œ2100 m.. scrambling shrub	FZ, FTEA, FTEA, POWO	1	NA	life_form	6737.37	NA	Central African Highlands, East African Highlands, Southern African Ranges	Not endemic
Rubus steudneri	Rubus	Rosaceae	animal	Albert-Daviaud et al. 2018	climbing shrub	shrub	A scandent shrub up to about 4 m. in height.. climbing shrub or liana	FTEA, POWO	1	NA	life_form	6737.37	NA	East African Highlands	Endemic
Rumex abyssinicus	Rumex	Polygonaceae	animal	Heleno et al., 2023	perennial herb	herb	A large, very stout, perennial herb, up to 4 m. tall.. Upland grassland, margins of upland rain-forest &amp; upland secondary bushland; 750Ã¢â‚¬â€œ3300 m.. Herb with stout perennial rootstock, 1 in. diam.; stems annual, up to several feet high.. A large very stout perennial herb with napiform roots.A large very stout perennial herb with napiform roots. perennial	FTEA, FTEA, FWTA, FZ, POWO	1	NA	genus	2798.66	NA	Central African Highlands, East African Highlands, Southern African Ranges	Not endemic
Rumex nepalensis	Rumex	Polygonaceae	animal	Heleno et al., 2023	perennial herb	herb	Perennial herb, up to 1.5 m tall, glabrous or almost so. A stout, Ã‚Â± straggling perennial herb up to 1.8 m tallA stout, Ã‚Â± straggling perennial herb up to 1.8 m tall.. perennial	FSOM, FZ, POWO	1	NA	genus	2798.66	NA	Central African Highlands, East African Highlands, Madagascar, Southern African Ranges	Not endemic
Rumex sagittatus	Rumex	Polygonaceae	animal	Heleno et al., 2023	scrambling perennial	herb	A scrambling, sometimes scandent dioecious perennial herb, with a fleshy taproot.A scrambling, sometimes scandent dioecious perennial herb, with a fleshy taproot. scrambling perennial	FZ, POWO	1	NA	genus	2798.66	NA	Southern African Ranges	Endemic
Rumex usambarensis	Rumex	Polygonaceae	animal	Heleno et al., 2023	scrambling subshrub or shrub	shrub	A shrub or straggling glabrous climber, up to 3 m. tall or more.. Open mist-forest, also upland grassland, bushland and exposed rocky slopes, 870Ã¢â‚¬â€œ2400 m.; occasionally cultivated for its medical properties.. A shrub, or sometimes a straggling climberA shrub, or sometimes a straggling climber.. scrambling subshrub or shrub	FTEA, FTEA, FZ, POWO	1	NA	genus	6737.37	NA	East African Highlands	Endemic
Rutidea fuscescens	Rutidea	Rubiaceae	animal	Hintze et al., 2013	climber	shrub	Shrub or liane, 1Ã¢â‚¬â€œ9 m high; young branches puberulous to finely pubescent, older branches with thin greyish bark, flaking to reveal red-brown underlayer; short, patent to backwardly-directed leaf-bearing or sometimes naked branches occasionally present.. Shrub or liane, 1Ã¢â‚¬â€œ9 m. high; branches occasionally short, patent to backwardly directed, leaf-bearing or sometimes naked, puberulo…	FZ, FTEA, POWO	3	NA	life_form	2245.79	NA	East African Highlands, Southern African Ranges	Not endemic
Rutidea orientalis	Rutidea	Rubiaceae	animal	Hintze et al., 2013	climbing shrub	shrub	Scandent shrub or climber or ? sometimes a suffrutex, 1.8Ã¢â‚¬â€œ6 m. tall; young branches usually densely covered with goldish to rust-coloured hairs, becoming glabrous with age; older branches with greyish fawn bark.. Forest, frequently at edges or in thickets; 800Ã¢â‚¬â€œ2250 m.. Scandent shrub or climber or sometimes a ?suffrutex, 1.8Ã¢â‚¬â€œ6 m tall; young branches usually densely covered wi…	FTEA, FTEA, FZ, POWO	1	NA	life_form	6737.37	LC	East African Highlands, Southern African Ranges	Not endemic
Rytigynia uhligii	Rytigynia	Rubiaceae	animal	Albert-Daviaud et al. 2018	shrub or tree	shrub or tree	Shrub or tree 0.9Ã¢â‚¬â€œ9 m. tall, ? rarely scandent, laxly branched; bark smooth, pale brown to blackish grey; stems pale chestnut-brown or purplish, longitudinally ridged, lenticellate, glabrous, the epidermis or bark wearing off to reveal pale undersurface.. Montane evergreen forest, particularly with <i>Zanthoxylum, Olea, Casearia, Diospyros abyssinica, Maesa, Neoboutonia, Allophylus, Celtis…	FTEA, FTEA, FZ, POWO	6.82759	8.99333	life_form	5817.66	LC	East African Highlands, Southern African Ranges	Not endemic
Sabicea orientalis	Sabicea	Rubiaceae	animal	Albert-Daviaud et al. 2018	climbing shrub	shrub	Liane, climber or straggling shrub, 1.2Ã¢â‚¬â€œ4.5 m. long; stems rather slender, brown, ridged, with adpressed hairs and Ã‚Â± tomentose as well, the epidermis peeling on the older shoots.. Rain-forest, streamside forest and particularly forest edges; 775Ã¢â‚¬â€œ2100 m.. climbing shrub	FTEA, FTEA, POWO	1	NA	life_form	6737.37	NA	East African Highlands, Southern African Ranges	Not endemic
Sanicula elata	Sanicula	Apiaceae	animal	Heleno et al., 2023	perennial	herb	Erect or occasionally ascending, glabrous perennial herb (15Ã¢â‚¬â€œ)25Ã¢â‚¬â€œ100 cm. tall with a thick, oblique, Ã‚Â± scaly rootstock with fibrous rootlets.. Montane forests of various kinds, both broad-leaved and <i>Juniperus</i> as well as bamboo, from dense shade to more open parts along paths and in glades, frequently in damp or swampy places or along streams; also on sides of ravines and b…	FTEA, FTEA, FZ, FWTA, POWO	3.53846	2.56955	life_form	790.926	NA	Central African Highlands, East African Highlands, Madagascar, Southern African Ranges	Not endemic
Satyrium parviflorum	Satyrium	Orchidaceae	wind.special	Hintze et al., 2013	tuberous geophyte	herb	tuberous geophyte	POWO	8	NA	life_form	169.08	NA	Southern African Ranges	Endemic
Schizaea pectinata	Schizaea	Schizaeaceae	wind.special	Dassler & Farrar 2001	terrestrial or epiphytic fern	fern	rhizomatous geophyte or lithophyte	POWO	4	NA	life_form	210	NA	Madagascar, Southern African Ranges	Not endemic
Schizocarphus nervosus	Schizocarphus	Asparagaceae	animal	Hintze et al., 2013	bulbous geophyte	herb	Plants usually robust up to 50 cm.. Usually in grassland, often on burnt ground, on black cotton soil or light loam soil with rocks; 900-2570 m.. bulbous geophyte	FTEA, FTEA, POWO	7.28571	6.55017	life_form	384.13	NA	Southern African Ranges	Endemic
Schrebera alata	Schrebera	Oleaceae	wind.special	Inferred from morphology	tree	tree	Shrub or tree, 9Ã¢â‚¬â€œ24 m. tall, with pale grey bark, vegetative branches grey or ochraceous, glabrous, with numerous rather prominent lenticels.. Bushland and forest; 1950Ã¢â‚¬â€œ2250 m.. A tree 4Ã¢â‚¬â€œ15 m. tall, or sometimes a small bush; trunk slightly fluted; slash cream, becoming darker with exposure; bark pale brown or grey, fairly smooth, with short longitudinal fissures.. A shrub or…	FTEA, FTEA, FZ, FTEA, FTEA, FTEA, FTEA, FTEA, FTEA, FTEA, FTEA, POWO	16.128	12.2777	life_form	1089.38	LC	East African Highlands, Southern African Ranges	Not endemic
Searsia chirindensis	Searsia	Anacardiaceae	animal	Inferred from morphology	shrub or tree	shrub or tree	Shrub or small tree up to 5 m. tall; branches dull brown or blackish (when dried), cylindric, pubescent or glabrous.. shrub or tree	FZ, POWO	6.82759	8.99333	life_form	5817.66	LC	Southern African Ranges	Endemic
Searsia dentata	Searsia	Anacardiaceae	animal	Inferred from morphology	shrub	shrub	Shrub 1Ã¢â‚¬â€œ2Ã‚Â·5 m. high or small tree up to 6 m. tall; old branches dull greyish-brown, smooth or slightly striated, lenticellate, glabrous, sometimes thorny; young branches and petioles reddish or fulvous, glabrous to Ã‚Â± densely pilose or hispid-villous, all the hairs very short and crisped or mixed with long patent ones.. shrub	FZ, POWO	4.01705	2.66349	life_form	1677.19	LC	Southern African Ranges	Endemic
Searsia discolor	Searsia	Anacardiaceae	animal	Inferred from morphology	subshrub or shrub	shrub	subshrub or shrub	POWO	3.07143	2.04997	life_form	2193.56	NA	Southern African Ranges	Endemic
Searsia longipes	Searsia	Anacardiaceae	animal	Inferred from morphology	shrub or tree	shrub or tree	Shrub or small tree 2Ã¢â‚¬â€œ9(Ã¢â‚¬â€œ12) m. high; branches brownish grey, cylindric, slightly furrowed; branchlets somewhat angular, dark brown, sparsely pilose to somewhat densely fulvous pilose, lenticellate.. Shrub or small tree up to 9 m. tall; branches brownish-grey, cylindric, slightly furrowed, lenticellate, the youngest ones somewhat angular, dark-brown and sparsely pilose to Ã‚Â± dense…	FTEA, FZ, FWTA, POWO	6.82759	8.99333	life_form	5817.66	LC	East African Highlands	Endemic
Searsia pallens	Searsia	Anacardiaceae	animal	Inferred from morphology	shrub	shrub	shrub	POWO	4.01705	2.66349	life_form	1677.19	LC	Southern African Ranges	Endemic
Searsia pentheri	Searsia	Anacardiaceae	animal	Inferred from morphology	shrub	shrub	Shrub up to 3 m. tall; branches greyish to brownish, cylindric, glabrous or puberulous; branchlets sometimes densely cinereous- or whitish-villous and somewhat spinescent.. shrub	FZ, POWO	4.01705	2.66349	life_form	1677.19	LC	Southern African Ranges	Endemic
Searsia undulata	Searsia	Anacardiaceae	animal	Inferred from morphology	shrub	shrub	shrub	POWO	4.01705	2.66349	life_form	1677.19	LC	Southern African Ranges	Endemic
Sebaea brachyphylla	Sebaea	Gentianaceae	wind.none	Inferred from morphology	annual	herb	Erect annual herb up to 40 cm. tall.. Erect herb of wet places up to 60 cm. high. Annual herb 10Ã¢â‚¬â€œ50 cm high.. Moist and boggy sites in upland and montane grassland, heath zone and moorland; (1000Ã¢â‚¬â€œ)1400Ã¢â‚¬â€œ3450(Ã¢â‚¬â€œ4050) m. annual	FZ, FWTA, FTEA, FTEA, POWO	0.625	0.53033	life_form	111.809	NA	Central African Highlands, East African Highlands, Madagascar	Not endemic
Sebaea leiostyla	Sebaea	Gentianaceae	wind.none	Inferred from morphology	annual	herb	Annual or monocarpic, shortly perennial herb, up to 80 cm high.. Grassland, often in moist sites such as streamsides or marshes, also in the heath zone; 1800Ã¢â‚¬â€œ3500 m. Erect annual or perennial herb up to 60 cm. tall.. annual	FTEA, FTEA, FZ, POWO	0.625	0.53033	life_form	111.809	NA	East African Highlands, Southern African Ranges	Not endemic
Secamone alpini	Secamone	Apocynaceae	wind.special	Inferred from morphology	climbing shrub	shrub	Robust liane or shrub, minutely rusty puberulent on young shoots and inflorescence. Robust liane or shrub, minutely rusty puberulent on young shoots and inflorescence. climbing shrub	FZ, FTEA, POWO	1	NA	life_form	3256.27	NA	East African Highlands, Southern African Ranges	Not endemic
Secamone parvifolia	Secamone	Apocynaceae	wind.special	Inferred from morphology	climber	shrub	Woody climber, old stems with two spiralling, corky wings alternating at the nodes.. Woody climber, old stems with two spiralling, corky wings alternating at the nodes; young shoots puberulent, the hairs white or red, Ã‚Â± adpressed. climber	FTEA, FZ, POWO	3	NA	life_form	1085.42	NA	East African Highlands, Southern African Ranges	Not endemic
Securidaca welwitschii	Securidaca	Polygalaceae	wind.special	Inferred from morphology	climber	shrub	Scandent shrub or liana, 10Ã¢â‚¬â€œ15 m tall.. Scandent shrub or lofty climber up to 80ft.. A spiny scandent shrub or liane with young stems at first minutely appressed-pubescent, rapidly glabrescent.. liana	FTEA, FWTA, FZ, POWO	3	NA	life_form	1085.42	NA	Central African Highlands, East African Highlands, West Africa Mountains	Not endemic
Selaginella goudotiana	Selaginella	Selaginellaceae	wind.special	Julve, 2013	subshrub	shrub	subshrub	POWO	3.725	2.21876	life_form	874.168	LC	Central African Highlands, East African Highlands, Madagascar, Southern African Ranges	Not endemic
Selaginella mittenii	Selaginella	Selaginellaceae	wind.special	Julve, 2013	subshrub	shrub	subshrub or epiphyte	POWO	3.725	2.21876	life_form	874.168	LC	East African Highlands, Southern African Ranges	Not endemic
Selaginella molliceps	Selaginella	Selaginellaceae	wind.special	Julve, 2013	subshrub	shrub	subshrub	POWO	3.725	2.21876	life_form	874.168	NA	Central African Highlands, East African Highlands, West Africa Mountains	Not endemic
Selaginella vogelii	Selaginella	Selaginellaceae	wind.special	Julve, 2013	subshrub	shrub	subshrub	POWO	3.725	2.21876	life_form	874.168	NA	Central African Highlands, Southern African Ranges, West Africa Mountains	Not endemic
Senecio deltoideus	Senecio	Asteraceae	wind.special	Inferred from morphology	perennial herb or climber	herb	Scandent perennial herb or liana; stems 2Ã¢â‚¬â€œ7 m long, green, ribbed, finely pubescent, often glabrescent.. Moist or dry forest or forest margins, secondary bushland in the forest zone; 700Ã¢â‚¬â€œ2200 m. Unknown	FTEA, FTEA, POWO	1	NA	genus	1352.64	NA	East African Highlands, Southern African Ranges	Not endemic
Senecio erubescens	Senecio	Asteraceae	wind.special	Inferred from morphology	perennial	herb	Erect or decumbent perennial herb 30Ã¢â‚¬â€œ60 cm high, rosette-forming, subscapigerous; stems reddish-brown, glandular or sparsely so.. Grassland, often in boggy sites; (990Ã¢â‚¬â€œ)1600Ã¢â‚¬â€œ2400 m. Unknown	FTEA, FTEA, POWO	1	NA	genus	1352.64	NA	Southern African Ranges	Endemic
Senecio inaequidens	Senecio	Asteraceae	wind.special	Inferred from morphology	perennial herb	herb	Unknown	POWO	1	NA	genus	1352.64	NA	Southern African Ranges	Endemic
Senecio madagascariensis	Senecio	Asteraceae	wind.special	Inferred from morphology	perennial	herb	Herb.. Habitat according IUCN Habitats Classification: forest and woodland, shrubland, native grassland, wetlands (inland), artificial - terrestrial.. Hierba. Herb.. Resembles S. mesogrammoides, but the leaf midrib is scabrid, while the leaves are glabrous otherwise; and the number of phyllaries is higher (Ã‚Â± 20Ã¢â‚¬â€œ29).. Weed in farmland; Ã‚Â± 2400 m. Unknown	UPFC, UPFC, CPLC, UPB, FTEA, FTEA, POWO	1	NA	genus	1352.64	NA	Madagascar, Southern African Ranges	Not endemic
Senecio oxyriifolius	Senecio	Asteraceae	wind.special	Inferred from morphology	perennial herb	herb	Perennial herb 40Ã¢â‚¬â€œ110 cm high with horizontal, fleshy tuberous rhizome (or woody, fide Kerfoot 1779) and erect flowering stems; stems glabrous, succulent or rather succulent.. Grassland or bushed grassland, often in rocky sites, sometimes in cultivated areas or wooded grassland; 950Ã¢â‚¬â€œ2800 m. Unknown	FTEA, FTEA, POWO	1	NA	genus	1352.64	NA	East African Highlands, Southern African Ranges	Not endemic
Sesbania macrantha	Sesbania	Fabaceae	water	Farruggia et al. 2018	perennial	herb or shrub	A shrub, 5Ã¢â‚¬â€œ6 ft. high with stem and branches rough with small thorns. Softly woody herb, slender shrub or small tree, (1)2Ã¢â‚¬â€œ6 m tall; glabrous throughout except for the calyx margin and inner surface of the calyx teeth, a few hairs on the stipules and often on the rachis and leaflet margins of juvenile leaves.Softly woody herb, slender shrub or small tree, (1)2Ã¢â‚¬â€œ6 m tall; glabr…	FWTA, FZ, FTEA, ILDIS, POWO	3.53846	2.56955	life_form	NA	LC	Central African Highlands, East African Highlands, Southern African Ranges, West Africa Mountains	Not endemic
Silene undulata	Silene	Caryophyllaceae	animal	Heleno et al., 2023	perennial	herb	Sticky, glandular, perennial herb up to c. 60 cm. tall.. perennial	FZ, POWO	3.53846	2.56955	life_form	790.926	NA	Southern African Ranges	Endemic
Solanum anguivi	Solanum	Solanaceae	animal	Albert-Daviaud et al. 2018	subshrub or shrub	shrub	Erect to spreading, woody herb, shrub or very rarely a small tree to 4(5) m, usually armed; hairs stellate, sessile or shortly stalked, with short to long rays, the central ray sometimes longer; prickles yellowish to brownish or occasionally dark purple basally, few to many, straight or somewhat recurved, up to 13 mm long and 5 mm wide at the base, Ã‚Â± hairy to glabrous.. subshrub or shrub	FZ, POWO	3.07143	2.04997	life_form	2193.56	LC	Central African Highlands, East African Highlands, Madagascar, Southern African Ranges	Not endemic
Solanum giganteum	Solanum	Solanaceae	animal	Albert-Daviaud et al. 2018	shrub or tree	shrub or tree	Short-lived, softly woody under shrub, shrub or sometimes a small tree, up to 5(8) m high; sympodia plurifoliate; hairs stellate, white (ageing greyish or yellowish in herbaria), very fine (c. 0.1Ã¢â‚¬â€œ0.2 mm across), floccose, Ã‚Â± sessile, regular, with many short rays; prickles 1Ã¢â‚¬â€œ5 mm long, straight or slightly curved, laterally Ã‚Â± compressed, often hairy from the base to above the …	FZ, FWTA, POWO	6.82759	8.99333	life_form	5817.66	LC	Central African Highlands, East African Highlands, Southern African Ranges	Not endemic
Solanum retroflexum	Solanum	Solanaceae	animal	Albert-Daviaud et al. 2018	annual or perennial herb	herb	Erect, later spreading, annual herb, sometimes appearing bushy, 20Ã¢â‚¬â€œ100 cm high and up to 100 cm across, Ã‚Â± pubescent with simple, straight or curved, usually appressed, eglandular, rarely glandular, short hairs, glabrescent.. annual or perennial	FZ, POWO	0.25	NA	life_form	11194.6	NA	Southern African Ranges	Endemic
Solanum welwitschii	Solanum	Solanaceae	animal	Albert-Daviaud et al. 2018	climber	shrub	Woody climber up to 15 m, sometimes a straggling shrub or trailing in absence of support.Woody climber up to 15 m, sometimes a straggling shrub or trailing in absence of support. Scandent or twining subshrub or perennial vine, 5Ã¢â‚¬â€œ8 m, sometimes creeping over ground, often deciduous;. liana	FZ, FTEA, POWO	3	NA	life_form	2245.79	NA	Central African Highlands, East African Highlands, West Africa Mountains	Not endemic
Sopubia ramosa	Sopubia	Orobanchaceae	wind.none	Minkin & Eshbaugh 1989	subshrub or shrub	shrub	Robust erect shrub or woody herb 1-5 ft. high. Erect, perennial, much branched herb or undershrub, 45Ã¢â‚¬â€œ100(150 or more) cm. tall, scabrid; stems usually branched above with branches ascending, densely pubescent with pubescence usually in 3 or 4 rows alternating with leaf insertions.. Erect, perennial, much branched herb or undershrub, 45Ã¢â‚¬â€œ100(Ã¢â‚¬â€œ150 or more) cm tall, scabrid.. he…	FWTA, FZ, FTEA, POWO	3.07143	2.04997	life_form	54.7717	NA	Central African Highlands, East African Highlands, Southern African Ranges, West Africa Mountains	Not endemic
Sparrmannia ricinocarpa	Sparrmannia	Malvaceae	animal	Inferred from morphology	subshrub or shrub	shrub	Slender shrub or scrambler, up to 3 m. tall; stems slender, with spreading simple hairs and shorter stellate hairs.. subshrub or shrub	FZ, POWO	3.07143	2.04997	life_form	2193.56	LC	East African Highlands, Madagascar, Southern African Ranges	Not endemic
Spermacoce natalensis	Spermacoce	Rubiaceae	animal	Hintze et al., 2013	annual	herb	Perennial erect, prostrate or trailing herb 15Ã¢â‚¬â€œ55 cm. long or tall; stems several, branched or Ã‚Â± unbranched, 4-ribbed, glabrous except at nodes or scabrid with very short prickle-like hairs.. Perennial erect, prostrate or trailing herb 15Ã¢â‚¬â€œ55 cm. long or tall; stems branched or Ã‚Â± unbranched, 4-ribbed, glabrous except at nodes.. Upland grassland (particularly where seasonally we…	FZ, FTEA, FTEA, FWTA, POWO	0.625	0.53033	life_form	4477.86	NA	Central African Highlands, East African Highlands, Southern African Ranges	Not endemic
Spermacoce princeae	Spermacoce	Rubiaceae	animal	Hintze et al., 2013	subshrub	shrub	Scrambling or decumbent herb with ascending branchlets, much branched, 0.3Ã¢â‚¬â€œ0.6 m. long; stems often dark crimson, square, sparsely to densely hairy on the angles.. Scrambling or decumbent perennial herb with ascending branchlets, much branched, 0.3Ã¢â‚¬â€œ1.5 m. long; stems often dark crimson, square, sparsely to densely hairy on the angles.. subshrub	FTEA, FZ, POWO	3.725	2.21876	life_form	1808.69	NA	Central African Highlands, East African Highlands	Not endemic
Sporobolus centrifugus	Sporobolus	Poaceae	water	Heleno et al., 2023	perennial	herb	Densely caespitose perennial; culms 20Ã¢â‚¬â€œ80 cm. high; basal sheaths indurated, yellow and horny, rarely broad and papery.. Short fire-swept grass in wooded grassland; 2300 m.. Densely caespitose perennial with short oblique rhizome; culms up to 80 cm tall, erect, unbranched; basal leaf sheaths expanded, indurated, horny and either yellow or chestnut-brown or rarely broad and chartaceous, gla…	FTEA, FTEA, FZ, GB, POWO	3.53846	2.56955	life_form	NA	NA	Madagascar, Southern African Ranges	Not endemic
Stachys aculeolata	Stachys	Lamiaceae	water	Heleno et al., 2023	scrambling perennial	herb	A perennial prickly herb with straggling, scrambling, rather slender stems. Perennial, sometimes aromatic, scandent or ascending herb, 0.2Ã¢â‚¬â€œ3 m long. scrambling perennial	FWTA, FTEA, POWO	1	NA	life_form	NA	NA	Central African Highlands, East African Highlands	Not endemic
Stachys aethiopica	Stachys	Lamiaceae	water	Heleno et al., 2023	perennial or subshrub	herb or shrub	perennial or subshrub	POWO	1.5	0.707107	life_form	NA	NA	Southern African Ranges	Endemic
Streptocarpus glandulosissimus	Streptocarpus	Gesneriaceae	wind.none	Hughes et al. 2007	scrambling subshrub or shrub	shrub	Perennial caulescent herb, straggling or subscandent, to 150(Ã¢â‚¬â€œ200) cm tall. scrambling subshrub or shrub	FTEA, POWO	1	NA	life_form	168.227	NA	East African Highlands	Endemic
Strombosia scheffleri	Strombosia	Olacaceae	animal	Inferred from morphology	tree	tree	tree	POWO	16.128	12.2777	life_form	2253.96	LC	Central African Highlands, East African Highlands, Southern African Ranges	Not endemic
Syzygium emirnense	Syzygium	Myrtaceae	animal	Albert-Daviaud et al. 2018	shrub or tree	shrub or tree	shrub or tree	POWO	6.82759	8.99333	life_form	5817.66	LC	Madagascar	Endemic
Tabernaemontana pachysiphon	Tabernaemontana	Apocynaceae	animal	Albert-Daviaud et al. 2018	shrub or tree	shrub or tree	Shrub or small tree 2Ã¢â‚¬â€œ18 m. high, trunk terete, 4Ã¢â‚¬â€œ40 cm. in diam.. Shrub or small tree 2Ã¢â‚¬â€œ15 m high; trunk 4Ã¢â‚¬â€œ40 cm in diameter; bark pale brown or grey brown, with large lenticels.. Moist forest and forest margins, riverine and gallery forest; 0Ã¢â‚¬â€œ2000 m. shrub or tree	FZ, FTEA, FTEA, POWO	6.82759	8.99333	life_form	5817.66	LC	Central African Highlands, East African Highlands, Southern African Ranges, West Africa Mountains	Not endemic
Tabernaemontana stapfiana	Tabernaemontana	Apocynaceae	animal	Albert-Daviaud et al. 2018	tree	tree	Tree 5Ã¢â‚¬â€œ25(35) m. high; trunk terete, 25Ã¢â‚¬â€œ90 cm. in diam.; bark pale to dark greyÃ¢â‚¬â€œbrown, rough (?), 1 cm. thick, corky.. Tree 5Ã¢â‚¬â€œ25(Ã¢â‚¬â€œ35) m high; trunk 25Ã¢â‚¬â€œ90 cm in diameter; bark pale to dark grey brown, rough, thick, corky; wood yellow or light brown.. Forest; 1400Ã¢â‚¬â€œ2300 m. tree	FZ, FTEA, FTEA, POWO	16.128	12.2777	life_form	2253.96	LC	East African Highlands, Southern African Ranges	Not endemic
Tabernaemontana ventricosa	Tabernaemontana	Apocynaceae	animal	Albert-Daviaud et al. 2018	tree	tree	Small tree with a compact crown. Shrub or small tree 3Ã¢â‚¬â€œ15 m high; trunk 5Ã¢â‚¬â€œ30 cm in diameter; bark pale brown, shallowly to deeply fissured, with large lenticels.. Moist forest and forest margins, riverine and groundwater forest, evergreen thicket; 0Ã¢â‚¬â€œ1650 m. Shrub or small tree 3Ã¢â‚¬â€œ15 m. high.. tree	FWTA, FTEA, FTEA, FZ, POWO	16.128	12.2777	life_form	2253.96	LC	Central African Highlands, East African Highlands, Southern African Ranges	Not endemic
Tambourissa purpurea	Tambourissa	Monimiaceae	animal	Albert-Daviaud et al. 2018	tree	tree	tree	POWO	16.128	12.2777	life_form	2253.96	LC	Madagascar	Endemic
Tarenna pavettoides	Tarenna	Rubiaceae	animal	Albert-Daviaud et al. 2018	shrub or tree	shrub or tree	Small tree or shrub, 2.75Ã¢â‚¬â€œ10 m. tall; young branches glabrous or with adpressed hairs, older stems square, covered with buff to red-brown sometimes flaking bark.. Small tree or shrub, 2.75Ã¢â‚¬â€œ10 m tall; young branches glabrous or with appressed hairs, older stems square, covered with buff to red-brown sometimes flaking bark.. A shrub. shrub or tree	FTEA, FZ, FWTA, POWO	6.82759	8.99333	life_form	5817.66	LC	Central African Highlands, East African Highlands, Southern African Ranges, West Africa Mountains	Not endemic
Tecoma capensis	Tecoma	Bignoniaceae	wind.special	Inferred from morphology	shrub	shrub	Shrub or small tree, sometimes somewhat scrambling, 1.5Ã¢â‚¬â€œ7(Ã¢â‚¬â€œ10) m tall, with pale brown bark.. Shrub.. Habitat according IUCN Habitats Classification: artificial - terrestrial.. Many-stemmed shrub with scandent branches, 1.5Ã¢â‚¬â€œ4 m. tall, or small tree up to 6 (10) m. high.. Arbusto. shrub	FTEA, UPFC, UPFC, FZ, CPLC, POWO	4.01705	2.66349	life_form	810.614	LC	East African Highlands, Southern African Ranges	Not endemic
Tectaria fernandensis	Tectaria	Polypodiaceae	wind.special	Dassler & Farrar 2001	terrestrial or epiphytic fern	fern	Unknown	POWO	0.25	NA	life_form	210	NA	Central African Highlands, West Africa Mountains	Not endemic
Tectaria gemmifera	Tectaria	Polypodiaceae	wind.special	Dassler & Farrar 2001	terrestrial or epiphytic fern	fern	Terrestrial.. Unknown	FTEA, POWO	0.25	NA	life_form	210	NA	East African Highlands, Madagascar, Southern African Ranges	Not endemic
Teedia lucida	Teedia	Scrophulariaceae	animal	Inferred from morphology	perennial	herb	Woody herb to 1 m. tall, glabrous, foetid; stems tetragonous, smooth.. perennial	FZ, POWO	3.53846	2.56955	life_form	790.926	NA	Southern African Ranges	Endemic
Tephrosia capensis	Tephrosia	Fabaceae	ballistic	Rani & Raju 2021	perennial or subshrub	herb or shrub	Perennial, Not climbing, Herb. perennial, subshrub or shrub	ILDIS, POWO	1.5	0.707107	life_form	406.409	NA	Southern African Ranges	Endemic
Tephrosia vogelii	Tephrosia	Fabaceae	ballistic	Rani & Raju 2021	perennial or subshrub	herb or shrub	A softly woody branching herb 1Ã¢â‚¬â€œ4 m. tall; stem tomentose with both short and long white or fulvous hairs.. Grassland, forest margins, waste ground and old cultivation; 0Ã¢â‚¬â€œ2100 m.; rainfall over 800, usually over 1100 mm.. Arbusto. Shrub 1Ã¢â‚¬â€œ3(4) m high, usually much branched and bushy.Shrub 1Ã¢â‚¬â€œ3(4) m high, usually much branched and bushy.. Perennial, Not climbing, Herb/Sh…	FTEA, FTEA, CPLC, FZ, ILDIS, UPFC, UPFC, FWTA, POWO	1.5	0.707107	life_form	406.409	LC	Central African Highlands, East African Highlands, Southern African Ranges, West Africa Mountains	Not endemic
Terminalia brownii	Terminalia	Combretaceae	wind.special	Augspurger 1986	tree	tree	Tree 7Ã¢â‚¬â€œ13(Ã¢â‚¬â€œ25) m. high; bark greyish, longitudinally fissured; branchlets grey, fibrous; young shoots tomentose, becoming glabrous.. Deciduous woodland, bushland and wooded grassland, riverine forest; 730Ã¢â‚¬â€œ2000 m.. Tree to 10(Ã¢â‚¬â€œ15) m tall, with a large spreading crown; bark greyish, fissured; young branchlets tomentose. A small tree, up to 30Ã¢â‚¬â€œ40 ft. high. tree	FTEA, FTEA, FSOM, FWTA, POWO	16.128	12.2777	life_form	1089.38	LC	Central African Highlands, East African Highlands	Not endemic
Tetradenia riparia	Tetradenia	Lamiaceae	animal	Hintze et al., 2013	shrub or tree	shrub or tree	semisucculent shrub or tree	POWO	6.82759	8.99333	life_form	5817.66	LC	Southern African Ranges	Endemic
Thalictrum rhynchocarpum	Thalictrum	Ranunculaceae	water	Heleno et al., 2023	perennial	herb	Perennial herb up to 4 m. tall, sometimes semi-scandent.. Perennial herb with erect stems 1Ã¢â‚¬â€œ4 m. tall, more or less branched.. Glades and undergrowth of upland rain forest, upland evergreen bushland on stream sides and upland grassland, 1620Ã¢â‚¬â€œ3150 m.. perennial	FZ, FTEA, FTEA, POWO	3.53846	2.56955	life_form	NA	NA	Central African Highlands, East African Highlands, Southern African Ranges	Not endemic
Thelypteris confluens	Thelypteris	Aspleniaceae	wind.special	Dassler & Farrar 2001	terrestrial or epiphytic fern	fern	perennial	POWO	3.53846	NA	life_form	210	LC	Central African Highlands, East African Highlands, Madagascar, Southern African Ranges	Not endemic
Thelypteris dentata	Thelypteris	Aspleniaceae	wind.special	Dassler & Farrar 2001	terrestrial or epiphytic fern	fern	Herb.. Habitat according IUCN Habitats Classification: forest and woodland, wetlands (inland), artificial - terrestrial.. perennial or lithophyte	UPFC, UPFC, POWO	3.53846	NA	life_form	210	NA	Central African Highlands, East African Highlands, Southern African Ranges, West Africa Mountains	Not endemic
Thelypteris gueintziana	Thelypteris	Aspleniaceae	wind.special	Dassler & Farrar 2001	terrestrial or epiphytic fern	fern	perennial	POWO	3.53846	NA	life_form	210	NA	East African Highlands, Madagascar, Southern African Ranges	Not endemic
Thunbergia alata	Thunbergia	Acanthaceae	ballistic	McDade et al. 2018	climbing shrub	shrub	Climbing.. Habitat according IUCN Habitats Classification: forest and woodland, savanna, shrubland, native grassland, artificial - terrestrial.. A softly pubescent herbaceous twiner. Trepadora. Twining perennial herb, sometimes with woody basal parts, up to 3 m long or more; stems pilose. Annual or perennial trailing or twining herb, when perennial with single or several stems from woody rootstoc…	UPFC, UPFC, FWTA, CPLC, FSOM, FTEA, POWO	1	NA	life_form	504.774	NA	Central African Highlands, East African Highlands, Madagascar, Southern African Ranges, West Africa Mountains	Not endemic
Tiliacora funifera	Tiliacora	Menispermaceae	animal	Inferred from morphology	climber	shrub	Liane.. Woody liane.. Lowland &amp; upland rain-forest, riverine forest and moist shady places in woodland, 220Ã¢â‚¬â€œ1250 m.. Stout climbing or trailing liane. Large forest liane, cauliflorous;. liana	FZ, FTEA, FTEA, FWTA, FWTA, POWO	3	NA	life_form	2245.79	NA	East African Highlands, Southern African Ranges	Not endemic
Tina striata	Tina	Sapindaceae	animal	Albert-Daviaud et al. 2018	tree	tree	tree	POWO	16.128	12.2777	life_form	2253.96	LC	Madagascar	Endemic
Toddalia asiatica	Toddalia	Rutaceae	animal	David et al. 2015	scrambling subshrub or shrub	shrub or tree	A scrambling or climbing, retrorsely aculeolate shrub; young branches minutely rusty pubescent or glabrescent.. Forest edges, bushland and wooded grassland; 1Ã¢â‚¬â€œ2800 m.. Sarmentose or climbing shrubs, retrorsely aculeolate; young branches and leaves ferruginous-pubescent, glabrescent.. scrambling shrub or tree	FTEA, FTEA, FZ, POWO	1	NA	life_form	39720.6	NA	East African Highlands, Madagascar, Southern African Ranges	Not endemic
Todea barbara	Todea	Osmundaceae	wind.special	Dassler & Farrar 2001	terrestrial or epiphytic fern	fern	Rhizome erect to procumbent, covered with the persistent winged bases of the stipes to form a rhizomatous mass up to 12 cm. in diam. bearing tufted fronds at the apex.. Unknown	FZ, POWO	0.25	NA	life_form	210	NA	Southern African Ranges	Endemic
Tolpis capensis	Tolpis	Asteraceae	wind.special	Heleno et al., 2023	annual or perennial herb	herb	Perennial scapose herb; taproot fleshy, stout; root-crown lanate.. Grassland, especially on thin or rocky soils and where regularly burned, also in open woodland and as a weed of cultivation; may be locally common;1800Ã¢â‚¬â€œ3300 m. An erect scapose perennial herb from a stout semi-woody taproot; rootcrowns lanate.. Unknown	FTEA, FTEA, FZ, POWO	0.25	NA	life_form	5410.55	NA	East African Highlands, Madagascar, Southern African Ranges	Not endemic
Tragia brevipes	Tragia	Euphorbiaceae	animal	Hintze et al., 2013	climbing perennial	herb	A perennial, monoecious pubescent and setose usually strongly urticating sometimes erect but usually straggling or twining and scandent herb or shrub up to 4.5 m. but more often Ã‚Â± 1 m. high, the stems arising from a woody stock and twining anticlockwise, sometimes the petioles also twining.. Common on forest edges, thickets, lakeside and riverine associations, wooded grassland, spreading into …	FTEA, FTEA, FZ, POWO	7	NA	life_form	399.809	NA	East African Highlands	Endemic
Trichanthecium natalense	Trichanthecium	Poaceae	wind.none	Inferred from morphology	perennial	herb	Perennial with erect, wiry culms 25Ã¢â‚¬â€œ120 cm. high.. Perennial; caespitose. Rhizomes short. Culms erect; 25-120 cm long; wiry. Ligule a ciliate membrane. Leaf-blades 12-28 cm long; 2-3.5 mm wide.. perennial	FZ, GB, POWO	3.53846	2.56955	life_form	19.7489	NA	Southern African Ranges	Endemic
Trichilia dregeana	Trichilia	Meliaceae	animal	Albert-Daviaud et al. 2018	tree	tree	Evergreen tree up to 20Ã¢â‚¬â€œ40 m. tall; bole sometimes slightly buttressed; bark grey and smooth, with shallow fissures.. Mid-altitude rain-forest; riparian forest and swamp forest; sometimes planted in arboreta and gardens; (500Ã¢â‚¬â€œ)775Ã¢â‚¬â€œ1525 m.. Large evergreen tree 25Ã¢â‚¬â€œ40 m. tall; bole slightly buttressed, up to 2 m. in diam.; bark grey and smooth like a Ficus.. A forest tre…	FTEA, FTEA, FZ, FWTA, POWO	16.128	12.2777	life_form	2253.96	LC	Central African Highlands, East African Highlands, Southern African Ranges, West Africa Mountains	Not endemic
Trichocladus ellipticus	Trichocladus	Hamamelidaceae	ballistic	Tiffney 1986	tree	tree	Evergreen shrub or tree, sometimes somewhat scrambling, (2Ã¢â‚¬â€œ)5Ã¢â‚¬â€œ10(Ã¢â‚¬â€œ18) m. tall; bark greyish-white or creamy-brown, smooth or somewhat rough; young branchlets tomentose with fine ochraceous or ferruginous stellate hairs, older ones glabrescent.. tree	FTEA, POWO	16.128	12.2777	life_form	168.87	LC	East African Highlands, Southern African Ranges	Not endemic
Trichomanes melanotrichum	Trichomanes	Hymenophyllaceae	wind.special	Dassler & Farrar 2001	terrestrial or epiphytic fern	fern	Lithophyte or epiphyte.. Unknown	FTEA, POWO	0.625	NA	life_form	210	NA	Central African Highlands, East African Highlands, Southern African Ranges	Not endemic
Trichopteryx dregeana	Trichopteryx	Poaceae	animal	Inferred from morphology	perennial	herb	Perennial.. Perennial. Culms prostrate; 30-100 cm long; wiry. Leaf-sheaths longer than adjacent culm internode. Ligule a fringe of hairs. Leaf-blades reflexed; linear; 1-3 cm long; 1-3 mm wide.. perennial	FZ, GB, POWO	3.53846	2.56955	life_form	790.926	LC	Madagascar, Southern African Ranges	Not endemic
Tridactyle tridactylites	Tridactyle	Orchidaceae	wind.special	Hintze et al., 2013	subshrub	herb	An epiphyte with a straggling pendent habit.. In rain-forest; 1000Ã¢â‚¬â€œ1800 m.. Epiphytic herbs, often lithophytic.. epiphytic subshrub	FTEA, FTEA, FZ, POWO	3.725	2.21876	life_form	363.124	NA	Central African Highlands, East African Highlands, Southern African Ranges, West Africa Mountains	Not endemic
Trifolium burchellianum	Trifolium	Fabaceae	animal	Heleno et al., 2023	perennial	herb	Perennial, Not climbing, Herb. Perennial herb with a taproot; stems glabrous, or nearly so, creeping and rooting at the nodes or, less often, ascending.. perennial	ILDIS, FTEA, POWO	3.53846	2.56955	life_form	790.926	NA	East African Highlands, Southern African Ranges	Not endemic
Trilepisium madagascariense	Trilepisium	Moraceae	animal	Gerlach 2000	tree	tree	Tree up to 25(40) m. tall.. A forest tree, up to 100 ft. high. tree	FZ, FWTA, POWO	16.128	12.2777	life_form	2253.96	LC	Central African Highlands, East African Highlands, Madagascar, Southern African Ranges, West Africa Mountains	Not endemic
Trimeria grandifolia	Trimeria	Salicaceae	wind.special	Hintze et al., 2013	shrub or tree	shrub or tree	Shrub (rarely subscandent) or tree, 2Ã¢â‚¬â€œ6(Ã¢â‚¬â€œ20) m. tall; bark grey to brownish.. shrub or tree	FTEA, POWO	6.82759	8.99333	life_form	2811.77	LC	East African Highlands, Southern African Ranges	Not endemic
Triplophyllum securidiforme	Triplophyllum	Polypodiaceae	wind.special	Dassler & Farrar 2001	terrestrial or epiphytic fern	fern	Unknown	POWO	0.25	NA	life_form	210	NA	Central African Highlands, West Africa Mountains	Not endemic
Tristellateia madagascariensis	Tristellateia	Malpighiaceae	wind.special	Davis et al. 2001	climber	shrub	Unknown	POWO	3	NA	life_form	1085.42	NA	Madagascar	Endemic
Triumfetta annua	Triumfetta	Malvaceae	animal	Inferred from morphology	annual or subshrub	herb or shrub	Annual 10Ã¢â‚¬â€œ60 cm. tall; young stems with a sparse pubescence of simple hairs and a short crisped pubescence in a single line or two opposite lines down the stem.. Annual or short-lived perennial (0.3Ã¢â‚¬â€œ)0.6Ã¢â‚¬â€œ1(Ã¢â‚¬â€œ2) m tall; stems solitary, yellowish, 1.5Ã¢â‚¬â€œ2.5(Ã¢â‚¬â€œ4) mm wide, at first densely covered in crisped hairs Ã‚Â± confined to 1Ã¢â‚¬â€œ2 longitudinal lines, b…	FZ, FTEA, POWO	0.65	0.494975	life_form	12518	NA	Central African Highlands, East African Highlands, Madagascar, Southern African Ranges	Not endemic
Triumfetta pilosa	Triumfetta	Malvaceae	animal	Inferred from morphology	subshrub or shrub	shrub	Small shrub c. 1Ã‚Â·3 m. tall; stems often quadrangular, sparingly stellate-pubescent or densely tomentose, hair-bases often tubercled.. Shrub 1Ã¢â‚¬â€œ3 m, often weak-stemmed and straggling or scandent; stem terete, 4Ã¢â‚¬â€œ7 mm diameter, moderately clothed in long (to 1.5 mm) rigid reddish hairs which, towards the base of the stem, have black aculeate bases, these persisting and becoming prick…	FZ, FTEA, POWO	3.07143	2.04997	life_form	2193.56	NA	East African Highlands, Madagascar, Southern African Ranges	Not endemic
Turraea holstii	Turraea	Meliaceae	animal	Albert-Daviaud et al. 2018	shrub or tree	shrub or tree	Small tree to 18 m tall, rarely a shrub or scrambling. Small tree up to 18 m. tall, more rarely a shrub, sometimes scrambling.. In montane and mid-altitude forest, both in understorey and at edges, sometimes on stream banks or in abandoned cultivation; (700Ã¢â‚¬â€œ)950Ã¢â‚¬â€œ2500 m.. Small tree up to 15 m. tall, more rarely a shrub, sometimes scrambling; first-year branchlets shortly pubescent, …	FSOM, FTEA, FTEA, FZ, POWO	6.82759	8.99333	life_form	5817.66	LC	East African Highlands, Southern African Ranges	Not endemic
Turraea robusta	Turraea	Meliaceae	animal	Albert-Daviaud et al. 2018	shrub or tree	shrub or tree	Shrub or small to medium-sized tree (1Ã¢â‚¬â€œ)2Ã¢â‚¬â€œ8(Ã¢â‚¬â€œ16) m. tall, sometimes weak-stemmed and scrambling; bark light grey or brown, slightly fissured.. In evergreen forest, especially at the edges of riparian and mid-altitude forest, and in secondary scrub-forest or as a forest remnant; sometimes in fire-protected <i>Brachystegia</i> woodland; 900Ã¢â‚¬â€œ1750 m.. Shrub or small to med…	FTEA, FTEA, FZ, POWO	6.82759	8.99333	life_form	5817.66	LC	East African Highlands	Endemic
Urera hypselodendron	Urera	Urticaceae	animal	Friis 1993	annual or perennial herb	herb	Liana climbing to a height of 25 m. or more.. Upland rain-forest and bamboo forest, especially in clearings and near edges; (1050Ã¢â‚¬â€œ)1500Ã¢â‚¬â€œ2950 m.. A woody liana, climbing to 25 m. or more high.. epiphyte	FTEA, FTEA, FZ, POWO	0.25	NA	life_form	11194.6	NA	East African Highlands, Southern African Ranges	Not endemic
Utricularia livida	Utricularia	Lentibulariaceae	water	Heleno et al., 2023	annual or perennial herb	herb	Terrestrial herb, with rhizoids from base of peduncle. Terrestrial herb.. Boggy grassland and wet rocky places; sea-level to 2600 m.. Terrestrial herb.. annual or perennial	FSOM, FTEA, FTEA, FZ, POWO	0.25	NA	life_form	NA	LC	East African Highlands, Madagascar, Southern African Ranges	Not endemic
Vachellia abyssinica	Vachellia	Fabaceae	animal	Sandoval-MartÃƒÂ­nez et al. 2022	tree	tree	Conspicuously flat-crowned tree 6-15(20) m. high; bark rough and fissured, brown to nearly black; epidermis not peeling on the twigs; bark on young trees papery; indumentum of branchlets variable, pubescent to shortly villous, grey or somewhat yellowish.. Perennial, Not climbing, Tree. Flat-crowned tree 6Ã¢â‚¬â€œ15(Ã¢â‚¬â€œ20) m. high; bark rough and fissured, brown to nearly black; epidermis not…	FZ, ILDIS, FTEA, POWO	16.128	12.2777	life_form	2253.96	NA	East African Highlands, Southern African Ranges	Not endemic
Vepris suaveolens	Vepris	Rutaceae	animal	Albert-Daviaud et al. 2018	tree	tree	An understorey forest tree, to 30 ft. high. tree	FWTA, POWO	16.128	12.2777	life_form	2253.96	LR/nt	Central African Highlands, East African Highlands, West Africa Mountains	Not endemic
Vernonia karaguensis	Vernonia	Asteraceae	wind.special	NA	perennial or subshrub	herb or shrub	Perennial herb or weak subshrub with several stiffly erect, tough stems arising from the small woody rootstock, unbranched except in the upper part; stems often tinged with purple, densely crispate-pubescent with Ã‚Â± asymmetrically T-shaped hairs.. Grassland, where it may be locally common, also in wooded grassland, forest margins, woodland, old cultivations; 500-2850 m. A slender erect perennia…	FTEA, FTEA, FZ, FWTA, POWO	1.5	0.707107	life_form	2621.73	NA	East African Highlands, Southern African Ranges	Not endemic
Vernonia lasiopus	Vernonia	Asteraceae	wind.special	NA	perennial or subshrub	herb or shrub	Woody herb or shrub 0.4Ã¢â‚¬â€œ3 m tall, rarely climbing to 4.5 m; older stems with raised dark brown lenticels or even tubercles, the young stems velvety-tomentellous.. Unknown	FTEA, POWO	1.5	0.707107	life_form	2621.73	LC	East African Highlands	Endemic
Vernonia myriantha	Vernonia	Asteraceae	wind.special	NA	shrub	shrub	A shrub about 12 ft. high. A shrub or small soft-wooded tree 10-20 ft. high. Shrub or small tree, sometimes a woody herb, 1.5-6 m tall; stems few to many, branches lax, at first densely crispate-tomentose with simple or incipiently asymmetrically T-shaped hairs, granulose-glandular, later developing projecting lenticels and grey bark.. Evergreen forest clearings and margins, riverine forest, tall…	FWTA, FWTA, FTEA, FTEA, FZ, FWTA, POWO	4.01705	2.66349	life_form	810.614	NA	Central African Highlands, East African Highlands	Not endemic
Veronica abyssinica	Veronica	Plantaginaceae	animal	Heleno et al., 2023	annual or subshrub	herb or shrub	Annual, prostrate herb, trailing or ascending, branched from or towards base; branches up to 7.5 cm. long or occasionally much more, of ten rooting at nodes, more or less densely pilose with long, white hairs; stem hollow, sometimes becoming somewhat woody.. Prostrate herb, creeping, branched from the base. Trailing perennial herb with prostrate stems up to 80(Ã¢â‚¬â€œ150) cm, rooting at the node…	FZ, FWTA, FTEA, POWO	0.65	0.494975	life_form	12518	NA	Central African Highlands, East African Highlands	Not endemic
Vigna membranacea	Vigna	Fabaceae	ballistic	Takahashi et al. 2020	perennial herb or climber	herb	Annual or perennial usually climbing herb; stems pilose with spreading to appressed hairs, later glabrescent. Annual or perennial climbing or trailing herb, more rarely suberect, 0Ã‚Â·2Ã¢â‚¬â€œ1Ã‚Â·8 m. long.. Annual, Climbing/Not climbing, Herb. climbing annual or perennial	FSOM, FTEA, ILDIS, POWO	1	NA	life_form	209.68	LC	East African Highlands	Endemic
Vigna vexillata	Vigna	Fabaceae	ballistic	Takahashi et al. 2020	scrambling perennial	herb	Hierba, trepadora. Perennial climbing or trailing herb; stems covered with brownish bristly hairs or glabrescent. Perennial climbing or trailing herb, 0Ã‚Â·3Ã¢â‚¬â€œ6 m. long, from a narrow woody rootstock.. Perennial climbing or trailing herb, 0.3Ã¢â‚¬â€œ6 m long, from a narrow woody rootstock.. Stems twining or prostrate. Herb, Climbing.. Habitat according IUCN Habitats Classification: forest a…	CPLC, FSOM, FTEA, FZ, FWTA, UPFC, UPFC, ILDIS, POWO	1	NA	life_form	209.68	NA	Central African Highlands, East African Highlands, Madagascar, Southern African Ranges, West Africa Mountains	Not endemic
Viola abyssinica	Viola	Violaceae	ant	Heleno et al., 2023	perennial	herb	Creeping or weakly erect herb. Perennial herb.. Perennial herb; stems up to 60 cm. long, trailing or straggling through surrounding vegetation, often rooting at the nodes, glabrous or sparsely pubescent.. Upland forest margins, upland grassland, bushland and bamboo thickets; 1200Ã¢â‚¬â€œ2700(Ã¢â‚¬â€œ3350)m.. perennial	FWTA, FZ, FTEA, FTEA, POWO	3.53846	2.56955	life_form	95.2688	NA	Central African Highlands, East African Highlands, Madagascar, Southern African Ranges	Not endemic
Virectaria major	Virectaria	Rubiaceae	animal	Hintze et al., 2013	scrambling perennial	herb or shrub	Erect or somewhat scandent herb or subshrub 0.5Ã¢â‚¬â€œ2(3) m tall with Ã‚Â± branched stems, glabrescent or covered with appressed to spreading hairs.. Erect or somewhat scandent herb or subshrub 0.5Ã¢â‚¬â€œ2(Ã¢â‚¬â€œ3) m. tall, with Ã‚Â± branched stems, glabrescent or covered with adpressed to spreading hairs.. scrambling perennial or subshrub	FZ, FTEA, POWO	1	NA	life_form	8136.7	NA	Central African Highlands, East African Highlands	Not endemic
Viscum tuberculatum	Viscum	Santalaceae	animal	Albert-Daviaud et al. 2018	annual or perennial herb	shrub	Leafy, monoecious, densely branched, often globose shrubs (<0.5 m high), pale yellow to dark green; internodes of distal branches 15Ã¢â‚¬â€œ20 Ãƒâ€” 1Ã¢â‚¬â€œ2.5 mm, rounded, usually ribbedLeafy, monoecious, densely branched, often globose shrubs (<0.5 m high), pale yellow to dark green; internodes of distal branches 15Ã¢â‚¬â€œ20 Ãƒâ€” 1Ã¢â‚¬â€œ2.5 mm, rounded, usually ribbed.. Leafy, monoecious,…	FZ, FSOM, FTEA, FTEA, POWO	0.25	NA	life_form	26949.5	NA	East African Highlands, Southern African Ranges	Not endemic
Vitex fischeri	Vitex	Lamiaceae	animal	Albert-Daviaud et al. 2018	shrub or tree	shrub or tree	Tree up to 15 m tall or more; bark shallowly fissured, Ã‚Â± smooth, greyish to pale yellow-brown; older branches yellow-brown; young branches and petioles orange-tawny tomentoseTree up to 15 m tall or more; bark shallowly fissured, Ã‚Â± smooth, greyish to pale yellow-brown; older branches yellow-brown; young branches and petioles orange-tawny tomentose.. Savannah shrub or small to fairly large tr…	FZ, FTEA, FTEA, POWO	6.82759	8.99333	life_form	5817.66	LC	East African Highlands	Endemic
Wahlenbergia abyssinica	Wahlenbergia	Campanulaceae	animal	Julve, 2013	annual or perennial herb	herb	Perennial or annual herb from a taproot, which is in old perennating specimens Ã‚Â± long and woody.. Perennial or annual herb from a taproot, which becomes Ã‚Â± long and woody in old perennating specimens.. Perennial or annual herb, 12Ã¢â‚¬â€œ90 cm tall, glabrous to hirsute. annual or perennial	FZ, FTEA, FSOM, POWO	0.25	NA	genus	11194.6	NA	East African Highlands, Madagascar, Southern African Ranges	Not endemic
Wahlenbergia krebsii	Wahlenbergia	Campanulaceae	animal	Julve, 2013	perennial herb	herb	Perennial erect or sometimes procumbent herb, 10Ã¢â‚¬â€œ50 cm. tall, from a taproot.. perennial	FTEA, POWO	0.25	NA	genus	11194.6	NA	Central African Highlands, East African Highlands, Southern African Ranges	Not endemic
Wahlenbergia virgata	Wahlenbergia	Campanulaceae	animal	Julve, 2013	perennial herb	herb	Perennial Ã‚Â± erect herb, up to 70 cm. tall, from a Ã‚Â± woody taproot.. Upland grassland, often in patches of open soil, e.g. in eroded places or roadsides; 1100Ã¢â‚¬â€œ2700 m.. Perennial Ã‚Â± erect herb, up to 70 cm. tall, from a Ã‚Â± woody taproot.. perennial	FTEA, FTEA, FZ, POWO	0.25	NA	genus	11194.6	NA	East African Highlands, Southern African Ranges	Not endemic
Wielandia bojeriana	Wielandia	Phyllanthaceae	ballistic	Hoffman 1998	shrub	shrub	shrub	POWO	4.01705	2.66349	life_form	125.658	LC	Madagascar	Endemic
Xymalos monospora	Xymalos	Monimiaceae	animal	Lehouck et al. 2009	shrub or tree	shrub or tree	Evergreen tree or shrub. shrub or tree	FWTA, POWO	6.82759	8.99333	life_form	5817.66	LC	Central African Highlands, East African Highlands, Southern African Ranges	Not endemic
Xyris capensis	Xyris	Xyridaceae	ballistic	Inferred from morphology	annual	herb	annual or helophyte	POWO	0.625	0.53033	life_form	335.488	LC	Central African Highlands, East African Highlands, Madagascar, Southern African Ranges	Not endemic
Zantedeschia albomaculata	Zantedeschia	Araceae	animal	Inferred from morphology	tuberous geophyte	herb	Tuber Ã‚Â± depressed-globose, Ã‚Â± 7 cm. in diameter.. tuberous geophyte	FTEA, POWO	8	NA	life_form	349.833	LC	East African Highlands, Southern African Ranges	Not endemic
Zornia capensis	Zornia	Fabaceae	animal	Mori & Brown 1998	perennial	herb	Perennial, Not climbing, Herb. Perennial herb (rarely annual) with decumbent or prostrate stems 15Ã¢â‚¬â€œ75 cm long.. Perennial herb with prostrate or decumbent stems, up to 6.5 dm. long, from a slender fibrous rootstock.. perennial	ILDIS, FZ, FTEA, POWO	3.53846	2.56955	life_form	790.926	NA	Madagascar, Southern African Ranges	Not endemic

## Sheet: Dataset_composition
Region	Species Included	Total Species	Endemics Included	Total Endemics
Southern African Ranges	479	12425	110	10450
East African Highlands	462	7040	33	4215
Madagascar	133	5699	22	5048
Central African Highlands	250	4129	2	2237
West Africa Mountains	118	1908	0	682
